# Supplementary material for: Phylogenetic Analysis of Highly Pathogenic Avian Influenza H7 Viruses in Australia and New Zealand Suggests Local Viral Evolution
Source: Vet Sci. 2025 Dec 17;12(12):1208. doi: 10.3390/vetsci12121208 (PMC12737606; doi:10.3390/vetsci12121208)
Supplement: Supplementary file 1 [file vetsci-12-01208-s001.zip]

Archive with 1 entries (1 files):
- vetsci-4023811-supplementary.xls
