# Supplementary material for: Phylogenetic Analysis of Highly Pathogenic Avian Influenza H7 Viruses in Australia and New Zealand Suggests Local Viral Evolution
Source: Vet Sci. 2025 Dec 17;12(12):1208. doi: 10.3390/vetsci12121208 (PMC12737606; doi:10.3390/vetsci12121208)
Supplement: Supplementary file 1 [file vetsci-12-01208-s001.zip › vetsci-4023811-supplementary.xls]

## Sheet: Supplementary Table S1
Supplementary Table S1. Avian Influenza Virus H7 sequence metadata from Oceania
Isolate_Id	HA Segment_Id	NA Segment_Id	Isolate_Name	Subtype	Genotype	Pathogenicity	Passage_History	Location	Host	Isolate_Submitter	Submitting_Lab	Submitting_Sample_Id	Authors	Publication	Originating_Lab	Originating_Sample_Id	Collection_Date	Note	Update_Date	Submission_Date
EPI_ISL_379011	EPI1552371|A/Mallard duck/New Zealand/15.880.80/2015		A/Mallard duck/New Zealand/15.880.80/2015	A / H7N7	Not assigned	LPAI		Oceania / New Zealand	Mallard duck				Stanislawek,W.L.; Rawdon,T.G.; Cork,S.C.; Webby,R.J.; Webster,R.G.; O&apos;Keefe,J.S.; Joyce,M.; Tuboltsev,M.A.; Watts,J.; Tana,T.; Riegen,A.C.; McDougall,M.; Klee,D.				2015-07			2018-04-30
EPI_ISL_379015	EPI1552375|A/Mallard duck/New Zealand/15.880.121/2015		A/Mallard duck/New Zealand/15.880.121/2015	A / H7N7	Not assigned	LPAI		Oceania / New Zealand	Mallard duck				Stanislawek,W.L.; Rawdon,T.G.; Cork,S.C.; Webby,R.J.; Webster,R.G.; O&apos;Keefe,J.S.; Joyce,M.; Tuboltsev,M.A.; Watts,J.; Tana,T.; Riegen,A.C.; McDougall,M.; Klee,D.				2015-07			2018-04-30
EPI_ISL_14768265	EPI2144419|A/grey teal/Victoria/19-01749-185/2019	EPI2144421|A/grey teal/Victoria/19-01749-185/2019	A/grey teal/Victoria/19-01749-185/2019	A / H7N8	Not assigned	LPAI		Oceania / Australia / Victoria	Grey teal				Wille,M.; Grillo,V.; Ban de Gouvea Pedroso,S.; Burgess,G.W.; Crawley,A.; Dickason,C.; Hansbro,P.M.; Hoque,M.A.; Horwood,P.F.; Kirkland,P.D.; Kung,N.Y.; Lynch,S.E.; Martin,S.; McArthur,M.; O&apos;Riley,K.; Read,A.J.; Warner,S.; Hoye,B.J.; Lisovski,S.; Leen,T.; Hurt,A.; Butler,J.; Broz,I.; Davies,K.R.; Mileto,P.; Neave,M.J.; Stevens,V.; Lam,T.T.; Breed,A.; Holmes,E.C.; Klaassen,M.; Wong,F.Y.				2019-03-16	passage details: E2		2021-11-04
EPI_ISL_14769873	EPI2145699|A/wild waterfowl/New South Wales/M18-13121-12/2018	EPI2145701|A/wild waterfowl/New South Wales/M18-13121-12/2018	A/wild waterfowl/New South Wales/M18-13121-12/2018	A / H7N1	Not assigned	LPAI		Oceania / Australia / New South Wales	Wild waterfowl				Wille,M.; Grillo,V.; Ban de Gouvea Pedroso,S.; Burgess,G.W.; Crawley,A.; Dickason,C.; Hansbro,P.M.; Hoque,M.A.; Horwood,P.F.; Kirkland,P.D.; Kung,N.Y.; Lynch,S.E.; Martin,S.; McArthur,M.; O&apos;Riley,K.; Read,A.J.; Warner,S.; Hoye,B.J.; Lisovski,S.; Leen,T.; Hurt,A.; Butler,J.; Broz,I.; Davies,K.R.; Mileto,P.; Neave,M.J.; Stevens,V.; Lam,T.T.; Breed,A.; Holmes,E.C.; Klaassen,M.; Wong,F.Y.				2018-08-17	passage details: E2		2021-11-04
EPI_ISL_14769874	EPI2145707|A/wild waterfowl/New South Wales/M18-13121-13/2018	EPI2145709|A/wild waterfowl/New South Wales/M18-13121-13/2018	A/wild waterfowl/New South Wales/M18-13121-13/2018	A / H7N1	Not assigned	LPAI		Oceania / Australia / New South Wales	Wild waterfowl				Wille,M.; Grillo,V.; Ban de Gouvea Pedroso,S.; Burgess,G.W.; Crawley,A.; Dickason,C.; Hansbro,P.M.; Hoque,M.A.; Horwood,P.F.; Kirkland,P.D.; Kung,N.Y.; Lynch,S.E.; Martin,S.; McArthur,M.; O&apos;Riley,K.; Read,A.J.; Warner,S.; Hoye,B.J.; Lisovski,S.; Leen,T.; Hurt,A.; Butler,J.; Broz,I.; Davies,K.R.; Mileto,P.; Neave,M.J.; Stevens,V.; Lam,T.T.; Breed,A.; Holmes,E.C.; Klaassen,M.; Wong,F.Y.	Xinkui Zhang, Yujia Yang, Xinyu Han, Dandan Wei, Beibei Niu, Qiuhong Huang, Yan Li, Huifang Yin, Xianpeng Zhang, Ming Liao, Weixin Jia Unique phenomenon of H5 highly pathogenic avian influenza virus in China: co-circulation of Clade 2.3.4.4b H5N1 and H5N6 results in diversity of H5 Virus https://doi.org/10.1080/22221751.2025.2502005 Emerging Microbes &amp; Infections, (): , , 2025			2018-08-17	passage details: original		2021-11-04
EPI_ISL_14769875	EPI2145715|A/wild waterfowl/New South Wales/M18-13121-30/2018	EPI2145717|A/wild waterfowl/New South Wales/M18-13121-30/2018	A/wild waterfowl/New South Wales/M18-13121-30/2018	A / H7N1	Not assigned	LPAI		Oceania / Australia / New South Wales	Wild waterfowl				Wille,M.; Grillo,V.; Ban de Gouvea Pedroso,S.; Burgess,G.W.; Crawley,A.; Dickason,C.; Hansbro,P.M.; Hoque,M.A.; Horwood,P.F.; Kirkland,P.D.; Kung,N.Y.; Lynch,S.E.; Martin,S.; McArthur,M.; O&apos;Riley,K.; Read,A.J.; Warner,S.; Hoye,B.J.; Lisovski,S.; Leen,T.; Hurt,A.; Butler,J.; Broz,I.; Davies,K.R.; Mileto,P.; Neave,M.J.; Stevens,V.; Lam,T.T.; Breed,A.; Holmes,E.C.; Klaassen,M.; Wong,F.Y.				2018-08-17	passage details: original		2021-11-04
EPI_ISL_14769892	EPI2145851|A/wild waterfowl/South Australia/16-3944344-87/2016	EPI2145853|A/wild waterfowl/South Australia/16-3944344-87/2016	A/wild waterfowl/South Australia/16-3944344-87/2016	A / H7N2	Not assigned	LPAI		Oceania / Australia / South Australia	Wild waterfowl				Wille,M.; Grillo,V.; Ban de Gouvea Pedroso,S.; Burgess,G.W.; Crawley,A.; Dickason,C.; Hansbro,P.M.; Hoque,M.A.; Horwood,P.F.; Kirkland,P.D.; Kung,N.Y.; Lynch,S.E.; Martin,S.; McArthur,M.; O&apos;Riley,K.; Read,A.J.; Warner,S.; Hoye,B.J.; Lisovski,S.; Leen,T.; Hurt,A.; Butler,J.; Broz,I.; Davies,K.R.; Mileto,P.; Neave,M.J.; Stevens,V.; Lam,T.T.; Breed,A.; Holmes,E.C.; Klaassen,M.; Wong,F.Y.				2016-03-11	passage details: original		2021-11-04
EPI_ISL_14870985	EPI2159999|A/chicken/Lethbridge/20-02865-0008/2020		A/chicken/Lethbridge/20-02865-0008/2020	A / H7N7	Not assigned	HPAI		Oceania / Australia	Chicken				de Vries,E.M.; Cogan,N.O.I.; Gubala,A.J.; Mee,P.T.; O&apos;Riley,K.J.; Rodoni,B.C.; Lynch,S.E.; Batovska,J.				2020-07-29			2021-11-28
EPI_ISL_19231578	EPI3413135|A/chicken/Victoria/24-01759-3/2024	EPI3413137|A/chicken/Victoria/24-01759-3/2024	A/chicken/Victoria/24-01759-3/2024	A / H7N3	Not assigned	HPAI	original	Oceania / Australia / Victoria / Meredith	Gallus gallus domesticus	Ivano Broz (CSIRO Australian Animal Health Laboratory / Australian Centre for Disease Preparedness (ACDP))	CSIRO Australian Animal Health Laboratory	24-02048-0003	Mileto,P.; Davies,K.; Broz,I.; Stevens,V.; Joseph,A.; Neave,M.		Agriculture Victoria	24-01759-3	2024-05-20		2024-07-23	2024-07-03
EPI_ISL_19231583	EPI3413127|A/chicken/Victoria/10-17/2024	EPI3413129|A/chicken/Victoria/10-17/2024	A/chicken/Victoria/10-17/2024	A / H7N9	Not assigned	HPAI	original	Oceania / Australia / Victoria / Terang	Gallus gallus domesticus	Ivano Broz (CSIRO Australian Animal Health Laboratory / Australian Centre for Disease Preparedness (ACDP))	CSIRO Australian Animal Health Laboratory	24-02070-0006	Mileto,P.; Davies,K.; Broz,I.; Stevens,V.; Joseph,A.; Neave,M.		Agriculture Victoria	10-17	2024-05-20		2024-07-23	2024-07-03
EPI_ISL_19231588	EPI3413149|A/chicken/Victoria/20-02865-0008/2020	EPI3413151|A/chicken/Victoria/20-02865-0008/2020	A/chicken/Victoria/20-02865-0008/2020	A / H7N7	Not assigned	HPAI	E1	Oceania / Australia / Victoria / Lethbridge	Gallus gallus domesticus	Ivano Broz (CSIRO Australian Animal Health Laboratory / Australian Centre for Disease Preparedness (ACDP))	CSIRO Australian Animal Health Laboratory	20-02581-0003-01	Mileto,P.; Davies,K.; Broz,I.; Stevens,V.; Joseph,A.; Neave,M.		Agriculture Victoria	20-02865-0008	2020-07-29		2024-07-23	2024-07-03
EPI_ISL_19587280	EPI3671865|A/Chicken/NZ/W24_2595/2024(H7N6)	EPI3671867|A/Chicken/NZ/W24_2595/2024(H7N6)	A/Chicken/NZ/W24_2595/2024(H7N6)	A / H7N6	Not assigned	HPAI		Oceania / New Zealand / Otago	Gallus gallus	Ruy Jauregui (Ministry for Primary Industries / Animal Health Laboratory)	Ministry for Primary Industries		Ruy Jauregui, Andrew Wilson, Michelle Mcculley		Animal Health Laboratory	W24_2595	2024-11-29		2024-12-03	2024-12-03
EPI_ISL_19592558	EPI3675247|A/Gallus gallus/Otago/W24_2595/2024_HA	EPI3675245|A/Gallus gallus/Otago/W24_2595/2024_NA	A/Gallus gallus/Otago/W24_2595/2024	A / H7N6	Not assigned	HPAI	Original	Oceania / New Zealand / Otago	Chicken				Wilson,A. and Mcculley,M.		Ministry for Primary Industries		2024-11-29			2024-12-03
EPI_ISL_19740042	EPI3989417|A/chicken/Victoria/25-00440-0002/2025_HA	EPI3989415|A/chicken/Victoria/25-00440-0002/2025_NA	A/chicken/Victoria/25-00440-0002/2025	A / H7N8	Not assigned	LPAI	Original	Oceania / Australia / Victoria	Chicken				Batovska,J., Mee,P., Mileto,P., Stevens,V. and Neave,M.J.		CSIRO Australian Animal Health Laboratory		2025-02-06			2025-02-18
EPI_ISL_19899281	EPI4421154|A/chicken/New South Wales/M24-09739-10/2024	EPI4421156|A/chicken/New South Wales/M24-09739-10/2024	A/chicken/New South Wales/M24-09739-10/2024	A / H7N8	Not assigned	HPAI	Original	Oceania / Australia / New South Wales	Gallus gallus	Matthew Neave (CSIRO Australian Animal Health Laboratory)	CSIRO Australian Animal Health Laboratory	24-02479-0004	Davies, Kelly; Stevens, Vicky; Neave, Matthew		Elizabeth Macarthur Agricultural Institute	M24-09739-10	2024-06-17		2025-06-10	2025-06-10

## Sheet: Supplementary Table S2
Supplementary Table S2. Avian Influenza Virus H7 sequence metadata from East Asia
Isolate_Id	HA Segment_Id	Isolate_Name	Subtype	Pathogenicity	Passage_History	Location	Host	Isolate_Submitter	Submitting_Lab	Submitting_Sample_Id	Authors	Publication	Originating_Lab	Originating_Sample_Id	Collection_Date	Note	Update_Date	Submission_Date
EPI_ISL_696534	EPI1815532|A/goose/Guangdong/Q70/2017	A/goose/Guangdong/Q70/2017	A / H7N9	HPAI		Asia / China	Goose				Jiao,P.				2017-04-09			2017-10-31
EPI_ISL_696533	EPI1815531|A/goose/Guangdong/Q38/2017	A/goose/Guangdong/Q38/2017	A / H7N9	HPAI		Asia / China	Goose				Jiao,P.				2017-01-15			2017-10-30
EPI_ISL_12627548	EPI2031698|15-HA	A/swan/Shandong/824/2019	A / H7N7	LPAI	E1	Asia / China / Shandong Province	Swan	Conghui Zhao (Fujian Agriculture and Forestry University)	Harbin Veterinary Research Institute (CAAS)		Conghui, Zhao; Jing, Guo; Xianying, Zeng; Jianzhong, Shi; Guohua, Deng; Yaping, Zhang; Yanwen, Wang; Qi, Ma; Xinxin, Gao; Pengfei, Cui; Liling, Liu; Xuyong, Li; Hualan, Chen	Conghui, Zhao; Jing, Guo; Xianying, Zeng; Jianzhong, Shi; Guohua, Deng; Yaping, Zhang; Yanwen, Wang; Qi, Ma; Xinxin, Gao; Pengfei, Cui; Liling, Liu; Xuyong, Li; Hualan, Chen Novel H7N7 avian influenza viruses detected in migratory wild birds in eastern China between 2018 and 2020 , (): ,	Harbin Veterinary Research Institute (CAAS)		2019-01-13		2022-05-11	2022-05-11
EPI_ISL_12627547	EPI2031690|14-HA	A/swan/Shandong/799/2019	A / H7N7	LPAI	E1	Asia / China / Shandong Province	Swan	Conghui Zhao (Fujian Agriculture and Forestry University)	Harbin Veterinary Research Institute (CAAS)		Conghui, Zhao; Jing, Guo; Xianying, Zeng; Jianzhong, Shi; Guohua, Deng; Yaping, Zhang; Yanwen, Wang; Qi, Ma; Xinxin, Gao; Pengfei, Cui; Liling, Liu; Xuyong, Li; Hualan, Chen	Conghui, Zhao; Jing, Guo; Xianying, Zeng; Jianzhong, Shi; Guohua, Deng; Yaping, Zhang; Yanwen, Wang; Qi, Ma; Xinxin, Gao; Pengfei, Cui; Liling, Liu; Xuyong, Li; Hualan, Chen Novel H7N7 avian influenza viruses detected in migratory wild birds in eastern China between 2018 and 2020 , (): ,	Harbin Veterinary Research Institute (CAAS)		2019-01-13		2022-05-11	2022-05-11
EPI_ISL_12627546	EPI2031682|13-HA	A/swan/Shandong/769/2019	A / H7N7	LPAI	E1	Asia / China / Shandong Province	Swan	Conghui Zhao (Fujian Agriculture and Forestry University)	Harbin Veterinary Research Institute (CAAS)		Conghui, Zhao; Jing, Guo; Xianying, Zeng; Jianzhong, Shi; Guohua, Deng; Yaping, Zhang; Yanwen, Wang; Qi, Ma; Xinxin, Gao; Pengfei, Cui; Liling, Liu; Xuyong, Li; Hualan, Chen	Conghui, Zhao; Jing, Guo; Xianying, Zeng; Jianzhong, Shi; Guohua, Deng; Yaping, Zhang; Yanwen, Wang; Qi, Ma; Xinxin, Gao; Pengfei, Cui; Liling, Liu; Xuyong, Li; Hualan, Chen Novel H7N7 avian influenza viruses detected in migratory wild birds in eastern China between 2018 and 2020 , (): ,	Harbin Veterinary Research Institute (CAAS)		2019-01-13		2022-05-11	2022-05-11
EPI_ISL_12627545	EPI2031674|12-HA	A/swan/Shandong/764/2019	A / H7N7	LPAI	E1	Asia / China / Shandong Province	Swan	Conghui Zhao (Fujian Agriculture and Forestry University)	Harbin Veterinary Research Institute (CAAS)		Conghui, Zhao; Jing, Guo; Xianying, Zeng; Jianzhong, Shi; Guohua, Deng; Yaping, Zhang; Yanwen, Wang; Qi, Ma; Xinxin, Gao; Pengfei, Cui; Liling, Liu; Xuyong, Li; Hualan, Chen	Conghui, Zhao; Jing, Guo; Xianying, Zeng; Jianzhong, Shi; Guohua, Deng; Yaping, Zhang; Yanwen, Wang; Qi, Ma; Xinxin, Gao; Pengfei, Cui; Liling, Liu; Xuyong, Li; Hualan, Chen Novel H7N7 avian influenza viruses detected in migratory wild birds in eastern China between 2018 and 2020 , (): ,	Harbin Veterinary Research Institute (CAAS)		2019-01-13		2022-05-11	2022-05-11
EPI_ISL_12627544	EPI2031666|11-HA	A/swan/Shandong/662/2019	A / H7N7	LPAI	E1	Asia / China / Shandong Province	Swan	Conghui Zhao (Fujian Agriculture and Forestry University)	Harbin Veterinary Research Institute (CAAS)		Conghui, Zhao; Jing, Guo; Xianying, Zeng; Jianzhong, Shi; Guohua, Deng; Yaping, Zhang; Yanwen, Wang; Qi, Ma; Xinxin, Gao; Pengfei, Cui; Liling, Liu; Xuyong, Li; Hualan, Chen	Conghui, Zhao; Jing, Guo; Xianying, Zeng; Jianzhong, Shi; Guohua, Deng; Yaping, Zhang; Yanwen, Wang; Qi, Ma; Xinxin, Gao; Pengfei, Cui; Liling, Liu; Xuyong, Li; Hualan, Chen Novel H7N7 avian influenza viruses detected in migratory wild birds in eastern China between 2018 and 2020 , (): ,	Harbin Veterinary Research Institute (CAAS)		2019-01-13		2022-05-11	2022-05-11
EPI_ISL_12627445	EPI2031658|10-HA	A/swan/Shandong/607/2019	A / H7N7	LPAI	E1	Asia / China / Shandong Province	Swan	Conghui Zhao (Fujian Agriculture and Forestry University)	Harbin Veterinary Research Institute (CAAS)		Conghui, Zhao; Jing, Guo; Xianying, Zeng; Jianzhong, Shi; Guohua, Deng; Yaping, Zhang; Yanwen, Wang; Qi, Ma; Xinxin, Gao; Pengfei, Cui; Liling, Liu; Xuyong, Li; Hualan, Chen	Conghui, Zhao; Jing, Guo; Xianying, Zeng; Jianzhong, Shi; Guohua, Deng; Yaping, Zhang; Yanwen, Wang; Qi, Ma; Xinxin, Gao; Pengfei, Cui; Liling, Liu; Xuyong, Li; Hualan, Chen Novel H7N7 avian influenza viruses detected in migratory wild birds in eastern China between 2018 and 2020 , (): ,	Harbin Veterinary Research Institute (CAAS)		2019-01-13		2022-05-11	2022-05-11
EPI_ISL_12627444	EPI2031650|9-HA	A/swan/Shandong/594/2019	A / H7N7	LPAI	E1	Asia / China / Shandong Province	Swan	Conghui Zhao (Fujian Agriculture and Forestry University)	Harbin Veterinary Research Institute (CAAS)		Conghui, Zhao; Jing, Guo; Xianying, Zeng; Jianzhong, Shi; Guohua, Deng; Yaping, Zhang; Yanwen, Wang; Qi, Ma; Xinxin, Gao; Pengfei, Cui; Liling, Liu; Xuyong, Li; Hualan, Chen	Conghui, Zhao; Jing, Guo; Xianying, Zeng; Jianzhong, Shi; Guohua, Deng; Yaping, Zhang; Yanwen, Wang; Qi, Ma; Xinxin, Gao; Pengfei, Cui; Liling, Liu; Xuyong, Li; Hualan, Chen Novel H7N7 avian influenza viruses detected in migratory wild birds in eastern China between 2018 and 2020 , (): ,	Harbin Veterinary Research Institute (CAAS)		2019-01-13		2022-05-11	2022-05-11
EPI_ISL_12627443	EPI2031642|8-HA	A/swan/Shandong/586/2019	A / H7N7	LPAI	E1	Asia / China / Shandong Province	Swan	Conghui Zhao (Fujian Agriculture and Forestry University)	Harbin Veterinary Research Institute (CAAS)		Conghui, Zhao; Jing, Guo; Xianying, Zeng; Jianzhong, Shi; Guohua, Deng; Yaping, Zhang; Yanwen, Wang; Qi, Ma; Xinxin, Gao; Pengfei, Cui; Liling, Liu; Xuyong, Li; Hualan, Chen	Conghui, Zhao; Jing, Guo; Xianying, Zeng; Jianzhong, Shi; Guohua, Deng; Yaping, Zhang; Yanwen, Wang; Qi, Ma; Xinxin, Gao; Pengfei, Cui; Liling, Liu; Xuyong, Li; Hualan, Chen Novel H7N7 avian influenza viruses detected in migratory wild birds in eastern China between 2018 and 2020 , (): ,	Harbin Veterinary Research Institute (CAAS)		2019-01-13		2022-05-11	2022-05-11
EPI_ISL_12627442	EPI2031634|7-HA	A/swan/Shandong/582/2019	A / H7N7	LPAI	E1	Asia / China / Shandong Province	Swan	Conghui Zhao (Fujian Agriculture and Forestry University)	Harbin Veterinary Research Institute (CAAS)		Conghui, Zhao; Jing, Guo; Xianying, Zeng; Jianzhong, Shi; Guohua, Deng; Yaping, Zhang; Yanwen, Wang; Qi, Ma; Xinxin, Gao; Pengfei, Cui; Liling, Liu; Xuyong, Li; Hualan, Chen	Conghui, Zhao; Jing, Guo; Xianying, Zeng; Jianzhong, Shi; Guohua, Deng; Yaping, Zhang; Yanwen, Wang; Qi, Ma; Xinxin, Gao; Pengfei, Cui; Liling, Liu; Xuyong, Li; Hualan, Chen Novel H7N7 avian influenza viruses detected in migratory wild birds in eastern China between 2018 and 2020 , (): ,	Harbin Veterinary Research Institute (CAAS)		2019-01-13		2022-05-11	2022-05-11
EPI_ISL_12627441	EPI2031626|6-HA	A/swan/Shandong/581/2019	A / H7N7	LPAI	E1	Asia / China / Shandong Province	Swan	Conghui Zhao (Fujian Agriculture and Forestry University)	Harbin Veterinary Research Institute (CAAS)		Conghui, Zhao; Jing, Guo; Xianying, Zeng; Jianzhong, Shi; Guohua, Deng; Yaping, Zhang; Yanwen, Wang; Qi, Ma; Xinxin, Gao; Pengfei, Cui; Liling, Liu; Xuyong, Li; Hualan, Chen	Conghui, Zhao; Jing, Guo; Xianying, Zeng; Jianzhong, Shi; Guohua, Deng; Yaping, Zhang; Yanwen, Wang; Qi, Ma; Xinxin, Gao; Pengfei, Cui; Liling, Liu; Xuyong, Li; Hualan, Chen Novel H7N7 avian influenza viruses detected in migratory wild birds in eastern China between 2018 and 2020 , (): ,	Harbin Veterinary Research Institute (CAAS)		2019-01-13		2022-05-11	2022-05-11
EPI_ISL_12627440	EPI2031618|5-HA	A/swan/Shandong/433/2019	A / H7N7	LPAI	E1	Asia / China / Shandong Province	Swan	Conghui Zhao (Fujian Agriculture and Forestry University)	Harbin Veterinary Research Institute (CAAS)		Conghui, Zhao; Jing, Guo; Xianying, Zeng; Jianzhong, Shi; Guohua, Deng; Yaping, Zhang; Yanwen, Wang; Qi, Ma; Xinxin, Gao; Pengfei, Cui; Liling, Liu; Xuyong, Li; Hualan, Chen	Conghui, Zhao; Jing, Guo; Xianying, Zeng; Jianzhong, Shi; Guohua, Deng; Yaping, Zhang; Yanwen, Wang; Qi, Ma; Xinxin, Gao; Pengfei, Cui; Liling, Liu; Xuyong, Li; Hualan, Chen Novel H7N7 avian influenza viruses detected in migratory wild birds in eastern China between 2018 and 2020 , (): ,	Harbin Veterinary Research Institute (CAAS)		2019-01-12		2022-05-11	2022-05-11
EPI_ISL_12627439	EPI2031610|4-HA	A/swan/Shandong/413/2019	A / H7N7	LPAI	E1	Asia / China / Shandong Province	Swan	Conghui Zhao (Fujian Agriculture and Forestry University)	Harbin Veterinary Research Institute (CAAS)		Conghui, Zhao; Jing, Guo; Xianying, Zeng; Jianzhong, Shi; Guohua, Deng; Yaping, Zhang; Yanwen, Wang; Qi, Ma; Xinxin, Gao; Pengfei, Cui; Liling, Liu; Xuyong, Li; Hualan, Chen	Conghui, Zhao; Jing, Guo; Xianying, Zeng; Jianzhong, Shi; Guohua, Deng; Yaping, Zhang; Yanwen, Wang; Qi, Ma; Xinxin, Gao; Pengfei, Cui; Liling, Liu; Xuyong, Li; Hualan, Chen Novel H7N7 avian influenza viruses detected in migratory wild birds in eastern China between 2018 and 2020 , (): ,	Harbin Veterinary Research Institute (CAAS)		2019-01-12		2022-05-11	2022-05-11
EPI_ISL_12627438	EPI2031602|3-HA	A/swan/Shandong/394/2019	A / H7N7	LPAI	E1	Asia / China / Shandong Province	Swan	Conghui Zhao (Fujian Agriculture and Forestry University)	Harbin Veterinary Research Institute (CAAS)		Conghui, Zhao; Jing, Guo; Xianying, Zeng; Jianzhong, Shi; Guohua, Deng; Yaping, Zhang; Yanwen, Wang; Qi, Ma; Xinxin, Gao; Pengfei, Cui; Liling, Liu; Xuyong, Li; Hualan, Chen	Conghui, Zhao; Jing, Guo; Xianying, Zeng; Jianzhong, Shi; Guohua, Deng; Yaping, Zhang; Yanwen, Wang; Qi, Ma; Xinxin, Gao; Pengfei, Cui; Liling, Liu; Xuyong, Li; Hualan, Chen Novel H7N7 avian influenza viruses detected in migratory wild birds in eastern China between 2018 and 2020 , (): ,	Harbin Veterinary Research Institute (CAAS)		2019-01-12		2022-05-11	2022-05-11
EPI_ISL_12627437	EPI2031594|2-HA	A/swan/Shandong/206/2019	A / H7N7	LPAI	E1	Asia / China / Shandong Province	Swan	Conghui Zhao (Fujian Agriculture and Forestry University)	Harbin Veterinary Research Institute (CAAS)		Conghui, Zhao; Jing, Guo; Xianying, Zeng; Jianzhong, Shi; Guohua, Deng; Yaping, Zhang; Yanwen, Wang; Qi, Ma; Xinxin, Gao; Pengfei, Cui; Liling, Liu; Xuyong, Li; Hualan, Chen	Conghui, Zhao; Jing, Guo; Xianying, Zeng; Jianzhong, Shi; Guohua, Deng; Yaping, Zhang; Yanwen, Wang; Qi, Ma; Xinxin, Gao; Pengfei, Cui; Liling, Liu; Xuyong, Li; Hualan, Chen Novel H7N7 avian influenza viruses detected in migratory wild birds in eastern China between 2018 and 2020 , (): ,	Harbin Veterinary Research Institute (CAAS)		2019-01-12		2022-05-11	2022-05-11
EPI_ISL_249298	EPI919577|A/Quail/Guangdong/KP14232/2014(H7N9)	A/Quail/Guangdong/KP14232/2014(H7N9)	A / H7N9	LPAI		Asia / China / Guangdong Province	US Quail	Qi Wenbao (South China Agricultural University / Veterinary Medicine College)	South China Agricultural University		Weixin,Jia;Shumin,Xie;Yicun,Lin;Wenbao,Qi;Ming,Liao		South China Agricultural University		2014-05-29		2017-02-20	2017-02-20
EPI_ISL_18900489	EPI3039211|A/Wild_bird/Korea/Q19-1735-2/2019|HA	A/Wild_bird/South_Korea/Q19-1735-2/2019	A / H7N7	LPAI		Asia / Korea, Republic of	Other avian	Andrew Cho (Konkuk University)	Konkuk University		Lee, Heesu; Cho, Andrew Y; Lee, Sun-Hak; Kim, Tae-Hyeon; Song, Chang-Seon; Lee, Dong-Hun		Avian diaseases laboratory, College of Veterinary Medicine, Konkuk University		2019-12-04		2024-02-16	2024-02-16
EPI_ISL_445089	EPI1738382|A/little curlew/Liaoning/dandong142/2019	A/little curlew/Liaoning/dandong142/2019	A / H7N4	LPAI	egg	Asia / China / Liaoning Province / Dandong	Other avian	Hongliang Chai (Northeast Forestry University / College of Wildlife Resources)	Northeast Forestry University				College of Wildlife and Protected Areas, Northeast Forestry University		2019-04-26		2021-09-29	2020-05-15
EPI_ISL_398128	EPI1626351|A/red-crowned crane/Korea/H1026/2017_HA	A/red-crowned crane/Korea/H1026/2017	A / H7N7	LPAI		Asia / Korea, Republic of	Other avian	Yu-Na Lee (Animal and Plant Quarantine Agency (S-2158) / Avian Influenza Research & Diagnostic Division)	Animal and Plant Quarantine Agency (S-2158)			Xinkui Zhang, Yujia Yang, Xinyu Han, Dandan Wei, Beibei Niu, Qiuhong Huang, Yan Li, Huifang Yin, Xianpeng Zhang, Ming Liao, Weixin Jia Unique phenomenon of H5 highly pathogenic avian influenza virus in China: co-circulation of Clade 2.3.4.4b H5N1 and H5N6 results in diversity of H5 Virus https://doi.org/10.1080/22221751.2025.2502005 Emerging Microbes &amp; Infections, (): , , 2025	Animal and Plant Quarantine Agency (APQA)		2017-03-09		2019-11-21	2019-11-21
EPI_ISL_155815	EPI505122|A/silky_chicken/Hong_Kong/1772-3/2014	A/silky_chicken/Hong_Kong/1772-3/2014	A / H7N9	LPAI	1 passage	Asia / Hong Kong (SAR)	Other avian	Tak Wai Cheng (Agriculture, Fisheries and Conservation Department / Tai Lung Veterinary Laboratory)	Agriculture, Fisheries and Conservation Department	14-01772-3	LUK, Geraldine SM; LEE, Frances E; IP, Sin-Ming; WAI, Chris KL		Tai Lung Veterinary Laboratory, AFCD	14-01772-3	2014-01-27		2014-12-23	2014-02-12
EPI_ISL_505060	EPI1785627|A/swine/eastern China/HH24/2017	A/swine/eastern China/HH24/2017	A / H7N9	LPAI		Asia / China	Swine				Gu,M.; Cai,T.; Ge,Z.; Liu,J.; Bu,X.; Xu,L.; Wang,X.; Hu,J.; Liu,X.; Hu,S.; Chen,S.; Peng,D.; Jiao,X.; Long,J.				2017-08-07			2018-02-07
EPI_ISL_505059	EPI1785619|A/swine/eastern China/005/2017	A/swine/eastern China/005/2017	A / H7N9	LPAI		Asia / China	Swine				Gu,M.; Cai,T.; Ge,Z.; Liu,J.; Bu,X.; Xu,L.; Wang,X.; Hu,J.; Liu,X.; Hu,S.; Chen,S.; Peng,D.; Jiao,X.; Long,J.				2017-08-20			2018-02-07
EPI_ISL_19644609	EPI3754134|A/wild bird/South Korea/swnu/2023_HA	A/wild bird/South Korea/swnu/2023	A / H7N1	LPAI	Original	Asia / Korea, Republic of	Avian				Yoon,S.-W.		Andong National University, Bio-Vaccine Engineering Major		2023-01-05			2023-03-07
EPI_ISL_19230692	EPI3412957|A/wild bird/China/SUB12913325/2021_HA	A/wild bird/China/SUB12913325/2021	A / H7N6	LPAI	Original	Asia / China	Avian				Su,C., Li,H., Xv,Y., Tang,S., Leng,H., Wang,Y., Zhang,S., Feng,Y. and Zhang,Y.		College of Animal Science and Veterinary Medicine, Shenyang Agricultural University		2021-01-11			2023-02-24
EPI_ISL_3663327	EPI1886191|H214_4	A/wild duck/Korea/H214/2021	A / H7N3	LPAI		Asia / Korea, Republic of / JJ	Avian	Yu-Na Lee (Animal and Plant Quarantine Agency (S-2158) / Avian Influenza Research & Diagnostic Division)	Animal and Plant Quarantine Agency (S-2158)				Animal and Plant Quarantine Agency (APQA)		2021-03-02		2021-10-05	2021-08-25
EPI_ISL_3663326	EPI1886183|H118_4	A/mallard/Korea/H118/2021	A / H7N9	LPAI		Asia / Korea, Republic of / CB	Avian	Yu-Na Lee (Animal and Plant Quarantine Agency (S-2158) / Avian Influenza Research & Diagnostic Division)	Animal and Plant Quarantine Agency (S-2158)				Animal and Plant Quarantine Agency (APQA)		2021-02-01		2021-10-05	2021-08-25
EPI_ISL_3663325	EPI1886175|H42_4	A/wild duck/Korea/H42/2021	A / H7N3	LPAI		Asia / Korea, Republic of / JJ	Avian	Yu-Na Lee (Animal and Plant Quarantine Agency (S-2158) / Avian Influenza Research & Diagnostic Division)	Animal and Plant Quarantine Agency (S-2158)				Animal and Plant Quarantine Agency (APQA)		2021-01-11		2021-11-13	2021-08-25
EPI_ISL_3663324	EPI1886167|H333_4	A/wild duck/Korea/H333/2020	A / H7N8	LPAI		Asia / Korea, Republic of / JB	Avian	Yu-Na Lee (Animal and Plant Quarantine Agency (S-2158) / Avian Influenza Research & Diagnostic Division)	Animal and Plant Quarantine Agency (S-2158)			Pengtao Bao, Yang Liu, Xiaoai Zhang, Hang Fan, Jie Zhao, Mi Mu, Haiyang Li, Yanhe Wang, Honghan Ge, Shuang Li, Xin Yang, Qianqian Cui, Rui Chen, Liang Gao, Zhihua Sun, Lizhen Gao, Shuang Qiu, Xuchun Liu, Peter W. Horby, Xiubin Li, Liqun Fang, Wei Liu Human infection with a reassortment avian influenza A H3N8 virus: an epidemiological investigation study https://doi.org/10.1038/s41467-022-34601-1 …	Animal and Plant Quarantine Agency (APQA)		2020-11-17		2021-10-05	2021-08-25
EPI_ISL_3663323	EPI1886159|H296_4	A/wild duck/Korea/H296/2020	A / H7N9	LPAI		Asia / Korea, Republic of / JB	Avian	Yu-Na Lee (Animal and Plant Quarantine Agency (S-2158) / Avian Influenza Research & Diagnostic Division)	Animal and Plant Quarantine Agency (S-2158)				Animal and Plant Quarantine Agency (APQA)		2020-11-03		2021-10-30	2021-08-25
EPI_ISL_176819	EPI580291|A/Chicken/Guangdong/DG592/2014	A/Chicken/Guangdong/DG592/2014	A / H7N9	LPAI		Asia / China / Guangdong Province	Avian	Jia Weixin (South China Agricultural University / Veterinary Medicine College)	South China Agricultural University		Shumin,Xie;Weixin,Jia;Yicun,Lin;Kaixiang,Xing;Xingxing,Ren;Wenbao,Qi;Ming,Liao		South China Agricultural University		2014-12-08		2015-04-10	2015-04-10
EPI_ISL_19298055	EPI3474287|A/chicken/Hebei/QG2/2023(H7N9)	A/chicken/Hebei/QG2/2023(H7N9)	A / H7N9	HPAI		Asia / China / Hebei Province	Chicken	Jiahao Zhang (South China Agricultural University / College of Veterinary Medicine)	South China Agricultural University				SOUTH CHINA AGRICULTURAL UNIVERSITY		2023-07-01		2024-07-30	2024-07-30
EPI_ISL_19116107	EPI3268521|A/chicken/China/LN543/2019_HA	A/chicken/China/LN543/2019	A / H7N2	HPAI	Original	Asia / China	Chicken				Huang,J.		South China Agricultural University, State Key Laboratory for Animal Disease Control and Prevention		2019-10			2024-05-01
EPI_ISL_19059287	EPI3220176|16.1	A/chicken/Hebei/SD020/2023	A / H7N9	HPAI	E3	Asia / China / Hebei	Chicken	Shi Jianzhong (Harbin Veterinary Research Institute (CAAS) / Ministry of Agriculture)	Harbin Veterinary Research Institute (CAAS)		Jianzhong Shi,Yujie Hou,Dongxue Wang,Xinwen He		Harbin Veterinary Research Institute (CAAS)		2023-04-14		2024-04-19	2024-04-19
EPI_ISL_19059286	EPI3220168|15.1	A/chicken/Hebei/SD016/2023	A / H7N9	HPAI	E3	Asia / China / Hebei	Chicken	Shi Jianzhong (Harbin Veterinary Research Institute (CAAS) / Ministry of Agriculture)	Harbin Veterinary Research Institute (CAAS)		Jianzhong Shi,Yujie Hou,Dongxue Wang,Xinwen He		Harbin Veterinary Research Institute (CAAS)		2023-02-10		2024-04-19	2024-04-19
EPI_ISL_19059285	EPI3220160|14.1	A/chicken/Hebei/SD004/2023	A / H7N9	HPAI	E3	Asia / China / Hebei	Chicken	Shi Jianzhong (Harbin Veterinary Research Institute (CAAS) / Ministry of Agriculture)	Harbin Veterinary Research Institute (CAAS)		Jianzhong Shi,Yujie Hou,Dongxue Wang,Xinwen He		Harbin Veterinary Research Institute (CAAS)		2023-02-07		2024-04-19	2024-04-19
EPI_ISL_19059284	EPI3220152|13.1	A/chicken/Hebei/SD022/2022	A / H7N9	HPAI	E3	Asia / China / Hebei	Chicken	Shi Jianzhong (Harbin Veterinary Research Institute (CAAS) / Ministry of Agriculture)	Harbin Veterinary Research Institute (CAAS)		Jianzhong Shi,Yujie Hou,Dongxue Wang,Xinwen He		Harbin Veterinary Research Institute (CAAS)		2022-09-21		2024-04-19	2024-04-19
EPI_ISL_19059283	EPI3220144|12.1	A/chicken/Shandong/SD013/2022	A / H7N9	HPAI	E3	Asia / China / Shandong	Chicken	Shi Jianzhong (Harbin Veterinary Research Institute (CAAS) / Ministry of Agriculture)	Harbin Veterinary Research Institute (CAAS)		Jianzhong Shi,Yujie Hou,Dongxue Wang,Xinwen He		Harbin Veterinary Research Institute (CAAS)		2022-06-04		2024-04-19	2024-04-19
EPI_ISL_19059282	EPI3220136|11.1	A/chicken/Hebei/SD011/2022	A / H7N9	HPAI	E3	Asia / China / Hebei	Chicken	Shi Jianzhong (Harbin Veterinary Research Institute (CAAS) / Ministry of Agriculture)	Harbin Veterinary Research Institute (CAAS)		Jianzhong Shi,Yujie Hou,Dongxue Wang,Xinwen He		Harbin Veterinary Research Institute (CAAS)		2022-05-25		2024-04-19	2024-04-19
EPI_ISL_19059281	EPI3220128|10.1	A/chicken/Shandong/SD010/2022	A / H7N9	HPAI	E3	Asia / China / Shandong	Chicken	Shi Jianzhong (Harbin Veterinary Research Institute (CAAS) / Ministry of Agriculture)	Harbin Veterinary Research Institute (CAAS)		Jianzhong Shi,Yujie Hou,Dongxue Wang,Xinwen He		Harbin Veterinary Research Institute (CAAS)		2022-05-04		2024-04-19	2024-04-19
EPI_ISL_19059280	EPI3220120|9.1	A/chicken/Hebei/SD003/2022	A / H7N9	HPAI	E3	Asia / China / Hebei	Chicken	Shi Jianzhong (Harbin Veterinary Research Institute (CAAS) / Ministry of Agriculture)	Harbin Veterinary Research Institute (CAAS)		Jianzhong Shi,Yujie Hou,Dongxue Wang,Xinwen He		Harbin Veterinary Research Institute (CAAS)		2022-03-25		2024-04-19	2024-04-19
EPI_ISL_19059279	EPI3220112|8.1	A/chicken/Shandong/S1360/2021	A / H7N9	HPAI	E3	Asia / China / Shandong	Chicken	Shi Jianzhong (Harbin Veterinary Research Institute (CAAS) / Ministry of Agriculture)	Harbin Veterinary Research Institute (CAAS)		Jianzhong Shi,Yujie Hou,Dongxue Wang,Xinwen He		Harbin Veterinary Research Institute (CAAS)		2021-04-21		2024-04-19	2024-04-19
EPI_ISL_19059278	EPI3220104|7.1	A/chicken/Shandong/S1346/2021	A / H7N9	HPAI	E3	Asia / China / Shandong	Chicken	Shi Jianzhong (Harbin Veterinary Research Institute (CAAS) / Ministry of Agriculture)	Harbin Veterinary Research Institute (CAAS)		Jianzhong Shi,Yujie Hou,Dongxue Wang,Xinwen He		Harbin Veterinary Research Institute (CAAS)		2021-04-21		2024-04-19	2024-04-19
EPI_ISL_19059277	EPI3220096|6.1	A/chicken/Yunnan/SD024/2021	A / H7N9	HPAI	E3	Asia / China / Yunnan	Chicken	Shi Jianzhong (Harbin Veterinary Research Institute (CAAS) / Ministry of Agriculture)	Harbin Veterinary Research Institute (CAAS)		Jianzhong Shi,Yujie Hou,Dongxue Wang,Xinwen He		Harbin Veterinary Research Institute (CAAS)		2021-04-17		2024-04-19	2024-04-19
EPI_ISL_19059276	EPI3220088|5.1	A/chicken/Yunnan/S1400/2021	A / H7N9	HPAI	E3	Asia / China / Yunnan	Chicken	Shi Jianzhong (Harbin Veterinary Research Institute (CAAS) / Ministry of Agriculture)	Harbin Veterinary Research Institute (CAAS)		Jianzhong Shi,Yujie Hou,Dongxue Wang,Xinwen He		Harbin Veterinary Research Institute (CAAS)		2021-04-01		2024-04-19	2024-04-19
EPI_ISL_19059275	EPI3220080|4.1	A/chicken/Shandong/SD020/2021	A / H7N9	HPAI	E3	Asia / China / Shandong	Chicken	Shi Jianzhong (Harbin Veterinary Research Institute (CAAS) / Ministry of Agriculture)	Harbin Veterinary Research Institute (CAAS)		Jianzhong Shi,Yujie Hou,Dongxue Wang,Xinwen He		Harbin Veterinary Research Institute (CAAS)		2021-03-21		2024-04-19	2024-04-19
EPI_ISL_19059274	EPI3220072|3.1	A/chicken/Hebei/SD004/2020	A / H7N9	HPAI	E3	Asia / China / Hebei	Chicken	Shi Jianzhong (Harbin Veterinary Research Institute (CAAS) / Ministry of Agriculture)	Harbin Veterinary Research Institute (CAAS)		Jianzhong Shi,Yujie Hou,Dongxue Wang,Xinwen He		Harbin Veterinary Research Institute (CAAS)		2020-11-10		2024-04-19	2024-04-19
EPI_ISL_19059273	EPI3220064|2.1	A/chicken/Liaoning/S1534/2020	A / H7N9	HPAI	E3	Asia / China / Liaoning	Chicken	Shi Jianzhong (Harbin Veterinary Research Institute (CAAS) / Ministry of Agriculture)	Harbin Veterinary Research Institute (CAAS)		Jianzhong Shi,Yujie Hou,Dongxue Wang,Xinwen He		Harbin Veterinary Research Institute (CAAS)		2020-05-08		2024-04-19	2024-04-19
EPI_ISL_19059272	EPI3220056|1.1	A/chicken/Liaoning/S1506/2020	A / H7N9	HPAI	E3	Asia / China / Liaoning	Chicken	Shi Jianzhong (Harbin Veterinary Research Institute (CAAS) / Ministry of Agriculture)	Harbin Veterinary Research Institute (CAAS)		Jianzhong Shi,Yujie Hou,Dongxue Wang,Xinwen He		Harbin Veterinary Research Institute (CAAS)		2020-05-08		2024-04-19	2024-04-19
EPI_ISL_18338529	EPI2763588|A/chicken/China/YZU-003/2016_HA	A/chicken/China/YZU-003/2016	A / H7N9	LPAI	Original	Asia / China	Chicken				Wang,X.				2016-05-22			2023-10-03
EPI_ISL_18338528	EPI2763580|A/chicken/China/YZU-002/2017_HA	A/chicken/China/YZU-002/2017	A / H7N9	LPAI	Original	Asia / China	Chicken				Wang,X.				2017-03-25			2023-10-03
EPI_ISL_17445505	EPI2508141|A/Chicken/HeB/199-1/2022	A/Chicken/HeB/199-1/2022	A / H7N9	HPAI		Asia / China / Hebei Province	Chicken	Jia Weixin (South China Agricultural University / Veterinary Medicine College)	South China Agricultural University				South China Agricultural University Veterinary Medicine College		2022-03-03		2023-07-26	2023-04-12
EPI_ISL_5159338	EPI1921174|A/chicken/Northern China/SX1616/2020(H7N9)	A/chicken/Northern China/SX1616/2020(H7N9)	A / H7N9	HPAI		Asia / China / Shanxi Province	Chicken	Min Gu (College of Veterinary Medicine, Yangzhou University )	College of Veterinary Medicine, Yangzhou University		Jinyuan, Gu; Min, Gu; Xiufan, Liu		Animal Infectious Disease Laboratory, College of Veterinary Medicine, Yangzhou University		2020-10-20		2023-12-28	2021-10-15
EPI_ISL_5159336	EPI1921166|A/chicken/Northern China/BJ3426/2020(H7N9)	A/chicken/Northern China/BJ3426/2020(H7N9)	A / H7N9	HPAI		Asia / China / Beijing Municipality	Chicken	Min Gu (College of Veterinary Medicine, Yangzhou University )	College of Veterinary Medicine, Yangzhou University		Jinyuan, Gu; Min, Gu; Xiufan, Liu		Animal Infectious Disease Laboratory, College of Veterinary Medicine, Yangzhou University		2020-05-19		2023-12-28	2021-10-15
EPI_ISL_4032094	EPI1890836|A/chicken/Zhejiang/JX142/2015	A/chicken/Zhejiang/JX142/2015	A / H7N9	LPAI		Asia / China / Zhejiang Province	Chicken				He,D.; Liu,X.				2015-02-01			2020-11-18
EPI_ISL_4032093	EPI1890812|A/chicken/Shandong/SDLC120/2015	A/chicken/Shandong/SDLC120/2015	A / H7N9	LPAI		Asia / China / Shandong Province	Chicken				He,D.; Liu,X.				2015-02-01			2020-11-18
EPI_ISL_4032055	EPI1890788|A/chicken/Jiangsu/XZ184/2015	A/chicken/Jiangsu/XZ184/2015	A / H7N9	LPAI		Asia / China / Jiangsu Provice	Chicken				He,D.; Liu,X.				2015-02-01			2020-11-18
EPI_ISL_4031942	EPI1890772|A/chicken/Jiangsu/WJ166/2015	A/chicken/Jiangsu/WJ166/2015	A / H7N9	LPAI		Asia / China / Jiangsu Provice	Chicken				He,D.; Liu,X.	Xinkui Zhang, Yujia Yang, Xinyu Han, Dandan Wei, Beibei Niu, Qiuhong Huang, Yan Li, Huifang Yin, Xianpeng Zhang, Ming Liao, Weixin Jia Unique phenomenon of H5 highly pathogenic avian influenza virus in China: co-circulation of Clade 2.3.4.4b H5N1 and H5N6 results in diversity of H5 Virus https://doi.org/10.1080/22221751.2025.2502005 Emerging Microbes &amp; Infections, (): , , 2025			2015-01-01			2020-11-18
EPI_ISL_4031581	EPI1890678|A/chicken/Jiangsu/TM86/2015	A/chicken/Jiangsu/TM86/2015	A / H7N9	LPAI		Asia / China / Jiangsu Provice	Chicken				He,D.; Liu,X.				2015-02-01			2020-11-18
EPI_ISL_699598	EPI1829031|A/chicken/Jiangxi/5.24_NCDZT7X-O/2016	A/chicken/Jiangxi/5.24_NCDZT7X-O/2016	A / H7N9	LPAI		Asia / China / Jiangxi Province	Chicken				Bi,Y.; Li,J.; Li,S.; Fu,G.; Jin,T.; Zhang,C.; Yang,Y.; Ma,Z.; Tian,W.; Xiao,S.; Li,L.; Yin,R.; Zhang,Y.; Wang,L.; Qin,Y.; Yao,Z.; Meng,F.; Hu,D.; Li,D.; Wong,G.; Liu,F.; Lv,N.; Fu,L.; Peng,Y.; Ma,J.; Sharshov,K.; Shestopalov,A.; Gulyaeva,M.; Gao,G.F.; Chen,J.; Shi,Y.; Liu,W.J.; Chu,D.; Huang,Y.; Liu,Y.; Liu,L.; Chen,Q.; Shi,W.				2016-05-24			2020-10-09
EPI_ISL_699566	EPI1828807|A/chicken/Jiangxi/3.14_NCDZT29U-O/2016	A/chicken/Jiangxi/3.14_NCDZT29U-O/2016	A / H7N9	LPAI		Asia / China / Jiangxi Province	Chicken				Bi,Y.; Li,J.; Li,S.; Fu,G.; Jin,T.; Zhang,C.; Yang,Y.; Ma,Z.; Tian,W.; Xiao,S.; Li,L.; Yin,R.; Zhang,Y.; Wang,L.; Qin,Y.; Yao,Z.; Meng,F.; Hu,D.; Li,D.; Wong,G.; Liu,F.; Lv,N.; Fu,L.; Peng,Y.; Ma,J.; Sharshov,K.; Shestopalov,A.; Gulyaeva,M.; Gao,G.F.; Chen,J.; Shi,Y.; Liu,W.J.; Chu,D.; Huang,Y.; Liu,Y.; Liu,L.; Chen,Q.; Shi,W.				2016-03-14			2020-10-09
EPI_ISL_699562	EPI1828767|A/chicken/Jiangxi/2.16_SRGFYK219-O/2017	A/chicken/Jiangxi/2.16_SRGFYK219-O/2017	A / H7N9	LPAI		Asia / China / Jiangxi Province	Chicken				Bi,Y.; Li,J.; Li,S.; Fu,G.; Jin,T.; Zhang,C.; Yang,Y.; Ma,Z.; Tian,W.; Xiao,S.; Li,L.; Yin,R.; Zhang,Y.; Wang,L.; Qin,Y.; Yao,Z.; Meng,F.; Hu,D.; Li,D.; Wong,G.; Liu,F.; Lv,N.; Fu,L.; Peng,Y.; Ma,J.; Sharshov,K.; Shestopalov,A.; Gulyaeva,M.; Gao,G.F.; Chen,J.; Shi,Y.; Liu,W.J.; Chu,D.; Huang,Y.; Liu,Y.; Liu,L.; Chen,Q.; Shi,W.				2017-02-16			2020-10-09
EPI_ISL_699561	EPI1828759|A/chicken/Jiangxi/2.16_SRGFYK080-C/2017	A/chicken/Jiangxi/2.16_SRGFYK080-C/2017	A / H7N9	LPAI		Asia / China / Jiangxi Province	Chicken				Bi,Y.; Li,J.; Li,S.; Fu,G.; Jin,T.; Zhang,C.; Yang,Y.; Ma,Z.; Tian,W.; Xiao,S.; Li,L.; Yin,R.; Zhang,Y.; Wang,L.; Qin,Y.; Yao,Z.; Meng,F.; Hu,D.; Li,D.; Wong,G.; Liu,F.; Lv,N.; Fu,L.; Peng,Y.; Ma,J.; Sharshov,K.; Shestopalov,A.; Gulyaeva,M.; Gao,G.F.; Chen,J.; Shi,Y.; Liu,W.J.; Chu,D.; Huang,Y.; Liu,Y.; Liu,L.; Chen,Q.; Shi,W.				2017-02-16			2020-10-09
EPI_ISL_699560	EPI1828751|A/chicken/Jiangxi/2.16_SRGFPS004-C/2017	A/chicken/Jiangxi/2.16_SRGFPS004-C/2017	A / H7N9	LPAI		Asia / China / Jiangxi Province	Chicken				Bi,Y.; Li,J.; Li,S.; Fu,G.; Jin,T.; Zhang,C.; Yang,Y.; Ma,Z.; Tian,W.; Xiao,S.; Li,L.; Yin,R.; Zhang,Y.; Wang,L.; Qin,Y.; Yao,Z.; Meng,F.; Hu,D.; Li,D.; Wong,G.; Liu,F.; Lv,N.; Fu,L.; Peng,Y.; Ma,J.; Sharshov,K.; Shestopalov,A.; Gulyaeva,M.; Gao,G.F.; Chen,J.; Shi,Y.; Liu,W.J.; Chu,D.; Huang,Y.; Liu,Y.; Liu,L.; Chen,Q.; Shi,W.				2017-02-16			2020-10-09
EPI_ISL_699505	EPI1828303|A/chicken/Jiangxi/1.12_NCDZT72G2-OC/2017	A/chicken/Jiangxi/1.12_NCDZT72G2-OC/2017	A / H7N9	LPAI		Asia / China / Jiangxi Province	Chicken				Bi,Y.; Li,J.; Li,S.; Fu,G.; Jin,T.; Zhang,C.; Yang,Y.; Ma,Z.; Tian,W.; Xiao,S.; Li,L.; Yin,R.; Zhang,Y.; Wang,L.; Qin,Y.; Yao,Z.; Meng,F.; Hu,D.; Li,D.; Wong,G.; Liu,F.; Lv,N.; Fu,L.; Peng,Y.; Ma,J.; Sharshov,K.; Shestopalov,A.; Gulyaeva,M.; Gao,G.F.; Chen,J.; Shi,Y.; Liu,W.J.; Chu,D.; Huang,Y.; Liu,Y.; Liu,L.; Chen,Q.; Shi,W.				2017-01-12			2020-10-09
EPI_ISL_699501	EPI1828271|A/chicken/Jiangxi/1.12_NCDZT38G2-OC/2017	A/chicken/Jiangxi/1.12_NCDZT38G2-OC/2017	A / H7N9	LPAI		Asia / China / Jiangxi Province	Chicken				Bi,Y.; Li,J.; Li,S.; Fu,G.; Jin,T.; Zhang,C.; Yang,Y.; Ma,Z.; Tian,W.; Xiao,S.; Li,L.; Yin,R.; Zhang,Y.; Wang,L.; Qin,Y.; Yao,Z.; Meng,F.; Hu,D.; Li,D.; Wong,G.; Liu,F.; Lv,N.; Fu,L.; Peng,Y.; Ma,J.; Sharshov,K.; Shestopalov,A.; Gulyaeva,M.; Gao,G.F.; Chen,J.; Shi,Y.; Liu,W.J.; Chu,D.; Huang,Y.; Liu,Y.; Liu,L.; Chen,Q.; Shi,W.				2017-01-12			2020-10-09
EPI_ISL_699498	EPI1828223|A/chicken/Jiangxi/1.11_NCJD5G2-OC/2017	A/chicken/Jiangxi/1.11_NCJD5G2-OC/2017	A / H7N9	LPAI		Asia / China / Jiangxi Province	Chicken				Bi,Y.; Li,J.; Li,S.; Fu,G.; Jin,T.; Zhang,C.; Yang,Y.; Ma,Z.; Tian,W.; Xiao,S.; Li,L.; Yin,R.; Zhang,Y.; Wang,L.; Qin,Y.; Yao,Z.; Meng,F.; Hu,D.; Li,D.; Wong,G.; Liu,F.; Lv,N.; Fu,L.; Peng,Y.; Ma,J.; Sharshov,K.; Shestopalov,A.; Gulyaeva,M.; Gao,G.F.; Chen,J.; Shi,Y.; Liu,W.J.; Chu,D.; Huang,Y.; Liu,Y.; Liu,L.; Chen,Q.; Shi,W.				2017-01-11			2020-10-09
EPI_ISL_699497	EPI1828215|A/chicken/Jiangxi/1.11_NCJD1G2-OC/2017	A/chicken/Jiangxi/1.11_NCJD1G2-OC/2017	A / H7N9	LPAI		Asia / China / Jiangxi Province	Chicken				Bi,Y.; Li,J.; Li,S.; Fu,G.; Jin,T.; Zhang,C.; Yang,Y.; Ma,Z.; Tian,W.; Xiao,S.; Li,L.; Yin,R.; Zhang,Y.; Wang,L.; Qin,Y.; Yao,Z.; Meng,F.; Hu,D.; Li,D.; Wong,G.; Liu,F.; Lv,N.; Fu,L.; Peng,Y.; Ma,J.; Sharshov,K.; Shestopalov,A.; Gulyaeva,M.; Gao,G.F.; Chen,J.; Shi,Y.; Liu,W.J.; Chu,D.; Huang,Y.; Liu,Y.; Liu,L.; Chen,Q.; Shi,W.				2017-01-11			2020-10-09
EPI_ISL_699496	EPI1828199|A/chicken/Jiangxi/1.11_NCDZT76F2-OC/2017	A/chicken/Jiangxi/1.11_NCDZT76F2-OC/2017	A / H7N9	LPAI		Asia / China / Jiangxi Province	Chicken				Bi,Y.; Li,J.; Li,S.; Fu,G.; Jin,T.; Zhang,C.; Yang,Y.; Ma,Z.; Tian,W.; Xiao,S.; Li,L.; Yin,R.; Zhang,Y.; Wang,L.; Qin,Y.; Yao,Z.; Meng,F.; Hu,D.; Li,D.; Wong,G.; Liu,F.; Lv,N.; Fu,L.; Peng,Y.; Ma,J.; Sharshov,K.; Shestopalov,A.; Gulyaeva,M.; Gao,G.F.; Chen,J.; Shi,Y.; Liu,W.J.; Chu,D.; Huang,Y.; Liu,Y.; Liu,L.; Chen,Q.; Shi,W.				2017-01-11			2020-10-09
EPI_ISL_699493	EPI1828151|A/chicken/Jiangxi/1.11_NCDZT22F2-OC/2017	A/chicken/Jiangxi/1.11_NCDZT22F2-OC/2017	A / H7N9	LPAI		Asia / China / Jiangxi Province	Chicken				Bi,Y.; Li,J.; Li,S.; Fu,G.; Jin,T.; Zhang,C.; Yang,Y.; Ma,Z.; Tian,W.; Xiao,S.; Li,L.; Yin,R.; Zhang,Y.; Wang,L.; Qin,Y.; Yao,Z.; Meng,F.; Hu,D.; Li,D.; Wong,G.; Liu,F.; Lv,N.; Fu,L.; Peng,Y.; Ma,J.; Sharshov,K.; Shestopalov,A.; Gulyaeva,M.; Gao,G.F.; Chen,J.; Shi,Y.; Liu,W.J.; Chu,D.; Huang,Y.; Liu,Y.; Liu,L.; Chen,Q.; Shi,W.				2017-01-11			2020-10-09
EPI_ISL_699482	EPI1828063|A/chicken/Jiangxi/01.11_NCNP13E2-OC/2017	A/chicken/Jiangxi/01.11_NCNP13E2-OC/2017	A / H7N9	LPAI		Asia / China / Jiangxi Province	Chicken				Bi,Y.; Li,J.; Li,S.; Fu,G.; Jin,T.; Zhang,C.; Yang,Y.; Ma,Z.; Tian,W.; Xiao,S.; Li,L.; Yin,R.; Zhang,Y.; Wang,L.; Qin,Y.; Yao,Z.; Meng,F.; Hu,D.; Li,D.; Wong,G.; Liu,F.; Lv,N.; Fu,L.; Peng,Y.; Ma,J.; Sharshov,K.; Shestopalov,A.; Gulyaeva,M.; Gao,G.F.; Chen,J.; Shi,Y.; Liu,W.J.; Chu,D.; Huang,Y.; Liu,Y.; Liu,L.; Chen,Q.; Shi,W.	Xinkui Zhang, Yujia Yang, Xinyu Han, Dandan Wei, Beibei Niu, Qiuhong Huang, Yan Li, Huifang Yin, Xianpeng Zhang, Ming Liao, Weixin Jia Unique phenomenon of H5 highly pathogenic avian influenza virus in China: co-circulation of Clade 2.3.4.4b H5N1 and H5N6 results in diversity of H5 Virus https://doi.org/10.1080/22221751.2025.2502005 Emerging Microbes &amp; Infections, (): , , 2025			2017-01-11			2020-10-09
EPI_ISL_699481	EPI1828055|A/chicken/Jiangsu/12.02_KSBL008-O/2016	A/chicken/Jiangsu/12.02_KSBL008-O/2016	A / H7N9	LPAI		Asia / China / Jiangsu Provice	Chicken				Bi,Y.; Li,J.; Li,S.; Fu,G.; Jin,T.; Zhang,C.; Yang,Y.; Ma,Z.; Tian,W.; Xiao,S.; Li,L.; Yin,R.; Zhang,Y.; Wang,L.; Qin,Y.; Yao,Z.; Meng,F.; Hu,D.; Li,D.; Wong,G.; Liu,F.; Lv,N.; Fu,L.; Peng,Y.; Ma,J.; Sharshov,K.; Shestopalov,A.; Gulyaeva,M.; Gao,G.F.; Chen,J.; Shi,Y.; Liu,W.J.; Chu,D.; Huang,Y.; Liu,Y.; Liu,L.; Chen,Q.; Shi,W.				2016-12-02			2020-10-09
EPI_ISL_699480	EPI1828047|A/chicken/Jiangsu/12.02_KSBL004-O/2016	A/chicken/Jiangsu/12.02_KSBL004-O/2016	A / H7N9	LPAI		Asia / China / Jiangsu Provice	Chicken				Bi,Y.; Li,J.; Li,S.; Fu,G.; Jin,T.; Zhang,C.; Yang,Y.; Ma,Z.; Tian,W.; Xiao,S.; Li,L.; Yin,R.; Zhang,Y.; Wang,L.; Qin,Y.; Yao,Z.; Meng,F.; Hu,D.; Li,D.; Wong,G.; Liu,F.; Lv,N.; Fu,L.; Peng,Y.; Ma,J.; Sharshov,K.; Shestopalov,A.; Gulyaeva,M.; Gao,G.F.; Chen,J.; Shi,Y.; Liu,W.J.; Chu,D.; Huang,Y.; Liu,Y.; Liu,L.; Chen,Q.; Shi,W.				2016-12-02			2020-10-09
EPI_ISL_699479	EPI1828039|A/chicken/Jiangsu/12.02_KSBL001-O/2016	A/chicken/Jiangsu/12.02_KSBL001-O/2016	A / H7N9	LPAI		Asia / China / Jiangsu Provice	Chicken				Bi,Y.; Li,J.; Li,S.; Fu,G.; Jin,T.; Zhang,C.; Yang,Y.; Ma,Z.; Tian,W.; Xiao,S.; Li,L.; Yin,R.; Zhang,Y.; Wang,L.; Qin,Y.; Yao,Z.; Meng,F.; Hu,D.; Li,D.; Wong,G.; Liu,F.; Lv,N.; Fu,L.; Peng,Y.; Ma,J.; Sharshov,K.; Shestopalov,A.; Gulyaeva,M.; Gao,G.F.; Chen,J.; Shi,Y.; Liu,W.J.; Chu,D.; Huang,Y.; Liu,Y.; Liu,L.; Chen,Q.; Shi,W.				2016-12-02			2020-10-09
EPI_ISL_699473	EPI1827983|A/chicken/Hunan/5.24_YYGK9P2-OC/2017	A/chicken/Hunan/5.24_YYGK9P2-OC/2017	A / H7N9	LPAI		Asia / China / Hunan Province	Chicken				Bi,Y.; Li,J.; Li,S.; Fu,G.; Jin,T.; Zhang,C.; Yang,Y.; Ma,Z.; Tian,W.; Xiao,S.; Li,L.; Yin,R.; Zhang,Y.; Wang,L.; Qin,Y.; Yao,Z.; Meng,F.; Hu,D.; Li,D.; Wong,G.; Liu,F.; Lv,N.; Fu,L.; Peng,Y.; Ma,J.; Sharshov,K.; Shestopalov,A.; Gulyaeva,M.; Gao,G.F.; Chen,J.; Shi,Y.; Liu,W.J.; Chu,D.; Huang,Y.; Liu,Y.; Liu,L.; Chen,Q.; Shi,W.				2017-05-24			2020-10-09
EPI_ISL_699472	EPI1827975|A/chicken/Hunan/5.24_YYGK68P2-OC/2017	A/chicken/Hunan/5.24_YYGK68P2-OC/2017	A / H7N9	LPAI		Asia / China / Hunan Province	Chicken				Bi,Y.; Li,J.; Li,S.; Fu,G.; Jin,T.; Zhang,C.; Yang,Y.; Ma,Z.; Tian,W.; Xiao,S.; Li,L.; Yin,R.; Zhang,Y.; Wang,L.; Qin,Y.; Yao,Z.; Meng,F.; Hu,D.; Li,D.; Wong,G.; Liu,F.; Lv,N.; Fu,L.; Peng,Y.; Ma,J.; Sharshov,K.; Shestopalov,A.; Gulyaeva,M.; Gao,G.F.; Chen,J.; Shi,Y.; Liu,W.J.; Chu,D.; Huang,Y.; Liu,Y.; Liu,L.; Chen,Q.; Shi,W.				2017-05-24			2020-10-09
EPI_ISL_699471	EPI1827967|A/chicken/Hunan/5.24_YYGK66P2-OC/2017	A/chicken/Hunan/5.24_YYGK66P2-OC/2017	A / H7N9	LPAI		Asia / China / Hunan Province	Chicken				Bi,Y.; Li,J.; Li,S.; Fu,G.; Jin,T.; Zhang,C.; Yang,Y.; Ma,Z.; Tian,W.; Xiao,S.; Li,L.; Yin,R.; Zhang,Y.; Wang,L.; Qin,Y.; Yao,Z.; Meng,F.; Hu,D.; Li,D.; Wong,G.; Liu,F.; Lv,N.; Fu,L.; Peng,Y.; Ma,J.; Sharshov,K.; Shestopalov,A.; Gulyaeva,M.; Gao,G.F.; Chen,J.; Shi,Y.; Liu,W.J.; Chu,D.; Huang,Y.; Liu,Y.; Liu,L.; Chen,Q.; Shi,W.				2017-05-24			2020-10-09
EPI_ISL_699470	EPI1827959|A/chicken/Hunan/5.24_YYGK62P2-OC/2017	A/chicken/Hunan/5.24_YYGK62P2-OC/2017	A / H7N9	LPAI		Asia / China / Hunan Province	Chicken				Bi,Y.; Li,J.; Li,S.; Fu,G.; Jin,T.; Zhang,C.; Yang,Y.; Ma,Z.; Tian,W.; Xiao,S.; Li,L.; Yin,R.; Zhang,Y.; Wang,L.; Qin,Y.; Yao,Z.; Meng,F.; Hu,D.; Li,D.; Wong,G.; Liu,F.; Lv,N.; Fu,L.; Peng,Y.; Ma,J.; Sharshov,K.; Shestopalov,A.; Gulyaeva,M.; Gao,G.F.; Chen,J.; Shi,Y.; Liu,W.J.; Chu,D.; Huang,Y.; Liu,Y.; Liu,L.; Chen,Q.; Shi,W.				2017-05-24			2020-10-09
EPI_ISL_699469	EPI1827951|A/chicken/Hunan/5.24_YYGK35P2-OC/2017	A/chicken/Hunan/5.24_YYGK35P2-OC/2017	A / H7N9	LPAI		Asia / China / Hunan Province	Chicken				Bi,Y.; Li,J.; Li,S.; Fu,G.; Jin,T.; Zhang,C.; Yang,Y.; Ma,Z.; Tian,W.; Xiao,S.; Li,L.; Yin,R.; Zhang,Y.; Wang,L.; Qin,Y.; Yao,Z.; Meng,F.; Hu,D.; Li,D.; Wong,G.; Liu,F.; Lv,N.; Fu,L.; Peng,Y.; Ma,J.; Sharshov,K.; Shestopalov,A.; Gulyaeva,M.; Gao,G.F.; Chen,J.; Shi,Y.; Liu,W.J.; Chu,D.; Huang,Y.; Liu,Y.; Liu,L.; Chen,Q.; Shi,W.				2017-05-24			2020-10-09
EPI_ISL_699468	EPI1827943|A/chicken/Hunan/5.24_YYGK33P2-OC/2017	A/chicken/Hunan/5.24_YYGK33P2-OC/2017	A / H7N9	LPAI		Asia / China / Hunan Province	Chicken				Bi,Y.; Li,J.; Li,S.; Fu,G.; Jin,T.; Zhang,C.; Yang,Y.; Ma,Z.; Tian,W.; Xiao,S.; Li,L.; Yin,R.; Zhang,Y.; Wang,L.; Qin,Y.; Yao,Z.; Meng,F.; Hu,D.; Li,D.; Wong,G.; Liu,F.; Lv,N.; Fu,L.; Peng,Y.; Ma,J.; Sharshov,K.; Shestopalov,A.; Gulyaeva,M.; Gao,G.F.; Chen,J.; Shi,Y.; Liu,W.J.; Chu,D.; Huang,Y.; Liu,Y.; Liu,L.; Chen,Q.; Shi,W.				2017-05-24			2020-10-09
EPI_ISL_699467	EPI1827935|A/chicken/Hunan/5.24_YYGK29P2-OC/2017	A/chicken/Hunan/5.24_YYGK29P2-OC/2017	A / H7N9	LPAI		Asia / China / Hunan Province	Chicken				Bi,Y.; Li,J.; Li,S.; Fu,G.; Jin,T.; Zhang,C.; Yang,Y.; Ma,Z.; Tian,W.; Xiao,S.; Li,L.; Yin,R.; Zhang,Y.; Wang,L.; Qin,Y.; Yao,Z.; Meng,F.; Hu,D.; Li,D.; Wong,G.; Liu,F.; Lv,N.; Fu,L.; Peng,Y.; Ma,J.; Sharshov,K.; Shestopalov,A.; Gulyaeva,M.; Gao,G.F.; Chen,J.; Shi,Y.; Liu,W.J.; Chu,D.; Huang,Y.; Liu,Y.; Liu,L.; Chen,Q.; Shi,W.				2017-05-24			2020-10-09
EPI_ISL_699466	EPI1827927|A/chicken/Hunan/5.24_YYGK27P2-OC/2017	A/chicken/Hunan/5.24_YYGK27P2-OC/2017	A / H7N9	LPAI		Asia / China / Hunan Province	Chicken				Bi,Y.; Li,J.; Li,S.; Fu,G.; Jin,T.; Zhang,C.; Yang,Y.; Ma,Z.; Tian,W.; Xiao,S.; Li,L.; Yin,R.; Zhang,Y.; Wang,L.; Qin,Y.; Yao,Z.; Meng,F.; Hu,D.; Li,D.; Wong,G.; Liu,F.; Lv,N.; Fu,L.; Peng,Y.; Ma,J.; Sharshov,K.; Shestopalov,A.; Gulyaeva,M.; Gao,G.F.; Chen,J.; Shi,Y.; Liu,W.J.; Chu,D.; Huang,Y.; Liu,Y.; Liu,L.; Chen,Q.; Shi,W.				2017-05-24			2020-10-09
EPI_ISL_699465	EPI1827919|A/chicken/Hunan/5.24_YYGK26P2-OC/2017	A/chicken/Hunan/5.24_YYGK26P2-OC/2017	A / H7N9	LPAI		Asia / China / Hunan Province	Chicken				Bi,Y.; Li,J.; Li,S.; Fu,G.; Jin,T.; Zhang,C.; Yang,Y.; Ma,Z.; Tian,W.; Xiao,S.; Li,L.; Yin,R.; Zhang,Y.; Wang,L.; Qin,Y.; Yao,Z.; Meng,F.; Hu,D.; Li,D.; Wong,G.; Liu,F.; Lv,N.; Fu,L.; Peng,Y.; Ma,J.; Sharshov,K.; Shestopalov,A.; Gulyaeva,M.; Gao,G.F.; Chen,J.; Shi,Y.; Liu,W.J.; Chu,D.; Huang,Y.; Liu,Y.; Liu,L.; Chen,Q.; Shi,W.				2017-05-24			2020-10-09
EPI_ISL_699463	EPI1827911|A/chicken/Hunan/5.24_YYGK25P2-OC/2017	A/chicken/Hunan/5.24_YYGK25P2-OC/2017	A / H7N9	LPAI		Asia / China / Hunan Province	Chicken				Bi,Y.; Li,J.; Li,S.; Fu,G.; Jin,T.; Zhang,C.; Yang,Y.; Ma,Z.; Tian,W.; Xiao,S.; Li,L.; Yin,R.; Zhang,Y.; Wang,L.; Qin,Y.; Yao,Z.; Meng,F.; Hu,D.; Li,D.; Wong,G.; Liu,F.; Lv,N.; Fu,L.; Peng,Y.; Ma,J.; Sharshov,K.; Shestopalov,A.; Gulyaeva,M.; Gao,G.F.; Chen,J.; Shi,Y.; Liu,W.J.; Chu,D.; Huang,Y.; Liu,Y.; Liu,L.; Chen,Q.; Shi,W.				2017-05-24			2020-10-09
EPI_ISL_699462	EPI1827903|A/chicken/Hunan/5.24_YYGK24P2-OC/2017	A/chicken/Hunan/5.24_YYGK24P2-OC/2017	A / H7N9	LPAI		Asia / China / Hunan Province	Chicken				Bi,Y.; Li,J.; Li,S.; Fu,G.; Jin,T.; Zhang,C.; Yang,Y.; Ma,Z.; Tian,W.; Xiao,S.; Li,L.; Yin,R.; Zhang,Y.; Wang,L.; Qin,Y.; Yao,Z.; Meng,F.; Hu,D.; Li,D.; Wong,G.; Liu,F.; Lv,N.; Fu,L.; Peng,Y.; Ma,J.; Sharshov,K.; Shestopalov,A.; Gulyaeva,M.; Gao,G.F.; Chen,J.; Shi,Y.; Liu,W.J.; Chu,D.; Huang,Y.; Liu,Y.; Liu,L.; Chen,Q.; Shi,W.				2017-05-24			2020-10-09
EPI_ISL_699461	EPI1827895|A/chicken/Hunan/5.24_YYGK23P2-OC/2017	A/chicken/Hunan/5.24_YYGK23P2-OC/2017	A / H7N9	LPAI		Asia / China / Hunan Province	Chicken				Bi,Y.; Li,J.; Li,S.; Fu,G.; Jin,T.; Zhang,C.; Yang,Y.; Ma,Z.; Tian,W.; Xiao,S.; Li,L.; Yin,R.; Zhang,Y.; Wang,L.; Qin,Y.; Yao,Z.; Meng,F.; Hu,D.; Li,D.; Wong,G.; Liu,F.; Lv,N.; Fu,L.; Peng,Y.; Ma,J.; Sharshov,K.; Shestopalov,A.; Gulyaeva,M.; Gao,G.F.; Chen,J.; Shi,Y.; Liu,W.J.; Chu,D.; Huang,Y.; Liu,Y.; Liu,L.; Chen,Q.; Shi,W.				2017-05-24			2020-10-09
EPI_ISL_699460	EPI1827887|A/chicken/Hunan/5.24_YYGK22P2-OC/2017	A/chicken/Hunan/5.24_YYGK22P2-OC/2017	A / H7N9	LPAI		Asia / China / Hunan Province	Chicken				Bi,Y.; Li,J.; Li,S.; Fu,G.; Jin,T.; Zhang,C.; Yang,Y.; Ma,Z.; Tian,W.; Xiao,S.; Li,L.; Yin,R.; Zhang,Y.; Wang,L.; Qin,Y.; Yao,Z.; Meng,F.; Hu,D.; Li,D.; Wong,G.; Liu,F.; Lv,N.; Fu,L.; Peng,Y.; Ma,J.; Sharshov,K.; Shestopalov,A.; Gulyaeva,M.; Gao,G.F.; Chen,J.; Shi,Y.; Liu,W.J.; Chu,D.; Huang,Y.; Liu,Y.; Liu,L.; Chen,Q.; Shi,W.				2017-05-24			2020-10-09
EPI_ISL_699459	EPI1827879|A/chicken/Hunan/5.24_YYGK21P2-OC/2017	A/chicken/Hunan/5.24_YYGK21P2-OC/2017	A / H7N9	LPAI		Asia / China / Hunan Province	Chicken				Bi,Y.; Li,J.; Li,S.; Fu,G.; Jin,T.; Zhang,C.; Yang,Y.; Ma,Z.; Tian,W.; Xiao,S.; Li,L.; Yin,R.; Zhang,Y.; Wang,L.; Qin,Y.; Yao,Z.; Meng,F.; Hu,D.; Li,D.; Wong,G.; Liu,F.; Lv,N.; Fu,L.; Peng,Y.; Ma,J.; Sharshov,K.; Shestopalov,A.; Gulyaeva,M.; Gao,G.F.; Chen,J.; Shi,Y.; Liu,W.J.; Chu,D.; Huang,Y.; Liu,Y.; Liu,L.; Chen,Q.; Shi,W.				2017-05-24			2020-10-09
EPI_ISL_699458	EPI1827871|A/chicken/Hunan/5.24_YYGK20P2-OC/2017	A/chicken/Hunan/5.24_YYGK20P2-OC/2017	A / H7N9	LPAI		Asia / China / Hunan Province	Chicken				Bi,Y.; Li,J.; Li,S.; Fu,G.; Jin,T.; Zhang,C.; Yang,Y.; Ma,Z.; Tian,W.; Xiao,S.; Li,L.; Yin,R.; Zhang,Y.; Wang,L.; Qin,Y.; Yao,Z.; Meng,F.; Hu,D.; Li,D.; Wong,G.; Liu,F.; Lv,N.; Fu,L.; Peng,Y.; Ma,J.; Sharshov,K.; Shestopalov,A.; Gulyaeva,M.; Gao,G.F.; Chen,J.; Shi,Y.; Liu,W.J.; Chu,D.; Huang,Y.; Liu,Y.; Liu,L.; Chen,Q.; Shi,W.				2017-05-24			2020-10-09
EPI_ISL_699457	EPI1827863|A/chicken/Hunan/5.24_YYGK19P2-OC/2017	A/chicken/Hunan/5.24_YYGK19P2-OC/2017	A / H7N9	LPAI		Asia / China / Hunan Province	Chicken				Bi,Y.; Li,J.; Li,S.; Fu,G.; Jin,T.; Zhang,C.; Yang,Y.; Ma,Z.; Tian,W.; Xiao,S.; Li,L.; Yin,R.; Zhang,Y.; Wang,L.; Qin,Y.; Yao,Z.; Meng,F.; Hu,D.; Li,D.; Wong,G.; Liu,F.; Lv,N.; Fu,L.; Peng,Y.; Ma,J.; Sharshov,K.; Shestopalov,A.; Gulyaeva,M.; Gao,G.F.; Chen,J.; Shi,Y.; Liu,W.J.; Chu,D.; Huang,Y.; Liu,Y.; Liu,L.; Chen,Q.; Shi,W.	Xinkui Zhang, Yujia Yang, Xinyu Han, Dandan Wei, Beibei Niu, Qiuhong Huang, Yan Li, Huifang Yin, Xianpeng Zhang, Ming Liao, Weixin Jia Unique phenomenon of H5 highly pathogenic avian influenza virus in China: co-circulation of Clade 2.3.4.4b H5N1 and H5N6 results in diversity of H5 Virus https://doi.org/10.1080/22221751.2025.2502005 Emerging Microbes &amp; Infections, (): , , 2025			2017-05-24			2020-10-09
EPI_ISL_699456	EPI1827855|A/chicken/Hunan/5.24_YYGK18P2-OC/2017	A/chicken/Hunan/5.24_YYGK18P2-OC/2017	A / H7N9	LPAI		Asia / China / Hunan Province	Chicken				Bi,Y.; Li,J.; Li,S.; Fu,G.; Jin,T.; Zhang,C.; Yang,Y.; Ma,Z.; Tian,W.; Xiao,S.; Li,L.; Yin,R.; Zhang,Y.; Wang,L.; Qin,Y.; Yao,Z.; Meng,F.; Hu,D.; Li,D.; Wong,G.; Liu,F.; Lv,N.; Fu,L.; Peng,Y.; Ma,J.; Sharshov,K.; Shestopalov,A.; Gulyaeva,M.; Gao,G.F.; Chen,J.; Shi,Y.; Liu,W.J.; Chu,D.; Huang,Y.; Liu,Y.; Liu,L.; Chen,Q.; Shi,W.				2017-05-24			2020-10-09
EPI_ISL_699455	EPI1827847|A/chicken/Hunan/5.24_YYGK17P2-OC/2017	A/chicken/Hunan/5.24_YYGK17P2-OC/2017	A / H7N9	LPAI		Asia / China / Hunan Province	Chicken				Bi,Y.; Li,J.; Li,S.; Fu,G.; Jin,T.; Zhang,C.; Yang,Y.; Ma,Z.; Tian,W.; Xiao,S.; Li,L.; Yin,R.; Zhang,Y.; Wang,L.; Qin,Y.; Yao,Z.; Meng,F.; Hu,D.; Li,D.; Wong,G.; Liu,F.; Lv,N.; Fu,L.; Peng,Y.; Ma,J.; Sharshov,K.; Shestopalov,A.; Gulyaeva,M.; Gao,G.F.; Chen,J.; Shi,Y.; Liu,W.J.; Chu,D.; Huang,Y.; Liu,Y.; Liu,L.; Chen,Q.; Shi,W.				2017-05-24			2020-10-09
EPI_ISL_699443	EPI1827727|A/chicken/Hunan/1.17_YYGKK200-OC/2017	A/chicken/Hunan/1.17_YYGKK200-OC/2017	A / H7N9	LPAI		Asia / China / Hunan Province	Chicken				Bi,Y.; Li,J.; Li,S.; Fu,G.; Jin,T.; Zhang,C.; Yang,Y.; Ma,Z.; Tian,W.; Xiao,S.; Li,L.; Yin,R.; Zhang,Y.; Wang,L.; Qin,Y.; Yao,Z.; Meng,F.; Hu,D.; Li,D.; Wong,G.; Liu,F.; Lv,N.; Fu,L.; Peng,Y.; Ma,J.; Sharshov,K.; Shestopalov,A.; Gulyaeva,M.; Gao,G.F.; Chen,J.; Shi,Y.; Liu,W.J.; Chu,D.; Huang,Y.; Liu,Y.; Liu,L.; Chen,Q.; Shi,W.	Pengtao Bao, Yang Liu, Xiaoai Zhang, Hang Fan, Jie Zhao, Mi Mu, Haiyang Li, Yanhe Wang, Honghan Ge, Shuang Li, Xin Yang, Qianqian Cui, Rui Chen, Liang Gao, Zhihua Sun, Lizhen Gao, Shuang Qiu, Xuchun Liu, Peter W. Horby, Xiubin Li, Liqun Fang, Wei Liu Human infection with a reassortment avian influenza A H3N8 virus: an epidemiological investigation study https://doi.org/10.1038/s41467-022-34601-1 …			2017-01-17			2020-10-09
EPI_ISL_699435	EPI1827655|A/chicken/Hunan/05.24_YYGK15P2-OC/2017	A/chicken/Hunan/05.24_YYGK15P2-OC/2017	A / H7N9	LPAI		Asia / China / Hunan Province	Chicken				Bi,Y.; Li,J.; Li,S.; Fu,G.; Jin,T.; Zhang,C.; Yang,Y.; Ma,Z.; Tian,W.; Xiao,S.; Li,L.; Yin,R.; Zhang,Y.; Wang,L.; Qin,Y.; Yao,Z.; Meng,F.; Hu,D.; Li,D.; Wong,G.; Liu,F.; Lv,N.; Fu,L.; Peng,Y.; Ma,J.; Sharshov,K.; Shestopalov,A.; Gulyaeva,M.; Gao,G.F.; Chen,J.; Shi,Y.; Liu,W.J.; Chu,D.; Huang,Y.; Liu,Y.; Liu,L.; Chen,Q.; Shi,W.				2017-05-24			2020-10-09
EPI_ISL_699434	EPI1827647|A/chicken/Hunan/05.24_YYGK14P2-OC/2017	A/chicken/Hunan/05.24_YYGK14P2-OC/2017	A / H7N9	LPAI		Asia / China / Hunan Province	Chicken				Bi,Y.; Li,J.; Li,S.; Fu,G.; Jin,T.; Zhang,C.; Yang,Y.; Ma,Z.; Tian,W.; Xiao,S.; Li,L.; Yin,R.; Zhang,Y.; Wang,L.; Qin,Y.; Yao,Z.; Meng,F.; Hu,D.; Li,D.; Wong,G.; Liu,F.; Lv,N.; Fu,L.; Peng,Y.; Ma,J.; Sharshov,K.; Shestopalov,A.; Gulyaeva,M.; Gao,G.F.; Chen,J.; Shi,Y.; Liu,W.J.; Chu,D.; Huang,Y.; Liu,Y.; Liu,L.; Chen,Q.; Shi,W.				2017-05-24			2020-10-09
EPI_ISL_699433	EPI1827639|A/chicken/Hunan/05.24_YYGK13P2-OC/2017	A/chicken/Hunan/05.24_YYGK13P2-OC/2017	A / H7N9	LPAI		Asia / China / Hunan Province	Chicken				Bi,Y.; Li,J.; Li,S.; Fu,G.; Jin,T.; Zhang,C.; Yang,Y.; Ma,Z.; Tian,W.; Xiao,S.; Li,L.; Yin,R.; Zhang,Y.; Wang,L.; Qin,Y.; Yao,Z.; Meng,F.; Hu,D.; Li,D.; Wong,G.; Liu,F.; Lv,N.; Fu,L.; Peng,Y.; Ma,J.; Sharshov,K.; Shestopalov,A.; Gulyaeva,M.; Gao,G.F.; Chen,J.; Shi,Y.; Liu,W.J.; Chu,D.; Huang,Y.; Liu,Y.; Liu,L.; Chen,Q.; Shi,W.				2017-05-24			2020-10-09
EPI_ISL_699432	EPI1827631|A/chicken/Hunan/05.24_YYGK12P2-OC/2017	A/chicken/Hunan/05.24_YYGK12P2-OC/2017	A / H7N9	LPAI		Asia / China / Hunan Province	Chicken				Bi,Y.; Li,J.; Li,S.; Fu,G.; Jin,T.; Zhang,C.; Yang,Y.; Ma,Z.; Tian,W.; Xiao,S.; Li,L.; Yin,R.; Zhang,Y.; Wang,L.; Qin,Y.; Yao,Z.; Meng,F.; Hu,D.; Li,D.; Wong,G.; Liu,F.; Lv,N.; Fu,L.; Peng,Y.; Ma,J.; Sharshov,K.; Shestopalov,A.; Gulyaeva,M.; Gao,G.F.; Chen,J.; Shi,Y.; Liu,W.J.; Chu,D.; Huang,Y.; Liu,Y.; Liu,L.; Chen,Q.; Shi,W.				2017-05-24			2020-10-09
EPI_ISL_699431	EPI1827623|A/chicken/Hunan/05.24_YYGK11P2-OC/2017	A/chicken/Hunan/05.24_YYGK11P2-OC/2017	A / H7N9	LPAI		Asia / China / Hunan Province	Chicken				Bi,Y.; Li,J.; Li,S.; Fu,G.; Jin,T.; Zhang,C.; Yang,Y.; Ma,Z.; Tian,W.; Xiao,S.; Li,L.; Yin,R.; Zhang,Y.; Wang,L.; Qin,Y.; Yao,Z.; Meng,F.; Hu,D.; Li,D.; Wong,G.; Liu,F.; Lv,N.; Fu,L.; Peng,Y.; Ma,J.; Sharshov,K.; Shestopalov,A.; Gulyaeva,M.; Gao,G.F.; Chen,J.; Shi,Y.; Liu,W.J.; Chu,D.; Huang,Y.; Liu,Y.; Liu,L.; Chen,Q.; Shi,W.	Xinkui Zhang, Yujia Yang, Xinyu Han, Dandan Wei, Beibei Niu, Qiuhong Huang, Yan Li, Huifang Yin, Xianpeng Zhang, Ming Liao, Weixin Jia Unique phenomenon of H5 highly pathogenic avian influenza virus in China: co-circulation of Clade 2.3.4.4b H5N1 and H5N6 results in diversity of H5 Virus https://doi.org/10.1080/22221751.2025.2502005 Emerging Microbes &amp; Infections, (): , , 2025			2017-05-24			2020-10-09
EPI_ISL_699295	EPI1826495|A/chicken/Guangdong/12.29_SZBJ004-O/2016	A/chicken/Guangdong/12.29_SZBJ004-O/2016	A / H7N9	LPAI		Asia / China / Guangdong Province	Chicken				Bi,Y.; Li,J.; Li,S.; Fu,G.; Jin,T.; Zhang,C.; Yang,Y.; Ma,Z.; Tian,W.; Xiao,S.; Li,L.; Yin,R.; Zhang,Y.; Wang,L.; Qin,Y.; Yao,Z.; Meng,F.; Hu,D.; Li,D.; Wong,G.; Liu,F.; Lv,N.; Fu,L.; Peng,Y.; Ma,J.; Sharshov,K.; Shestopalov,A.; Gulyaeva,M.; Gao,G.F.; Chen,J.; Shi,Y.; Liu,W.J.; Chu,D.; Huang,Y.; Liu,Y.; Liu,L.; Chen,Q.; Shi,W.				2016-12-29			2020-10-09
EPI_ISL_699241	EPI1826007|A/chicken/Fujian/6.22_FZHX0630-O/2017	A/chicken/Fujian/6.22_FZHX0630-O/2017	A / H7N9	LPAI		Asia / China / Fujian Province	Chicken				Bi,Y.; Li,J.; Li,S.; Fu,G.; Jin,T.; Zhang,C.; Yang,Y.; Ma,Z.; Tian,W.; Xiao,S.; Li,L.; Yin,R.; Zhang,Y.; Wang,L.; Qin,Y.; Yao,Z.; Meng,F.; Hu,D.; Li,D.; Wong,G.; Liu,F.; Lv,N.; Fu,L.; Peng,Y.; Ma,J.; Sharshov,K.; Shestopalov,A.; Gulyaeva,M.; Gao,G.F.; Chen,J.; Shi,Y.; Liu,W.J.; Chu,D.; Huang,Y.; Liu,Y.; Liu,L.; Chen,Q.; Shi,W.				2017-06-22			2020-10-09
EPI_ISL_699212	EPI1825775|A/chicken/Fujian/3.16_FZHX0308-O/2017	A/chicken/Fujian/3.16_FZHX0308-O/2017	A / H7N9	LPAI		Asia / China / Fujian Province	Chicken				Bi,Y.; Li,J.; Li,S.; Fu,G.; Jin,T.; Zhang,C.; Yang,Y.; Ma,Z.; Tian,W.; Xiao,S.; Li,L.; Yin,R.; Zhang,Y.; Wang,L.; Qin,Y.; Yao,Z.; Meng,F.; Hu,D.; Li,D.; Wong,G.; Liu,F.; Lv,N.; Fu,L.; Peng,Y.; Ma,J.; Sharshov,K.; Shestopalov,A.; Gulyaeva,M.; Gao,G.F.; Chen,J.; Shi,Y.; Liu,W.J.; Chu,D.; Huang,Y.; Liu,Y.; Liu,L.; Chen,Q.; Shi,W.				2017-03-16			2020-10-09
EPI_ISL_699211	EPI1825767|A/chicken/Fujian/3.16_FZHX0307-O/2017	A/chicken/Fujian/3.16_FZHX0307-O/2017	A / H7N9	LPAI		Asia / China / Fujian Province	Chicken				Bi,Y.; Li,J.; Li,S.; Fu,G.; Jin,T.; Zhang,C.; Yang,Y.; Ma,Z.; Tian,W.; Xiao,S.; Li,L.; Yin,R.; Zhang,Y.; Wang,L.; Qin,Y.; Yao,Z.; Meng,F.; Hu,D.; Li,D.; Wong,G.; Liu,F.; Lv,N.; Fu,L.; Peng,Y.; Ma,J.; Sharshov,K.; Shestopalov,A.; Gulyaeva,M.; Gao,G.F.; Chen,J.; Shi,Y.; Liu,W.J.; Chu,D.; Huang,Y.; Liu,Y.; Liu,L.; Chen,Q.; Shi,W.				2017-03-16			2020-10-09
EPI_ISL_699210	EPI1825759|A/chicken/Fujian/3.16_FZHX0301-O/2017	A/chicken/Fujian/3.16_FZHX0301-O/2017	A / H7N9	LPAI		Asia / China / Fujian Province	Chicken				Bi,Y.; Li,J.; Li,S.; Fu,G.; Jin,T.; Zhang,C.; Yang,Y.; Ma,Z.; Tian,W.; Xiao,S.; Li,L.; Yin,R.; Zhang,Y.; Wang,L.; Qin,Y.; Yao,Z.; Meng,F.; Hu,D.; Li,D.; Wong,G.; Liu,F.; Lv,N.; Fu,L.; Peng,Y.; Ma,J.; Sharshov,K.; Shestopalov,A.; Gulyaeva,M.; Gao,G.F.; Chen,J.; Shi,Y.; Liu,W.J.; Chu,D.; Huang,Y.; Liu,Y.; Liu,L.; Chen,Q.; Shi,W.				2017-03-16			2020-10-09
EPI_ISL_699199	EPI1825655|A/chicken/Fujian/1.17_FZHX0119-O/2017	A/chicken/Fujian/1.17_FZHX0119-O/2017	A / H7N9	LPAI		Asia / China / Fujian Province	Chicken				Bi,Y.; Li,J.; Li,S.; Fu,G.; Jin,T.; Zhang,C.; Yang,Y.; Ma,Z.; Tian,W.; Xiao,S.; Li,L.; Yin,R.; Zhang,Y.; Wang,L.; Qin,Y.; Yao,Z.; Meng,F.; Hu,D.; Li,D.; Wong,G.; Liu,F.; Lv,N.; Fu,L.; Peng,Y.; Ma,J.; Sharshov,K.; Shestopalov,A.; Gulyaeva,M.; Gao,G.F.; Chen,J.; Shi,Y.; Liu,W.J.; Chu,D.; Huang,Y.; Liu,Y.; Liu,L.; Chen,Q.; Shi,W.				2017-01-17			2020-10-09
EPI_ISL_699198	EPI1825647|A/chicken/Fujian/1.17_FZHX0118-O/2017	A/chicken/Fujian/1.17_FZHX0118-O/2017	A / H7N9	LPAI		Asia / China / Fujian Province	Chicken				Bi,Y.; Li,J.; Li,S.; Fu,G.; Jin,T.; Zhang,C.; Yang,Y.; Ma,Z.; Tian,W.; Xiao,S.; Li,L.; Yin,R.; Zhang,Y.; Wang,L.; Qin,Y.; Yao,Z.; Meng,F.; Hu,D.; Li,D.; Wong,G.; Liu,F.; Lv,N.; Fu,L.; Peng,Y.; Ma,J.; Sharshov,K.; Shestopalov,A.; Gulyaeva,M.; Gao,G.F.; Chen,J.; Shi,Y.; Liu,W.J.; Chu,D.; Huang,Y.; Liu,Y.; Liu,L.; Chen,Q.; Shi,W.				2017-01-17			2020-10-09
EPI_ISL_699197	EPI1825639|A/chicken/Fujian/1.17_FZHX0116-O/2017	A/chicken/Fujian/1.17_FZHX0116-O/2017	A / H7N9	LPAI		Asia / China / Fujian Province	Chicken				Bi,Y.; Li,J.; Li,S.; Fu,G.; Jin,T.; Zhang,C.; Yang,Y.; Ma,Z.; Tian,W.; Xiao,S.; Li,L.; Yin,R.; Zhang,Y.; Wang,L.; Qin,Y.; Yao,Z.; Meng,F.; Hu,D.; Li,D.; Wong,G.; Liu,F.; Lv,N.; Fu,L.; Peng,Y.; Ma,J.; Sharshov,K.; Shestopalov,A.; Gulyaeva,M.; Gao,G.F.; Chen,J.; Shi,Y.; Liu,W.J.; Chu,D.; Huang,Y.; Liu,Y.; Liu,L.; Chen,Q.; Shi,W.				2017-01-17			2020-10-09
EPI_ISL_699196	EPI1825631|A/chicken/Fujian/1.17_FZHX0116-C/2017	A/chicken/Fujian/1.17_FZHX0116-C/2017	A / H7N9	LPAI		Asia / China / Fujian Province	Chicken				Bi,Y.; Li,J.; Li,S.; Fu,G.; Jin,T.; Zhang,C.; Yang,Y.; Ma,Z.; Tian,W.; Xiao,S.; Li,L.; Yin,R.; Zhang,Y.; Wang,L.; Qin,Y.; Yao,Z.; Meng,F.; Hu,D.; Li,D.; Wong,G.; Liu,F.; Lv,N.; Fu,L.; Peng,Y.; Ma,J.; Sharshov,K.; Shestopalov,A.; Gulyaeva,M.; Gao,G.F.; Chen,J.; Shi,Y.; Liu,W.J.; Chu,D.; Huang,Y.; Liu,Y.; Liu,L.; Chen,Q.; Shi,W.				2017-01-17			2020-10-09
EPI_ISL_699180	EPI1825503|A/chicken/Fujian/03.15_FZHX0001-C/2018	A/chicken/Fujian/03.15_FZHX0001-C/2018	A / H7N3	HPAI		Asia / China / Fujian Province	Chicken				Bi,Y.; Li,J.; Li,S.; Fu,G.; Jin,T.; Zhang,C.; Yang,Y.; Ma,Z.; Tian,W.; Xiao,S.; Li,L.; Yin,R.; Zhang,Y.; Wang,L.; Qin,Y.; Yao,Z.; Meng,F.; Hu,D.; Li,D.; Wong,G.; Liu,F.; Lv,N.; Fu,L.; Peng,Y.; Ma,J.; Sharshov,K.; Shestopalov,A.; Gulyaeva,M.; Gao,G.F.; Chen,J.; Shi,Y.; Liu,W.J.; Chu,D.; Huang,Y.; Liu,Y.; Liu,L.; Chen,Q.; Shi,W.				2018-03-15			2020-10-09
EPI_ISL_697867	EPI1828207|A/chicken/Jiangxi/1.11_NCDZT8F2-OC/2017, EPI1820665|A/chicken/Jiangxi/1.11_NCDZT8F2-OC/2017	A/chicken/Jiangxi/1.11_NCDZT8F2-OC/2017	A / H7N9	LPAI		Asia / China / Jiangxi Province	Chicken				Bi,Y.; Li,J.; Li,S.; Fu,G.; Jin,T.; Zhang,C.; Yang,Y.; Ma,Z.; Tian,W.; Xiao,S.; Li,L.; Yin,R.; Zhang,Y.; Wang,L.; Qin,Y.; Yao,Z.; Meng,F.; Hu,D.; Li,D.; Wong,G.; Liu,F.; Lv,N.; Fu,L.; Peng,Y.; Ma,J.; Sharshov,K.; Shestopalov,A.; Gulyaeva,M.; Gao,G.F.; Chen,J.; Shi,Y.; Liu,W.J.; Chu,D.; Huang,Y.; Liu,Y.; Liu,L.; Chen,Q.; Shi,W.				2017-01-11			2020-10-09
EPI_ISL_697863	EPI1828775|A/chicken/Jiangxi/2.22_NCNP63K2-O/2017, EPI1820660|A/chicken/Jiangxi/2.22_NCNP63K2-O/2017	A/chicken/Jiangxi/2.22_NCNP63K2-O/2017	A / H7N9	LPAI		Asia / China / Jiangxi Province	Chicken				Bi,Y.; Li,J.; Li,S.; Fu,G.; Jin,T.; Zhang,C.; Yang,Y.; Ma,Z.; Tian,W.; Xiao,S.; Li,L.; Yin,R.; Zhang,Y.; Wang,L.; Qin,Y.; Yao,Z.; Meng,F.; Hu,D.; Li,D.; Wong,G.; Liu,F.; Lv,N.; Fu,L.; Peng,Y.; Ma,J.; Sharshov,K.; Shestopalov,A.; Gulyaeva,M.; Gao,G.F.; Chen,J.; Shi,Y.; Liu,W.J.; Chu,D.; Huang,Y.; Liu,Y.; Liu,L.; Chen,Q.; Shi,W.				2017-02-22			2020-10-09
EPI_ISL_697858	EPI1828191|A/chicken/Jiangxi/1.11_NCDZT36F2-OC/2017, EPI1820653|A/chicken/Jiangxi/1.11_NCDZT36F2-OC/2017	A/chicken/Jiangxi/1.11_NCDZT36F2-OC/2017	A / H7N9	LPAI		Asia / China / Jiangxi Province	Chicken				Bi,Y.; Li,J.; Li,S.; Fu,G.; Jin,T.; Zhang,C.; Yang,Y.; Ma,Z.; Tian,W.; Xiao,S.; Li,L.; Yin,R.; Zhang,Y.; Wang,L.; Qin,Y.; Yao,Z.; Meng,F.; Hu,D.; Li,D.; Wong,G.; Liu,F.; Lv,N.; Fu,L.; Peng,Y.; Ma,J.; Sharshov,K.; Shestopalov,A.; Gulyaeva,M.; Gao,G.F.; Chen,J.; Shi,Y.; Liu,W.J.; Chu,D.; Huang,Y.; Liu,Y.; Liu,L.; Chen,Q.; Shi,W.				2017-01-11			2020-10-09
EPI_ISL_697856	EPI1828735|A/chicken/Jiangxi/12.22_NCDZT33I2-O/2016, EPI1820651|A/chicken/Jiangxi/12.22_NCDZT33I2-O/2016	A/chicken/Jiangxi/12.22_NCDZT33I2-O/2016	A / H7N9	LPAI		Asia / China / Jiangxi Province	Chicken				Bi,Y.; Li,J.; Li,S.; Fu,G.; Jin,T.; Zhang,C.; Yang,Y.; Ma,Z.; Tian,W.; Xiao,S.; Li,L.; Yin,R.; Zhang,Y.; Wang,L.; Qin,Y.; Yao,Z.; Meng,F.; Hu,D.; Li,D.; Wong,G.; Liu,F.; Lv,N.; Fu,L.; Peng,Y.; Ma,J.; Sharshov,K.; Shestopalov,A.; Gulyaeva,M.; Gao,G.F.; Chen,J.; Shi,Y.; Liu,W.J.; Chu,D.; Huang,Y.; Liu,Y.; Liu,L.; Chen,Q.; Shi,W.	Pengtao Bao, Yang Liu, Xiaoai Zhang, Hang Fan, Jie Zhao, Mi Mu, Haiyang Li, Yanhe Wang, Honghan Ge, Shuang Li, Xin Yang, Qianqian Cui, Rui Chen, Liang Gao, Zhihua Sun, Lizhen Gao, Shuang Qiu, Xuchun Liu, Peter W. Horby, Xiubin Li, Liqun Fang, Wei Liu Human infection with a reassortment avian influenza A H3N8 virus: an epidemiological investigation study https://doi.org/10.1038/s41467-022-34601-1 …			2016-12-22			2020-10-09
EPI_ISL_697853	EPI1828167|A/chicken/Jiangxi/1.11_NCDZT25G2-OC/2017, EPI1820646|A/chicken/Jiangxi/1.11_NCDZT25G2-OC/2017	A/chicken/Jiangxi/1.11_NCDZT25G2-OC/2017	A / H7N9	LPAI		Asia / China / Jiangxi Province	Chicken				Bi,Y.; Li,J.; Li,S.; Fu,G.; Jin,T.; Zhang,C.; Yang,Y.; Ma,Z.; Tian,W.; Xiao,S.; Li,L.; Yin,R.; Zhang,Y.; Wang,L.; Qin,Y.; Yao,Z.; Meng,F.; Hu,D.; Li,D.; Wong,G.; Liu,F.; Lv,N.; Fu,L.; Peng,Y.; Ma,J.; Sharshov,K.; Shestopalov,A.; Gulyaeva,M.; Gao,G.F.; Chen,J.; Shi,Y.; Liu,W.J.; Chu,D.; Huang,Y.; Liu,Y.; Liu,L.; Chen,Q.; Shi,W.				2017-01-11			2020-10-09
EPI_ISL_697852	EPI1828143|A/chicken/Jiangxi/1.11_NCDZT21F2-OC/2017, EPI1820645|A/chicken/Jiangxi/1.11_NCDZT21F2-OC/2017	A/chicken/Jiangxi/1.11_NCDZT21F2-OC/2017	A / H7N9	LPAI		Asia / China / Jiangxi Province	Chicken				Bi,Y.; Li,J.; Li,S.; Fu,G.; Jin,T.; Zhang,C.; Yang,Y.; Ma,Z.; Tian,W.; Xiao,S.; Li,L.; Yin,R.; Zhang,Y.; Wang,L.; Qin,Y.; Yao,Z.; Meng,F.; Hu,D.; Li,D.; Wong,G.; Liu,F.; Lv,N.; Fu,L.; Peng,Y.; Ma,J.; Sharshov,K.; Shestopalov,A.; Gulyaeva,M.; Gao,G.F.; Chen,J.; Shi,Y.; Liu,W.J.; Chu,D.; Huang,Y.; Liu,Y.; Liu,L.; Chen,Q.; Shi,W.				2017-01-11			2020-10-09
EPI_ISL_697849	EPI1828231|A/chicken/Jiangxi/1.11_NCNP11E2-OC/2017, EPI1820641|A/chicken/Jiangxi/1.11_NCNP11E2-OC/2017	A/chicken/Jiangxi/1.11_NCNP11E2-OC/2017	A / H7N9	LPAI		Asia / China / Jiangxi Province	Chicken				Bi,Y.; Li,J.; Li,S.; Fu,G.; Jin,T.; Zhang,C.; Yang,Y.; Ma,Z.; Tian,W.; Xiao,S.; Li,L.; Yin,R.; Zhang,Y.; Wang,L.; Qin,Y.; Yao,Z.; Meng,F.; Hu,D.; Li,D.; Wong,G.; Liu,F.; Lv,N.; Fu,L.; Peng,Y.; Ma,J.; Sharshov,K.; Shestopalov,A.; Gulyaeva,M.; Gao,G.F.; Chen,J.; Shi,Y.; Liu,W.J.; Chu,D.; Huang,Y.; Liu,Y.; Liu,L.; Chen,Q.; Shi,W.				2017-01-11			2020-10-09
EPI_ISL_697832	EPI1826351|A/chicken/Guangdong/1.18_SZBJ012-O/2017, EPI1820579|A/chicken/Guangdong/1.18_SZBJ012-O/2017	A/chicken/Guangdong/1.18_SZBJ012-O/2017	A / H7N9	LPAI		Asia / China / Guangdong Province	Chicken				Bi,Y.; Li,J.; Li,S.; Fu,G.; Jin,T.; Zhang,C.; Yang,Y.; Ma,Z.; Tian,W.; Xiao,S.; Li,L.; Yin,R.; Zhang,Y.; Wang,L.; Qin,Y.; Yao,Z.; Meng,F.; Hu,D.; Li,D.; Wong,G.; Liu,F.; Lv,N.; Fu,L.; Peng,Y.; Ma,J.; Sharshov,K.; Shestopalov,A.; Gulyaeva,M.; Gao,G.F.; Chen,J.; Shi,Y.; Liu,W.J.; Chu,D.; Huang,Y.; Liu,Y.; Liu,L.; Chen,Q.; Shi,W.				2017-01-18			2020-10-09
EPI_ISL_696913	EPI1820231|A/chicken/Jiangxi/2.16_SRGFPS003-O/2017	A/chicken/Jiangxi/2.16_SRGFPS003-O/2017	A / H7N9	LPAI		Asia / China / Jiangxi Province	Chicken				Bi,Y.; Li,J.; Li,S.; Fu,G.; Jin,T.; Zhang,C.; Yang,Y.; Ma,Z.; Tian,W.; Xiao,S.; Li,L.; Yin,R.; Zhang,Y.; Wang,L.; Qin,Y.; Yao,Z.; Meng,F.; Hu,D.; Li,D.; Wong,G.; Liu,F.; Lv,N.; Fu,L.; Peng,Y.; Ma,J.; Sharshov,K.; Shestopalov,A.; Gulyaeva,M.; Gao,G.F.; Chen,J.; Shi,Y.; Liu,W.J.; Chu,D.; Huang,Y.; Liu,Y.; Liu,L.; Chen,Q.; Shi,W.				2017-02-16			2020-10-09
EPI_ISL_696745	EPI1820044|A/chicken/Hunan/3.24_YYGK81M2-O/2017	A/chicken/Hunan/3.24_YYGK81M2-O/2017	A / H7N9	LPAI		Asia / China / Hunan Province	Chicken				Bi,Y.; Li,J.; Li,S.; Fu,G.; Jin,T.; Zhang,C.; Yang,Y.; Ma,Z.; Tian,W.; Xiao,S.; Li,L.; Yin,R.; Zhang,Y.; Wang,L.; Qin,Y.; Yao,Z.; Meng,F.; Hu,D.; Li,D.; Wong,G.; Liu,F.; Lv,N.; Fu,L.; Peng,Y.; Ma,J.; Sharshov,K.; Shestopalov,A.; Gulyaeva,M.; Gao,G.F.; Chen,J.; Shi,Y.; Liu,W.J.; Chu,D.; Huang,Y.; Liu,Y.; Liu,L.; Chen,Q.; Shi,W.				2017-03-24			2020-10-09
EPI_ISL_696657	EPI1819921|A/chicken/Hunan/5.24_YYGK69P2-OC/2017	A/chicken/Hunan/5.24_YYGK69P2-OC/2017	A / H7N9	LPAI		Asia / China / Hunan Province	Chicken				Bi,Y.; Li,J.; Li,S.; Fu,G.; Jin,T.; Zhang,C.; Yang,Y.; Ma,Z.; Tian,W.; Xiao,S.; Li,L.; Yin,R.; Zhang,Y.; Wang,L.; Qin,Y.; Yao,Z.; Meng,F.; Hu,D.; Li,D.; Wong,G.; Liu,F.; Lv,N.; Fu,L.; Peng,Y.; Ma,J.; Sharshov,K.; Shestopalov,A.; Gulyaeva,M.; Gao,G.F.; Chen,J.; Shi,Y.; Liu,W.J.; Chu,D.; Huang,Y.; Liu,Y.; Liu,L.; Chen,Q.; Shi,W.				2017-05-24			2020-10-09
EPI_ISL_696656	EPI1819920|A/chicken/Hunan/5.24_YYGK67P2-OC/2017	A/chicken/Hunan/5.24_YYGK67P2-OC/2017	A / H7N9	LPAI		Asia / China / Hunan Province	Chicken				Bi,Y.; Li,J.; Li,S.; Fu,G.; Jin,T.; Zhang,C.; Yang,Y.; Ma,Z.; Tian,W.; Xiao,S.; Li,L.; Yin,R.; Zhang,Y.; Wang,L.; Qin,Y.; Yao,Z.; Meng,F.; Hu,D.; Li,D.; Wong,G.; Liu,F.; Lv,N.; Fu,L.; Peng,Y.; Ma,J.; Sharshov,K.; Shestopalov,A.; Gulyaeva,M.; Gao,G.F.; Chen,J.; Shi,Y.; Liu,W.J.; Chu,D.; Huang,Y.; Liu,Y.; Liu,L.; Chen,Q.; Shi,W.				2017-05-24			2020-10-09
EPI_ISL_696654	EPI1819918|A/chicken/Hunan/5.24_YYGK65P2-OC/2017	A/chicken/Hunan/5.24_YYGK65P2-OC/2017	A / H7N9	LPAI		Asia / China / Hunan Province	Chicken				Bi,Y.; Li,J.; Li,S.; Fu,G.; Jin,T.; Zhang,C.; Yang,Y.; Ma,Z.; Tian,W.; Xiao,S.; Li,L.; Yin,R.; Zhang,Y.; Wang,L.; Qin,Y.; Yao,Z.; Meng,F.; Hu,D.; Li,D.; Wong,G.; Liu,F.; Lv,N.; Fu,L.; Peng,Y.; Ma,J.; Sharshov,K.; Shestopalov,A.; Gulyaeva,M.; Gao,G.F.; Chen,J.; Shi,Y.; Liu,W.J.; Chu,D.; Huang,Y.; Liu,Y.; Liu,L.; Chen,Q.; Shi,W.				2017-05-24			2020-10-09
EPI_ISL_696652	EPI1819916|A/chicken/Hunan/5.24_YYGK64P2-OC/2017	A/chicken/Hunan/5.24_YYGK64P2-OC/2017	A / H7N9	LPAI		Asia / China / Hunan Province	Chicken				Bi,Y.; Li,J.; Li,S.; Fu,G.; Jin,T.; Zhang,C.; Yang,Y.; Ma,Z.; Tian,W.; Xiao,S.; Li,L.; Yin,R.; Zhang,Y.; Wang,L.; Qin,Y.; Yao,Z.; Meng,F.; Hu,D.; Li,D.; Wong,G.; Liu,F.; Lv,N.; Fu,L.; Peng,Y.; Ma,J.; Sharshov,K.; Shestopalov,A.; Gulyaeva,M.; Gao,G.F.; Chen,J.; Shi,Y.; Liu,W.J.; Chu,D.; Huang,Y.; Liu,Y.; Liu,L.; Chen,Q.; Shi,W.				2017-05-24			2020-10-09
EPI_ISL_696651	EPI1819915|A/chicken/Hunan/5.24_YYGK63P2-OC/2017	A/chicken/Hunan/5.24_YYGK63P2-OC/2017	A / H7N9	LPAI		Asia / China / Hunan Province	Chicken				Bi,Y.; Li,J.; Li,S.; Fu,G.; Jin,T.; Zhang,C.; Yang,Y.; Ma,Z.; Tian,W.; Xiao,S.; Li,L.; Yin,R.; Zhang,Y.; Wang,L.; Qin,Y.; Yao,Z.; Meng,F.; Hu,D.; Li,D.; Wong,G.; Liu,F.; Lv,N.; Fu,L.; Peng,Y.; Ma,J.; Sharshov,K.; Shestopalov,A.; Gulyaeva,M.; Gao,G.F.; Chen,J.; Shi,Y.; Liu,W.J.; Chu,D.; Huang,Y.; Liu,Y.; Liu,L.; Chen,Q.; Shi,W.				2017-05-24			2020-10-09
EPI_ISL_696650	EPI1819914|A/chicken/Hunan/5.24_YYGK61P2-OC/2017	A/chicken/Hunan/5.24_YYGK61P2-OC/2017	A / H7N9	LPAI		Asia / China / Hunan Province	Chicken				Bi,Y.; Li,J.; Li,S.; Fu,G.; Jin,T.; Zhang,C.; Yang,Y.; Ma,Z.; Tian,W.; Xiao,S.; Li,L.; Yin,R.; Zhang,Y.; Wang,L.; Qin,Y.; Yao,Z.; Meng,F.; Hu,D.; Li,D.; Wong,G.; Liu,F.; Lv,N.; Fu,L.; Peng,Y.; Ma,J.; Sharshov,K.; Shestopalov,A.; Gulyaeva,M.; Gao,G.F.; Chen,J.; Shi,Y.; Liu,W.J.; Chu,D.; Huang,Y.; Liu,Y.; Liu,L.; Chen,Q.; Shi,W.				2017-05-24			2020-10-09
EPI_ISL_696647	EPI1819911|A/chicken/Hunan/5.24_YYGK54P2-OC/2017	A/chicken/Hunan/5.24_YYGK54P2-OC/2017	A / H7N9	LPAI		Asia / China / Hunan Province	Chicken				Bi,Y.; Li,J.; Li,S.; Fu,G.; Jin,T.; Zhang,C.; Yang,Y.; Ma,Z.; Tian,W.; Xiao,S.; Li,L.; Yin,R.; Zhang,Y.; Wang,L.; Qin,Y.; Yao,Z.; Meng,F.; Hu,D.; Li,D.; Wong,G.; Liu,F.; Lv,N.; Fu,L.; Peng,Y.; Ma,J.; Sharshov,K.; Shestopalov,A.; Gulyaeva,M.; Gao,G.F.; Chen,J.; Shi,Y.; Liu,W.J.; Chu,D.; Huang,Y.; Liu,Y.; Liu,L.; Chen,Q.; Shi,W.				2017-05-24			2020-10-09
EPI_ISL_696645	EPI1819909|A/chicken/Hunan/5.24_YYGK53P2-OC/2017	A/chicken/Hunan/5.24_YYGK53P2-OC/2017	A / H7N9	LPAI		Asia / China / Hunan Province	Chicken				Bi,Y.; Li,J.; Li,S.; Fu,G.; Jin,T.; Zhang,C.; Yang,Y.; Ma,Z.; Tian,W.; Xiao,S.; Li,L.; Yin,R.; Zhang,Y.; Wang,L.; Qin,Y.; Yao,Z.; Meng,F.; Hu,D.; Li,D.; Wong,G.; Liu,F.; Lv,N.; Fu,L.; Peng,Y.; Ma,J.; Sharshov,K.; Shestopalov,A.; Gulyaeva,M.; Gao,G.F.; Chen,J.; Shi,Y.; Liu,W.J.; Chu,D.; Huang,Y.; Liu,Y.; Liu,L.; Chen,Q.; Shi,W.				2017-05-24			2020-10-09
EPI_ISL_696641	EPI1819905|A/chicken/Hunan/5.24_YYGK49P2-OC/2017	A/chicken/Hunan/5.24_YYGK49P2-OC/2017	A / H7N9	LPAI		Asia / China / Hunan Province	Chicken				Bi,Y.; Li,J.; Li,S.; Fu,G.; Jin,T.; Zhang,C.; Yang,Y.; Ma,Z.; Tian,W.; Xiao,S.; Li,L.; Yin,R.; Zhang,Y.; Wang,L.; Qin,Y.; Yao,Z.; Meng,F.; Hu,D.; Li,D.; Wong,G.; Liu,F.; Lv,N.; Fu,L.; Peng,Y.; Ma,J.; Sharshov,K.; Shestopalov,A.; Gulyaeva,M.; Gao,G.F.; Chen,J.; Shi,Y.; Liu,W.J.; Chu,D.; Huang,Y.; Liu,Y.; Liu,L.; Chen,Q.; Shi,W.				2017-05-24			2020-10-09
EPI_ISL_696636	EPI1819900|A/chicken/Hunan/5.24_YYGK32P2-OC/2017	A/chicken/Hunan/5.24_YYGK32P2-OC/2017	A / H7N9	LPAI		Asia / China / Hunan Province	Chicken				Bi,Y.; Li,J.; Li,S.; Fu,G.; Jin,T.; Zhang,C.; Yang,Y.; Ma,Z.; Tian,W.; Xiao,S.; Li,L.; Yin,R.; Zhang,Y.; Wang,L.; Qin,Y.; Yao,Z.; Meng,F.; Hu,D.; Li,D.; Wong,G.; Liu,F.; Lv,N.; Fu,L.; Peng,Y.; Ma,J.; Sharshov,K.; Shestopalov,A.; Gulyaeva,M.; Gao,G.F.; Chen,J.; Shi,Y.; Liu,W.J.; Chu,D.; Huang,Y.; Liu,Y.; Liu,L.; Chen,Q.; Shi,W.				2017-05-24			2020-10-09
EPI_ISL_696635	EPI1819899|A/chicken/Hunan/5.24_YYGK31P2-OC/2017	A/chicken/Hunan/5.24_YYGK31P2-OC/2017	A / H7N9	LPAI		Asia / China / Hunan Province	Chicken				Bi,Y.; Li,J.; Li,S.; Fu,G.; Jin,T.; Zhang,C.; Yang,Y.; Ma,Z.; Tian,W.; Xiao,S.; Li,L.; Yin,R.; Zhang,Y.; Wang,L.; Qin,Y.; Yao,Z.; Meng,F.; Hu,D.; Li,D.; Wong,G.; Liu,F.; Lv,N.; Fu,L.; Peng,Y.; Ma,J.; Sharshov,K.; Shestopalov,A.; Gulyaeva,M.; Gao,G.F.; Chen,J.; Shi,Y.; Liu,W.J.; Chu,D.; Huang,Y.; Liu,Y.; Liu,L.; Chen,Q.; Shi,W.				2017-05-24			2020-10-09
EPI_ISL_503147	EPI1777083|A/chicken/China/DL1/2019	A/chicken/China/DL1/2019	A / H7N9	HPAI		Asia / China	Chicken				Jiang,W.; Hou,G.; Li,J.; Peng,C.; Wang,S.; Liu,S.; Zhuang,Q.; Yuan,L.; Yu,X.; Li,Y.; Wang,J.; Liu,H.				2019-06-18			2019-11-16
EPI_ISL_503146	EPI1777082|A/chicken/China/HD1/2019	A/chicken/China/HD1/2019	A / H7N9	HPAI		Asia / China	Chicken				Jiang,W.; Hou,G.; Li,J.; Peng,C.; Wang,S.; Liu,S.; Zhuang,Q.; Yuan,L.; Yu,X.; Li,Y.; Wang,J.; Liu,H.				2019-05-25			2019-11-16
EPI_ISL_503145	EPI1777081|A/chicken/China/WYG1/2019	A/chicken/China/WYG1/2019	A / H7N9	HPAI		Asia / China	Chicken				Jiang,W.; Hou,G.; Li,J.; Peng,C.; Wang,S.; Liu,S.; Zhuang,Q.; Yuan,L.; Yu,X.; Li,Y.; Wang,J.; Liu,H.				2019-07-12			2019-11-16
EPI_ISL_503144	EPI1777080|A/chicken/China/AS1/2019	A/chicken/China/AS1/2019	A / H7N9	HPAI		Asia / China	Chicken				Jiang,W.; Hou,G.; Li,J.; Peng,C.; Wang,S.; Liu,S.; Zhuang,Q.; Yuan,L.; Yu,X.; Li,Y.; Wang,J.; Liu,H.				2019-07-01			2019-11-16
EPI_ISL_503143	EPI1777079|A/chicken/China/DL614/2019	A/chicken/China/DL614/2019	A / H7N9	HPAI		Asia / China	Chicken				Jiang,W.; Hou,G.; Li,J.; Peng,C.; Wang,S.; Liu,S.; Zhuang,Q.; Yuan,L.; Yu,X.; Li,Y.; Wang,J.; Liu,H.				2019-06-14			2019-11-16
EPI_ISL_503142	EPI1777078|A/chicken/China/QHD1/2019	A/chicken/China/QHD1/2019	A / H7N9	HPAI		Asia / China	Chicken				Jiang,W.; Hou,G.; Li,J.; Peng,C.; Wang,S.; Liu,S.; Zhuang,Q.; Yuan,L.; Yu,X.; Li,Y.; Wang,J.; Liu,H.				2019-04-27			2019-11-16
EPI_ISL_503141	EPI1777077|A/chicken/China/FQ2/2019	A/chicken/China/FQ2/2019	A / H7N9	HPAI		Asia / China	Chicken				Jiang,W.; Hou,G.; Li,J.; Peng,C.; Wang,S.; Liu,S.; Zhuang,Q.; Yuan,L.; Yu,X.; Li,Y.; Wang,J.; Liu,H.				2019-02-17			2019-11-16
EPI_ISL_482756	EPI1751789|A/chicken/Northern China/SX4748/2018(H7N9)	A/chicken/Northern China/SX4748/2018(H7N9)	A / H7N9	HPAI		Asia / China	Chicken	Min Gu (College of Veterinary Medicine, Yangzhou University )	College of Veterinary Medicine, Yangzhou University		Jinyuan, Gu; Min, Gu; Xiufan, Liu		Yangzhou University		2018-08-21		2020-07-06	2020-07-06
EPI_ISL_482747	EPI1751762|A/chicken/Northern China/SD3866/2018(H7N9)	A/chicken/Northern China/SD3866/2018(H7N9)	A / H7N9	HPAI		Asia / China	Chicken	Min Gu (College of Veterinary Medicine, Yangzhou University )	College of Veterinary Medicine, Yangzhou University		Jinyuan, Gu; Min, Gu; Xiufan, Liu		Yangzhou University		2018-07-10		2020-07-06	2020-07-06
EPI_ISL_426186	EPI1727725|A/chicken/Suzhou/SZ141/2015	A/chicken/Suzhou/SZ141/2015	A / H7N9	LPAI		Asia / China / Jiangsu Provice	Chicken	Xuyong Li (Harbin Veterinary Research Institute (CAAS) / Ministry of Agriculture)	Suzhou Center for Disease Prevention and Control				Suzhou Center for Disease Control and Prevention		2015-03-18		2020-04-15	2020-04-15
EPI_ISL_408448	EPI1679425|A/Chicken/North China/HeB1908/2019(H7N9)	A/Chicken/North China/HeB1908/2019(H7N9)	A / H7N9	HPAI		Asia / China / Hebei Province	Chicken	Jiahao Zhang (South China Agricultural University / College of Veterinary Medicine)	South China Agricultural University				South China Agricultural University Veterinary Medicine College		2019-08-01		2020-03-14	2020-02-08
EPI_ISL_408447	EPI1679424|A/Chicken/Northeast China/LN/2019(H7N9)	A/Chicken/Northeast China/LN/2019(H7N9)	A / H7N9	HPAI		Asia / China / Liaoning Province	Chicken	Jiahao Zhang (South China Agricultural University / College of Veterinary Medicine)	South China Agricultural University				South China Agricultural University Veterinary Medicine College		2019-07-01		2020-03-14	2020-02-08
EPI_ISL_408446	EPI1679423|A/Chicken/North China/HeB1907/2019(H7N9)	A/Chicken/North China/HeB1907/2019(H7N9)	A / H7N9	HPAI		Asia / China / Hebei Province	Chicken	Jiahao Zhang (South China Agricultural University / College of Veterinary Medicine)	South China Agricultural University				South China Agricultural University Veterinary Medicine College		2019-07-01		2020-03-14	2020-02-08
EPI_ISL_408445	EPI1679422|A/Chicken/Northeast China/19376-E5/2019(H7N9)	A/Chicken/Northeast China/19376-E5/2019(H7N9)	A / H7N9	HPAI		Asia / China / Liaoning Province	Chicken	Jiahao Zhang (South China Agricultural University / College of Veterinary Medicine)	South China Agricultural University				South China Agricultural University Veterinary Medicine College		2019-04-01		2020-03-14	2020-02-08
EPI_ISL_408444	EPI1679421|A/Chicken/Northeast China/LN190716/2019(H7N9)	A/Chicken/Northeast China/LN190716/2019(H7N9)	A / H7N9	HPAI		Asia / China / Liaoning Province	Chicken	Jiahao Zhang (South China Agricultural University / College of Veterinary Medicine)	South China Agricultural University		Zhang, Jiahao; Qi, Wenbao; Liao, Ming		South China Agricultural University Veterinary Medicine College		2019-07-16		2021-04-29	2020-02-08
EPI_ISL_408443	EPI1679420|A/Chicken/Northeast China/LN190705A/2019(H7N9)	A/Chicken/Northeast China/LN190705A/2019(H7N9)	A / H7N9	HPAI		Asia / China / Liaoning Province	Chicken	Jiahao Zhang (South China Agricultural University / College of Veterinary Medicine)	South China Agricultural University				South China Agricultural University Veterinary Medicine College		2019-07-05		2020-03-14	2020-02-08
EPI_ISL_408442	EPI1679419|A/Chicken/Northeast China/LN190528/2019(H7N9)	A/Chicken/Northeast China/LN190528/2019(H7N9)	A / H7N9	HPAI		Asia / China / Liaoning Province	Chicken	Jiahao Zhang (South China Agricultural University / College of Veterinary Medicine)	South China Agricultural University				South China Agricultural University Veterinary Medicine College		2019-04-28		2020-03-14	2020-02-08
EPI_ISL_408441	EPI1679418|A/Chicken/Northeast China/LN190413/2019(H7N9)	A/Chicken/Northeast China/LN190413/2019(H7N9)	A / H7N9	HPAI		Asia / China / Liaoning Province	Chicken	Jiahao Zhang (South China Agricultural University / College of Veterinary Medicine)	South China Agricultural University				South China Agricultural University Veterinary Medicine College		2019-04-13		2020-03-14	2020-02-08
EPI_ISL_408440	EPI1679417|A/Chicken/Northeast China/LN190410/2019(H7N9)	A/Chicken/Northeast China/LN190410/2019(H7N9)	A / H7N9	HPAI		Asia / China / Liaoning Province	Chicken	Jiahao Zhang (South China Agricultural University / College of Veterinary Medicine)	South China Agricultural University				South China Agricultural University Veterinary Medicine College		2019-04-10		2020-03-14	2020-02-08
EPI_ISL_408439	EPI1679416|A/Chicken/Northeast China/LN190408A/2019(H7N9)	A/Chicken/Northeast China/LN190408A/2019(H7N9)	A / H7N9	HPAI		Asia / China / Liaoning Province	Chicken	Jiahao Zhang (South China Agricultural University / College of Veterinary Medicine)	South China Agricultural University				South China Agricultural University Veterinary Medicine College		2019-04-08		2020-03-14	2020-02-08
EPI_ISL_408438	EPI1679415|A/Chicken/Northeast China/LN190405-4/2019(H7N9)	A/Chicken/Northeast China/LN190405-4/2019(H7N9)	A / H7N9	HPAI		Asia / China / Liaoning Province	Chicken	Jiahao Zhang (South China Agricultural University / College of Veterinary Medicine)	South China Agricultural University				South China Agricultural University Veterinary Medicine College		2019-04-05		2020-03-14	2020-02-08
EPI_ISL_408436	EPI1679413|A/Chicken/Northeast China/LN-L/2019(H7N9)	A/Chicken/Northeast China/LN-L/2019(H7N9)	A / H7N9	HPAI		Asia / China / Liaoning Province	Chicken	Jiahao Zhang (South China Agricultural University / College of Veterinary Medicine)	South China Agricultural University				South China Agricultural University Veterinary Medicine College		2019-04-01		2020-03-14	2020-02-08
EPI_ISL_408435	EPI1679412|A/Chicken/Northeast China/LN19010/2019(H7N9)	A/Chicken/Northeast China/LN19010/2019(H7N9)	A / H7N9	HPAI		Asia / China / Liaoning Province	Chicken	Jiahao Zhang (South China Agricultural University / College of Veterinary Medicine)	South China Agricultural University				South China Agricultural University Veterinary Medicine College		2019-03-01		2020-03-14	2020-02-08
EPI_ISL_408434	EPI1679411|A/Chicken/East China/H7SD26/2019(H7N9)	A/Chicken/East China/H7SD26/2019(H7N9)	A / H7N9	HPAI		Asia / China / Shandong Province	Chicken	Jiahao Zhang (South China Agricultural University / College of Veterinary Medicine)	South China Agricultural University		Zhang, Jiahao; Qi, Wenbao; Liao, Ming		South China Agricultural University Veterinary Medicine College		2019-03-01		2021-04-29	2020-02-08
EPI_ISL_408433	EPI1679410|A/Chicken/East China/H7SD13/2019(H7N9)	A/Chicken/East China/H7SD13/2019(H7N9)	A / H7N9	HPAI		Asia / China / Shandong Province	Chicken	Jiahao Zhang (South China Agricultural University / College of Veterinary Medicine)	South China Agricultural University				South China Agricultural University Veterinary Medicine College		2019-03-01		2020-03-14	2020-02-08
EPI_ISL_408432	EPI1679409|A/Chicken/East China/H7SD12/2019(H7N9)	A/Chicken/East China/H7SD12/2019(H7N9)	A / H7N9	HPAI		Asia / China / Shandong Province	Chicken	Jiahao Zhang (South China Agricultural University / College of Veterinary Medicine)	South China Agricultural University				South China Agricultural University Veterinary Medicine College		2019-03-01		2020-03-14	2020-02-08
EPI_ISL_408429	EPI1679408|A/Chicken/Northeast China/19854-6/2019(H7N9)	A/Chicken/Northeast China/19854-6/2019(H7N9)	A / H7N9	HPAI		Asia / China / Liaoning Province	Chicken	Jiahao Zhang (South China Agricultural University / College of Veterinary Medicine)	South China Agricultural University				South China Agricultural University Veterinary Medicine College		2019-11-13		2020-03-14	2020-02-08
EPI_ISL_408428	EPI1679407|A/Chicken/Northeast China/19854-2/2019(H7N9)	A/Chicken/Northeast China/19854-2/2019(H7N9)	A / H7N9	HPAI		Asia / China / Liaoning Province	Chicken	Jiahao Zhang (South China Agricultural University / College of Veterinary Medicine)	South China Agricultural University				South China Agricultural University Veterinary Medicine College		2019-11-13		2020-03-14	2020-02-08
EPI_ISL_408427	EPI1679406|A/Chicken/Northeast China/19797/2019(H7N9)	A/Chicken/Northeast China/19797/2019(H7N9)	A / H7N9	HPAI		Asia / China / Liaoning Province	Chicken	Jiahao Zhang (South China Agricultural University / College of Veterinary Medicine)	South China Agricultural University				South China Agricultural University Veterinary Medicine College		2019-10-31		2020-03-14	2020-02-08
EPI_ISL_408426	EPI1679405|A/Chicken/Northeast China/19300-2/2019(H7N9)	A/Chicken/Northeast China/19300-2/2019(H7N9)	A / H7N9	HPAI		Asia / China / Liaoning Province	Chicken	Jiahao Zhang (South China Agricultural University / College of Veterinary Medicine)	South China Agricultural University				South China Agricultural University Veterinary Medicine College		2019-06-03		2020-03-14	2020-02-08
EPI_ISL_408425	EPI1679404|A/Chicken/Northeast China/19291/2019(H7N9)	A/Chicken/Northeast China/19291/2019(H7N9)	A / H7N9	HPAI		Asia / China / Liaoning Province	Chicken	Jiahao Zhang (South China Agricultural University / College of Veterinary Medicine)	South China Agricultural University				South China Agricultural University Veterinary Medicine College		2019-05-27		2020-03-14	2020-02-08
EPI_ISL_408424	EPI1679403|A/Chicken/Northeast China/19254/2019(H7N9)	A/Chicken/Northeast China/19254/2019(H7N9)	A / H7N9	HPAI		Asia / China / Liaoning Province	Chicken	Jiahao Zhang (South China Agricultural University / College of Veterinary Medicine)	South China Agricultural University				South China Agricultural University Veterinary Medicine College		2019-05-15		2020-03-14	2020-02-08
EPI_ISL_408423	EPI1679402|A/Chicken/Northeast China/19225/2019(H7N9)	A/Chicken/Northeast China/19225/2019(H7N9)	A / H7N9	HPAI		Asia / China / Liaoning Province	Chicken	Jiahao Zhang (South China Agricultural University / College of Veterinary Medicine)	South China Agricultural University				South China Agricultural University Veterinary Medicine College		2019-05-06		2020-03-14	2020-02-08
EPI_ISL_408422	EPI1679401|A/Chicken/Northeast China/19203-2/2019(H7N9)	A/Chicken/Northeast China/19203-2/2019(H7N9)	A / H7N9	HPAI		Asia / China / Liaoning Province	Chicken	Jiahao Zhang (South China Agricultural University / College of Veterinary Medicine)	South China Agricultural University				South China Agricultural University Veterinary Medicine College		2019-04-26		2020-03-14	2020-02-08
EPI_ISL_408421	EPI1679399|A/Chicken/Northeast China/19201/2019(H7N9)	A/Chicken/Northeast China/19201/2019(H7N9)	A / H7N9	HPAI		Asia / China / Liaoning Province	Chicken	Jiahao Zhang (South China Agricultural University / College of Veterinary Medicine)	South China Agricultural University				South China Agricultural University Veterinary Medicine College		2019-04-25		2020-03-14	2020-02-08
EPI_ISL_408419	EPI1679397|A/Chicken/Northeast China/19743/2019(H7N9)	A/Chicken/Northeast China/19743/2019(H7N9)	A / H7N9	HPAI		Asia / China / Liaoning Province	Chicken	Jiahao Zhang (South China Agricultural University / College of Veterinary Medicine)	South China Agricultural University				South China Agricultural University Veterinary Medicine College		2019-10-12		2020-03-14	2020-02-08
EPI_ISL_389797	EPI1585154|A/chicken/Hubei/153/2017	A/chicken/Hubei/153/2017	A / H7N9	LPAI		Asia / China	Chicken				Zhang,Q.; Zou,Z.; Gong,W.; Jin,M.				2017-09-01			2019-01-29
EPI_ISL_389796	EPI1585152|A/chicken/Guangxi/97/2017	A/chicken/Guangxi/97/2017	A / H7N9	HPAI		Asia / China	Chicken				Zhang,Q.; Zou,Z.; Gong,W.; Jin,M.	Lei Cao, Ting Wang, Peilei Ren, Chuxing Cheng, Haiying Mao, Xianfeng Hui, Xian Lin, Xiaotong Hu, Xiaomei Sun, Kun Huang, Meilin Jin Viral polymerase-host interaction analysis reveals that the association between avian NUP93 and PB1 promotes H5N6 avian influenza virus replication https://doi.org/10.1128/spectrum.03120-24 Microbiology Spectrum, (): , , 2025			2017-08-05			2019-01-29
EPI_ISL_381469	EPI1566002|A/chicken/China/TZ22/2016	A/chicken/China/TZ22/2016	A / H7N9	LPAI		Asia / China	Chicken				He,L.				2016-02-01			2018-08-07
EPI_ISL_379675	EPI1555770|A/chicken/Yunnan/SD210/2017	A/chicken/Yunnan/SD210/2017	A / H7N9	HPAI	E1	Asia / China	Chicken				Shi,J.; Deng,G.; Ma,S.; Zeng,X.; Yin,X.; Li,M.; Zhang,B.; Cui,P.; Chen,Y.; Yang,H.; Wan,X.; Liu,L.; Chen,P.; Jiang,Y.; Guan,Y.; Liu,J.; Gu,W.; Han,S.; Song,Y.; Liang,L.; Qu,Z.; Hou,Y.; Wang,X.; Bao,H.; Tian,G.; Li,Y.; Jiang,L.; Li,C.; Chen,H.				2017-11-21	passage details: E1		2018-04-17
EPI_ISL_379674	EPI1555762|A/chicken/Anhui/SD206/2017	A/chicken/Anhui/SD206/2017	A / H7N9	HPAI	E1	Asia / China	Chicken				Shi,J.; Deng,G.; Ma,S.; Zeng,X.; Yin,X.; Li,M.; Zhang,B.; Cui,P.; Chen,Y.; Yang,H.; Wan,X.; Liu,L.; Chen,P.; Jiang,Y.; Guan,Y.; Liu,J.; Gu,W.; Han,S.; Song,Y.; Liang,L.; Qu,Z.; Hou,Y.; Wang,X.; Bao,H.; Tian,G.; Li,Y.; Jiang,L.; Li,C.; Chen,H.				2017-08-21	passage details: E1		2018-04-17
EPI_ISL_379673	EPI1555754|A/chicken/Heilongjiang/SD190/2017	A/chicken/Heilongjiang/SD190/2017	A / H7N9	HPAI	E1	Asia / China	Chicken				Shi,J.; Deng,G.; Ma,S.; Zeng,X.; Yin,X.; Li,M.; Zhang,B.; Cui,P.; Chen,Y.; Yang,H.; Wan,X.; Liu,L.; Chen,P.; Jiang,Y.; Guan,Y.; Liu,J.; Gu,W.; Han,S.; Song,Y.; Liang,L.; Qu,Z.; Hou,Y.; Wang,X.; Bao,H.; Tian,G.; Li,Y.; Jiang,L.; Li,C.; Chen,H.				2017-06-13	passage details: E1		2018-04-17
EPI_ISL_379672	EPI1555746|A/chicken/Inner_Mongolia/SD188/2017	A/chicken/Inner_Mongolia/SD188/2017	A / H7N9	HPAI	E1	Asia / China	Chicken				Shi,J.; Deng,G.; Ma,S.; Zeng,X.; Yin,X.; Li,M.; Zhang,B.; Cui,P.; Chen,Y.; Yang,H.; Wan,X.; Liu,L.; Chen,P.; Jiang,Y.; Guan,Y.; Liu,J.; Gu,W.; Han,S.; Song,Y.; Liang,L.; Qu,Z.; Hou,Y.; Wang,X.; Bao,H.; Tian,G.; Li,Y.; Jiang,L.; Li,C.; Chen,H.				2017-06-06	passage details: E1		2018-04-17
EPI_ISL_379671	EPI1555738|A/chicken/Inner_Mongolia/SD186/2017	A/chicken/Inner_Mongolia/SD186/2017	A / H7N9	HPAI	E1	Asia / China	Chicken				Shi,J.; Deng,G.; Ma,S.; Zeng,X.; Yin,X.; Li,M.; Zhang,B.; Cui,P.; Chen,Y.; Yang,H.; Wan,X.; Liu,L.; Chen,P.; Jiang,Y.; Guan,Y.; Liu,J.; Gu,W.; Han,S.; Song,Y.; Liang,L.; Qu,Z.; Hou,Y.; Wang,X.; Bao,H.; Tian,G.; Li,Y.; Jiang,L.; Li,C.; Chen,H.				2017-06-05	passage details: E1		2018-04-17
EPI_ISL_379670	EPI1555729|A/chicken/Shaanxi/SD183/2017	A/chicken/Shaanxi/SD183/2017	A / H7N9	HPAI	E1	Asia / China	Chicken				Shi,J.; Deng,G.; Ma,S.; Zeng,X.; Yin,X.; Li,M.; Zhang,B.; Cui,P.; Chen,Y.; Yang,H.; Wan,X.; Liu,L.; Chen,P.; Jiang,Y.; Guan,Y.; Liu,J.; Gu,W.; Han,S.; Song,Y.; Liang,L.; Qu,Z.; Hou,Y.; Wang,X.; Bao,H.; Tian,G.; Li,Y.; Jiang,L.; Li,C.; Chen,H.				2017-05-27	passage details: E1		2018-04-17
EPI_ISL_379669	EPI1555721|A/chicken/Tianjing/SD182/2017	A/chicken/Tianjing/SD182/2017	A / H7N9	HPAI	E1	Asia / China	Chicken				Shi,J.; Deng,G.; Ma,S.; Zeng,X.; Yin,X.; Li,M.; Zhang,B.; Cui,P.; Chen,Y.; Yang,H.; Wan,X.; Liu,L.; Chen,P.; Jiang,Y.; Guan,Y.; Liu,J.; Gu,W.; Han,S.; Song,Y.; Liang,L.; Qu,Z.; Hou,Y.; Wang,X.; Bao,H.; Tian,G.; Li,Y.; Jiang,L.; Li,C.; Chen,H.				2017-05-20	passage details: E1		2018-04-17
EPI_ISL_379668	EPI1555713|A/chicken/Henan/SD163/2017	A/chicken/Henan/SD163/2017	A / H7N9	HPAI	E1	Asia / China	Chicken				Shi,J.; Deng,G.; Ma,S.; Zeng,X.; Yin,X.; Li,M.; Zhang,B.; Cui,P.; Chen,Y.; Yang,H.; Wan,X.; Liu,L.; Chen,P.; Jiang,Y.; Guan,Y.; Liu,J.; Gu,W.; Han,S.; Song,Y.; Liang,L.; Qu,Z.; Hou,Y.; Wang,X.; Bao,H.; Tian,G.; Li,Y.; Jiang,L.; Li,C.; Chen,H.				2017-05-07	passage details: E1		2018-04-17
EPI_ISL_379667	EPI1555705|A/chicken/Hebei/SD156/2017	A/chicken/Hebei/SD156/2017	A / H7N9	HPAI	E1	Asia / China	Chicken				Shi,J.; Deng,G.; Ma,S.; Zeng,X.; Yin,X.; Li,M.; Zhang,B.; Cui,P.; Chen,Y.; Yang,H.; Wan,X.; Liu,L.; Chen,P.; Jiang,Y.; Guan,Y.; Liu,J.; Gu,W.; Han,S.; Song,Y.; Liang,L.; Qu,Z.; Hou,Y.; Wang,X.; Bao,H.; Tian,G.; Li,Y.; Jiang,L.; Li,C.; Chen,H.				2017-05-01	passage details: E1		2018-04-17
EPI_ISL_379666	EPI1555696|A/chicken/Henan/SD142/2017	A/chicken/Henan/SD142/2017	A / H7N9	HPAI	E1	Asia / China	Chicken				Shi,J.; Deng,G.; Ma,S.; Zeng,X.; Yin,X.; Li,M.; Zhang,B.; Cui,P.; Chen,Y.; Yang,H.; Wan,X.; Liu,L.; Chen,P.; Jiang,Y.; Guan,Y.; Liu,J.; Gu,W.; Han,S.; Song,Y.; Liang,L.; Qu,Z.; Hou,Y.; Wang,X.; Bao,H.; Tian,G.; Li,Y.; Jiang,L.; Li,C.; Chen,H.				2017-05-07	passage details: E1		2018-04-17
EPI_ISL_379665	EPI1555688|A/chicken/Fujian/SD136/2017	A/chicken/Fujian/SD136/2017	A / H7N9	HPAI	E1	Asia / China	Chicken				Shi,J.; Deng,G.; Ma,S.; Zeng,X.; Yin,X.; Li,M.; Zhang,B.; Cui,P.; Chen,Y.; Yang,H.; Wan,X.; Liu,L.; Chen,P.; Jiang,Y.; Guan,Y.; Liu,J.; Gu,W.; Han,S.; Song,Y.; Liang,L.; Qu,Z.; Hou,Y.; Wang,X.; Bao,H.; Tian,G.; Li,Y.; Jiang,L.; Li,C.; Chen,H.				2017-03-26	passage details: E1		2018-04-17
EPI_ISL_379664	EPI1555680|A/chicken/Guangxi/SD131/2017	A/chicken/Guangxi/SD131/2017	A / H7N9	HPAI	E1	Asia / China	Chicken				Shi,J.; Deng,G.; Ma,S.; Zeng,X.; Yin,X.; Li,M.; Zhang,B.; Cui,P.; Chen,Y.; Yang,H.; Wan,X.; Liu,L.; Chen,P.; Jiang,Y.; Guan,Y.; Liu,J.; Gu,W.; Han,S.; Song,Y.; Liang,L.; Qu,Z.; Hou,Y.; Wang,X.; Bao,H.; Tian,G.; Li,Y.; Jiang,L.; Li,C.; Chen,H.				2017-04-18	passage details: E1		2018-04-17
EPI_ISL_379663	EPI1555672|A/chicken/Hunan/SD130/2017	A/chicken/Hunan/SD130/2017	A / H7N9	HPAI	E1	Asia / China	Chicken				Shi,J.; Deng,G.; Ma,S.; Zeng,X.; Yin,X.; Li,M.; Zhang,B.; Cui,P.; Chen,Y.; Yang,H.; Wan,X.; Liu,L.; Chen,P.; Jiang,Y.; Guan,Y.; Liu,J.; Gu,W.; Han,S.; Song,Y.; Liang,L.; Qu,Z.; Hou,Y.; Wang,X.; Bao,H.; Tian,G.; Li,Y.; Jiang,L.; Li,C.; Chen,H.				2017-03-21	passage details: E1		2018-04-17
EPI_ISL_379662	EPI1555664|A/chicken/Hunan/SD108/2017	A/chicken/Hunan/SD108/2017	A / H7N9	HPAI	E1	Asia / China	Chicken				Shi,J.; Deng,G.; Ma,S.; Zeng,X.; Yin,X.; Li,M.; Zhang,B.; Cui,P.; Chen,Y.; Yang,H.; Wan,X.; Liu,L.; Chen,P.; Jiang,Y.; Guan,Y.; Liu,J.; Gu,W.; Han,S.; Song,Y.; Liang,L.; Qu,Z.; Hou,Y.; Wang,X.; Bao,H.; Tian,G.; Li,Y.; Jiang,L.; Li,C.; Chen,H.				2017-03-11	passage details: E1		2018-04-17
EPI_ISL_379661	EPI1555656|A/chicken/Hunan/SD107/2017	A/chicken/Hunan/SD107/2017	A / H7N9	HPAI	E1	Asia / China	Chicken				Shi,J.; Deng,G.; Ma,S.; Zeng,X.; Yin,X.; Li,M.; Zhang,B.; Cui,P.; Chen,Y.; Yang,H.; Wan,X.; Liu,L.; Chen,P.; Jiang,Y.; Guan,Y.; Liu,J.; Gu,W.; Han,S.; Song,Y.; Liang,L.; Qu,Z.; Hou,Y.; Wang,X.; Bao,H.; Tian,G.; Li,Y.; Jiang,L.; Li,C.; Chen,H.				2017-03-11	passage details: E1		2018-04-17
EPI_ISL_379660	EPI1555648|A/chicken/Guangdong/SD103/2017	A/chicken/Guangdong/SD103/2017	A / H7N9	HPAI	E1	Asia / China	Chicken				Shi,J.; Deng,G.; Ma,S.; Zeng,X.; Yin,X.; Li,M.; Zhang,B.; Cui,P.; Chen,Y.; Yang,H.; Wan,X.; Liu,L.; Chen,P.; Jiang,Y.; Guan,Y.; Liu,J.; Gu,W.; Han,S.; Song,Y.; Liang,L.; Qu,Z.; Hou,Y.; Wang,X.; Bao,H.; Tian,G.; Li,Y.; Jiang,L.; Li,C.; Chen,H.				2017-03-02	passage details: E1		2018-04-17
EPI_ISL_379659	EPI1555640|A/chicken/Guangxi/SD098/2017	A/chicken/Guangxi/SD098/2017	A / H7N9	HPAI	E1	Asia / China	Chicken				Shi,J.; Deng,G.; Ma,S.; Zeng,X.; Yin,X.; Li,M.; Zhang,B.; Cui,P.; Chen,Y.; Yang,H.; Wan,X.; Liu,L.; Chen,P.; Jiang,Y.; Guan,Y.; Liu,J.; Gu,W.; Han,S.; Song,Y.; Liang,L.; Qu,Z.; Hou,Y.; Wang,X.; Bao,H.; Tian,G.; Li,Y.; Jiang,L.; Li,C.; Chen,H.				2017-04-18	passage details: E1		2018-04-17
EPI_ISL_379658	EPI1555632|A/chicken/Guangxi/SD097/2017	A/chicken/Guangxi/SD097/2017	A / H7N9	HPAI	E1	Asia / China	Chicken				Shi,J.; Deng,G.; Ma,S.; Zeng,X.; Yin,X.; Li,M.; Zhang,B.; Cui,P.; Chen,Y.; Yang,H.; Wan,X.; Liu,L.; Chen,P.; Jiang,Y.; Guan,Y.; Liu,J.; Gu,W.; Han,S.; Song,Y.; Liang,L.; Qu,Z.; Hou,Y.; Wang,X.; Bao,H.; Tian,G.; Li,Y.; Jiang,L.; Li,C.; Chen,H.				2017-04-18	passage details: E1		2018-04-17
EPI_ISL_379657	EPI1555624|A/chicken/Hunan/SD083/2017	A/chicken/Hunan/SD083/2017	A / H7N9	HPAI	E1	Asia / China	Chicken				Shi,J.; Deng,G.; Ma,S.; Zeng,X.; Yin,X.; Li,M.; Zhang,B.; Cui,P.; Chen,Y.; Yang,H.; Wan,X.; Liu,L.; Chen,P.; Jiang,Y.; Guan,Y.; Liu,J.; Gu,W.; Han,S.; Song,Y.; Liang,L.; Qu,Z.; Hou,Y.; Wang,X.; Bao,H.; Tian,G.; Li,Y.; Jiang,L.; Li,C.; Chen,H.				2017-02-27	passage details: E1		2018-04-17
EPI_ISL_379656	EPI1555616|A/chicken/Tibet/S3268/2017	A/chicken/Tibet/S3268/2017	A / H7N9	HPAI	E1	Asia / China	Chicken				Shi,J.; Deng,G.; Ma,S.; Zeng,X.; Yin,X.; Li,M.; Zhang,B.; Cui,P.; Chen,Y.; Yang,H.; Wan,X.; Liu,L.; Chen,P.; Jiang,Y.; Guan,Y.; Liu,J.; Gu,W.; Han,S.; Song,Y.; Liang,L.; Qu,Z.; Hou,Y.; Wang,X.; Bao,H.; Tian,G.; Li,Y.; Jiang,L.; Li,C.; Chen,H.				2017-11-02	passage details: E1		2018-04-17
EPI_ISL_379655	EPI1555608|A/chicken/Guangdong/S12669/2017	A/chicken/Guangdong/S12669/2017	A / H7N9	HPAI	E1	Asia / China	Chicken				Shi,J.; Deng,G.; Ma,S.; Zeng,X.; Yin,X.; Li,M.; Zhang,B.; Cui,P.; Chen,Y.; Yang,H.; Wan,X.; Liu,L.; Chen,P.; Jiang,Y.; Guan,Y.; Liu,J.; Gu,W.; Han,S.; Song,Y.; Liang,L.; Qu,Z.; Hou,Y.; Wang,X.; Bao,H.; Tian,G.; Li,Y.; Jiang,L.; Li,C.; Chen,H.				2017-02-07	passage details: E1		2018-04-17
EPI_ISL_379654	EPI1555600|A/chicken/Hunan/S1221/2017	A/chicken/Hunan/S1221/2017	A / H7N9	HPAI	E1	Asia / China	Chicken				Shi,J.; Deng,G.; Ma,S.; Zeng,X.; Yin,X.; Li,M.; Zhang,B.; Cui,P.; Chen,Y.; Yang,H.; Wan,X.; Liu,L.; Chen,P.; Jiang,Y.; Guan,Y.; Liu,J.; Gu,W.; Han,S.; Song,Y.; Liang,L.; Qu,Z.; Hou,Y.; Wang,X.; Bao,H.; Tian,G.; Li,Y.; Jiang,L.; Li,C.; Chen,H.				2017-02-20	passage details: E1		2018-04-17
EPI_ISL_379653	EPI1555592|A/chicken/Hunan/S1220/2017	A/chicken/Hunan/S1220/2017	A / H7N9	HPAI	E1	Asia / China	Chicken				Shi,J.; Deng,G.; Ma,S.; Zeng,X.; Yin,X.; Li,M.; Zhang,B.; Cui,P.; Chen,Y.; Yang,H.; Wan,X.; Liu,L.; Chen,P.; Jiang,Y.; Guan,Y.; Liu,J.; Gu,W.; Han,S.; Song,Y.; Liang,L.; Qu,Z.; Hou,Y.; Wang,X.; Bao,H.; Tian,G.; Li,Y.; Jiang,L.; Li,C.; Chen,H.				2017-02-20	passage details: E1		2018-04-17
EPI_ISL_379652	EPI1555584|A/chicken/Guangdong/S12178/2017	A/chicken/Guangdong/S12178/2017	A / H7N9	HPAI	E1	Asia / China	Chicken				Shi,J.; Deng,G.; Ma,S.; Zeng,X.; Yin,X.; Li,M.; Zhang,B.; Cui,P.; Chen,Y.; Yang,H.; Wan,X.; Liu,L.; Chen,P.; Jiang,Y.; Guan,Y.; Liu,J.; Gu,W.; Han,S.; Song,Y.; Liang,L.; Qu,Z.; Hou,Y.; Wang,X.; Bao,H.; Tian,G.; Li,Y.; Jiang,L.; Li,C.; Chen,H.				2017-02-07	passage details: E1		2018-04-17
EPI_ISL_379651	EPI1555575|A/chicken/Guangdong/S11523/2017	A/chicken/Guangdong/S11523/2017	A / H7N9	HPAI	E1	Asia / China	Chicken				Shi,J.; Deng,G.; Ma,S.; Zeng,X.; Yin,X.; Li,M.; Zhang,B.; Cui,P.; Chen,Y.; Yang,H.; Wan,X.; Liu,L.; Chen,P.; Jiang,Y.; Guan,Y.; Liu,J.; Gu,W.; Han,S.; Song,Y.; Liang,L.; Qu,Z.; Hou,Y.; Wang,X.; Bao,H.; Tian,G.; Li,Y.; Jiang,L.; Li,C.; Chen,H.				2017-02-07	passage details: E1		2018-04-17
EPI_ISL_379650	EPI1555567|A/chicken/Guangdong/S10131/2017	A/chicken/Guangdong/S10131/2017	A / H7N9	HPAI	E1	Asia / China	Chicken				Shi,J.; Deng,G.; Ma,S.; Zeng,X.; Yin,X.; Li,M.; Zhang,B.; Cui,P.; Chen,Y.; Yang,H.; Wan,X.; Liu,L.; Chen,P.; Jiang,Y.; Guan,Y.; Liu,J.; Gu,W.; Han,S.; Song,Y.; Liang,L.; Qu,Z.; Hou,Y.; Wang,X.; Bao,H.; Tian,G.; Li,Y.; Jiang,L.; Li,C.; Chen,H.				2017-02-07	passage details: E1		2018-04-17
EPI_ISL_379649	EPI1555563|A/chicken/Yunnan/SD193/2017	A/chicken/Yunnan/SD193/2017	A / H7N9	LPAI	E1	Asia / China	Chicken				Shi,J.; Deng,G.; Ma,S.; Zeng,X.; Yin,X.; Li,M.; Zhang,B.; Cui,P.; Chen,Y.; Yang,H.; Wan,X.; Liu,L.; Chen,P.; Jiang,Y.; Guan,Y.; Liu,J.; Gu,W.; Han,S.; Song,Y.; Liang,L.; Qu,Z.; Hou,Y.; Wang,X.; Bao,H.; Tian,G.; Li,Y.; Jiang,L.; Li,C.; Chen,H.				2017-07-06	passage details: E1		2018-04-17
EPI_ISL_379648	EPI1555562|A/chicken/Xinjiang/SD192/2017	A/chicken/Xinjiang/SD192/2017	A / H7N9	LPAI	E1	Asia / China	Chicken				Shi,J.; Deng,G.; Ma,S.; Zeng,X.; Yin,X.; Li,M.; Zhang,B.; Cui,P.; Chen,Y.; Yang,H.; Wan,X.; Liu,L.; Chen,P.; Jiang,Y.; Guan,Y.; Liu,J.; Gu,W.; Han,S.; Song,Y.; Liang,L.; Qu,Z.; Hou,Y.; Wang,X.; Bao,H.; Tian,G.; Li,Y.; Jiang,L.; Li,C.; Chen,H.				2017-07-03	passage details: E1		2018-04-17
EPI_ISL_379647	EPI1555561|A/chicken/Liaoning/SD207/2017	A/chicken/Liaoning/SD207/2017	A / H7N9	LPAI	E1	Asia / China	Chicken				Shi,J.; Deng,G.; Ma,S.; Zeng,X.; Yin,X.; Li,M.; Zhang,B.; Cui,P.; Chen,Y.; Yang,H.; Wan,X.; Liu,L.; Chen,P.; Jiang,Y.; Guan,Y.; Liu,J.; Gu,W.; Han,S.; Song,Y.; Liang,L.; Qu,Z.; Hou,Y.; Wang,X.; Bao,H.; Tian,G.; Li,Y.; Jiang,L.; Li,C.; Chen,H.				2017-09-14	passage details: E1		2018-04-17
EPI_ISL_379646	EPI1555560|A/chicken/Hunan/S31330/2017	A/chicken/Hunan/S31330/2017	A / H7N9	LPAI	E1	Asia / China	Chicken				Shi,J.; Deng,G.; Ma,S.; Zeng,X.; Yin,X.; Li,M.; Zhang,B.; Cui,P.; Chen,Y.; Yang,H.; Wan,X.; Liu,L.; Chen,P.; Jiang,Y.; Guan,Y.; Liu,J.; Gu,W.; Han,S.; Song,Y.; Liang,L.; Qu,Z.; Hou,Y.; Wang,X.; Bao,H.; Tian,G.; Li,Y.; Jiang,L.; Li,C.; Chen,H.				2017-11-09	passage details: E1		2018-04-17
EPI_ISL_379642	EPI1555555|A/chicken/Hebei/SD167/2017	A/chicken/Hebei/SD167/2017	A / H7N9	LPAI	E1	Asia / China	Chicken				Shi,J.; Deng,G.; Ma,S.; Zeng,X.; Yin,X.; Li,M.; Zhang,B.; Cui,P.; Chen,Y.; Yang,H.; Wan,X.; Liu,L.; Chen,P.; Jiang,Y.; Guan,Y.; Liu,J.; Gu,W.; Han,S.; Song,Y.; Liang,L.; Qu,Z.; Hou,Y.; Wang,X.; Bao,H.; Tian,G.; Li,Y.; Jiang,L.; Li,C.; Chen,H.				2017-05-10	passage details: E1		2018-04-17
EPI_ISL_379641	EPI1555554|A/chicken/Fujian/SD180/2017	A/chicken/Fujian/SD180/2017	A / H7N9	LPAI	E1	Asia / China	Chicken				Shi,J.; Deng,G.; Ma,S.; Zeng,X.; Yin,X.; Li,M.; Zhang,B.; Cui,P.; Chen,Y.; Yang,H.; Wan,X.; Liu,L.; Chen,P.; Jiang,Y.; Guan,Y.; Liu,J.; Gu,W.; Han,S.; Song,Y.; Liang,L.; Qu,Z.; Hou,Y.; Wang,X.; Bao,H.; Tian,G.; Li,Y.; Jiang,L.; Li,C.; Chen,H.				2017-05-19	passage details: E1		2018-04-17
EPI_ISL_379640	EPI1555553|A/chicken/Zhejiang/SD036/2017	A/chicken/Zhejiang/SD036/2017	A / H7N9	LPAI	E1	Asia / China	Chicken				Shi,J.; Deng,G.; Ma,S.; Zeng,X.; Yin,X.; Li,M.; Zhang,B.; Cui,P.; Chen,Y.; Yang,H.; Wan,X.; Liu,L.; Chen,P.; Jiang,Y.; Guan,Y.; Liu,J.; Gu,W.; Han,S.; Song,Y.; Liang,L.; Qu,Z.; Hou,Y.; Wang,X.; Bao,H.; Tian,G.; Li,Y.; Jiang,L.; Li,C.; Chen,H.				2017-02-01	passage details: E1		2018-04-17
EPI_ISL_379639	EPI1555552|A/chicken/Tibet/SD143/2017	A/chicken/Tibet/SD143/2017	A / H7N9	LPAI	E1	Asia / China	Chicken				Shi,J.; Deng,G.; Ma,S.; Zeng,X.; Yin,X.; Li,M.; Zhang,B.; Cui,P.; Chen,Y.; Yang,H.; Wan,X.; Liu,L.; Chen,P.; Jiang,Y.; Guan,Y.; Liu,J.; Gu,W.; Han,S.; Song,Y.; Liang,L.; Qu,Z.; Hou,Y.; Wang,X.; Bao,H.; Tian,G.; Li,Y.; Jiang,L.; Li,C.; Chen,H.				2017-04-04	passage details: E1		2018-04-17
EPI_ISL_379638	EPI1555551|A/chicken/Shanxi/SD179/2017	A/chicken/Shanxi/SD179/2017	A / H7N9	LPAI	E1	Asia / China	Chicken				Shi,J.; Deng,G.; Ma,S.; Zeng,X.; Yin,X.; Li,M.; Zhang,B.; Cui,P.; Chen,Y.; Yang,H.; Wan,X.; Liu,L.; Chen,P.; Jiang,Y.; Guan,Y.; Liu,J.; Gu,W.; Han,S.; Song,Y.; Liang,L.; Qu,Z.; Hou,Y.; Wang,X.; Bao,H.; Tian,G.; Li,Y.; Jiang,L.; Li,C.; Chen,H.				2017-05-17	passage details: E1		2018-04-17
EPI_ISL_379637	EPI1555550|A/chicken/Shandong/S1174/2017	A/chicken/Shandong/S1174/2017	A / H7N9	LPAI	E1	Asia / China	Chicken				Shi,J.; Deng,G.; Ma,S.; Zeng,X.; Yin,X.; Li,M.; Zhang,B.; Cui,P.; Chen,Y.; Yang,H.; Wan,X.; Liu,L.; Chen,P.; Jiang,Y.; Guan,Y.; Liu,J.; Gu,W.; Han,S.; Song,Y.; Liang,L.; Qu,Z.; Hou,Y.; Wang,X.; Bao,H.; Tian,G.; Li,Y.; Jiang,L.; Li,C.; Chen,H.				2017-04-24	passage details: E1		2018-04-17
EPI_ISL_379636	EPI1555549|A/chicken/Sichuan/S1267/2017	A/chicken/Sichuan/S1267/2017	A / H7N9	LPAI	E1	Asia / China	Chicken				Shi,J.; Deng,G.; Ma,S.; Zeng,X.; Yin,X.; Li,M.; Zhang,B.; Cui,P.; Chen,Y.; Yang,H.; Wan,X.; Liu,L.; Chen,P.; Jiang,Y.; Guan,Y.; Liu,J.; Gu,W.; Han,S.; Song,Y.; Liang,L.; Qu,Z.; Hou,Y.; Wang,X.; Bao,H.; Tian,G.; Li,Y.; Jiang,L.; Li,C.; Chen,H.				2017-03-09	passage details: E1		2018-04-17
EPI_ISL_379635	EPI1555548|A/chicken/Ningxia/S1215/2017	A/chicken/Ningxia/S1215/2017	A / H7N9	LPAI	E1	Asia / China	Chicken				Shi,J.; Deng,G.; Ma,S.; Zeng,X.; Yin,X.; Li,M.; Zhang,B.; Cui,P.; Chen,Y.; Yang,H.; Wan,X.; Liu,L.; Chen,P.; Jiang,Y.; Guan,Y.; Liu,J.; Gu,W.; Han,S.; Song,Y.; Liang,L.; Qu,Z.; Hou,Y.; Wang,X.; Bao,H.; Tian,G.; Li,Y.; Jiang,L.; Li,C.; Chen,H.				2017-04-13	passage details: E1		2018-04-17
EPI_ISL_379634	EPI1555547|A/chicken/Jiangsu/S10428/2017	A/chicken/Jiangsu/S10428/2017	A / H7N9	LPAI	E1	Asia / China	Chicken				Shi,J.; Deng,G.; Ma,S.; Zeng,X.; Yin,X.; Li,M.; Zhang,B.; Cui,P.; Chen,Y.; Yang,H.; Wan,X.; Liu,L.; Chen,P.; Jiang,Y.; Guan,Y.; Liu,J.; Gu,W.; Han,S.; Song,Y.; Liang,L.; Qu,Z.; Hou,Y.; Wang,X.; Bao,H.; Tian,G.; Li,Y.; Jiang,L.; Li,C.; Chen,H.				2017-02-07	passage details: E1		2018-04-17
EPI_ISL_379633	EPI1555546|A/chicken/Hubei/SD095/2017	A/chicken/Hubei/SD095/2017	A / H7N9	LPAI	E1	Asia / China	Chicken				Shi,J.; Deng,G.; Ma,S.; Zeng,X.; Yin,X.; Li,M.; Zhang,B.; Cui,P.; Chen,Y.; Yang,H.; Wan,X.; Liu,L.; Chen,P.; Jiang,Y.; Guan,Y.; Liu,J.; Gu,W.; Han,S.; Song,Y.; Liang,L.; Qu,Z.; Hou,Y.; Wang,X.; Bao,H.; Tian,G.; Li,Y.; Jiang,L.; Li,C.; Chen,H.				2017-02-28	passage details: E1		2018-04-17
EPI_ISL_379632	EPI1555545|A/chicken/Henan/SD181/2017	A/chicken/Henan/SD181/2017	A / H7N9	LPAI	E1	Asia / China	Chicken				Shi,J.; Deng,G.; Ma,S.; Zeng,X.; Yin,X.; Li,M.; Zhang,B.; Cui,P.; Chen,Y.; Yang,H.; Wan,X.; Liu,L.; Chen,P.; Jiang,Y.; Guan,Y.; Liu,J.; Gu,W.; Han,S.; Song,Y.; Liang,L.; Qu,Z.; Hou,Y.; Wang,X.; Bao,H.; Tian,G.; Li,Y.; Jiang,L.; Li,C.; Chen,H.				2017-05-20	passage details: E1		2018-04-17
EPI_ISL_379631	EPI1555544|A/chicken/Guizhou/SD106/2017	A/chicken/Guizhou/SD106/2017	A / H7N9	LPAI	E1	Asia / China	Chicken				Shi,J.; Deng,G.; Ma,S.; Zeng,X.; Yin,X.; Li,M.; Zhang,B.; Cui,P.; Chen,Y.; Yang,H.; Wan,X.; Liu,L.; Chen,P.; Jiang,Y.; Guan,Y.; Liu,J.; Gu,W.; Han,S.; Song,Y.; Liang,L.; Qu,Z.; Hou,Y.; Wang,X.; Bao,H.; Tian,G.; Li,Y.; Jiang,L.; Li,C.; Chen,H.				2017-03-04	passage details: E1		2018-04-17
EPI_ISL_379630	EPI1555543|A/chicken/Gansu/SD162/2017	A/chicken/Gansu/SD162/2017	A / H7N9	LPAI	E1	Asia / China	Chicken				Shi,J.; Deng,G.; Ma,S.; Zeng,X.; Yin,X.; Li,M.; Zhang,B.; Cui,P.; Chen,Y.; Yang,H.; Wan,X.; Liu,L.; Chen,P.; Jiang,Y.; Guan,Y.; Liu,J.; Gu,W.; Han,S.; Song,Y.; Liang,L.; Qu,Z.; Hou,Y.; Wang,X.; Bao,H.; Tian,G.; Li,Y.; Jiang,L.; Li,C.; Chen,H.				2017-05-06	passage details: E1		2018-04-17
EPI_ISL_379629	EPI1555542|A/chicken/Guangdong/SD004/2017	A/chicken/Guangdong/SD004/2017	A / H7N9	LPAI	E1	Asia / China	Chicken				Shi,J.; Deng,G.; Ma,S.; Zeng,X.; Yin,X.; Li,M.; Zhang,B.; Cui,P.; Chen,Y.; Yang,H.; Wan,X.; Liu,L.; Chen,P.; Jiang,Y.; Guan,Y.; Liu,J.; Gu,W.; Han,S.; Song,Y.; Liang,L.; Qu,Z.; Hou,Y.; Wang,X.; Bao,H.; Tian,G.; Li,Y.; Jiang,L.; Li,C.; Chen,H.				2017-02-01	passage details: E1		2018-04-17
EPI_ISL_379628	EPI1555541|A/chicken/Chongqing/SD057/2017	A/chicken/Chongqing/SD057/2017	A / H7N9	LPAI	E1	Asia / China	Chicken				Shi,J.; Deng,G.; Ma,S.; Zeng,X.; Yin,X.; Li,M.; Zhang,B.; Cui,P.; Chen,Y.; Yang,H.; Wan,X.; Liu,L.; Chen,P.; Jiang,Y.; Guan,Y.; Liu,J.; Gu,W.; Han,S.; Song,Y.; Liang,L.; Qu,Z.; Hou,Y.; Wang,X.; Bao,H.; Tian,G.; Li,Y.; Jiang,L.; Li,C.; Chen,H.				2017-02-23	passage details: E1		2018-04-17
EPI_ISL_379627	EPI1555540|A/chicken/Beijing/SD147/2017	A/chicken/Beijing/SD147/2017	A / H7N9	LPAI	E1	Asia / China	Chicken				Shi,J.; Deng,G.; Ma,S.; Zeng,X.; Yin,X.; Li,M.; Zhang,B.; Cui,P.; Chen,Y.; Yang,H.; Wan,X.; Liu,L.; Chen,P.; Jiang,Y.; Guan,Y.; Liu,J.; Gu,W.; Han,S.; Song,Y.; Liang,L.; Qu,Z.; Hou,Y.; Wang,X.; Bao,H.; Tian,G.; Li,Y.; Jiang,L.; Li,C.; Chen,H.				2017-04-12	passage details: E1		2018-04-17
EPI_ISL_379626	EPI1555539|A/chicken/Anhui/S2351/2017	A/chicken/Anhui/S2351/2017	A / H7N9	LPAI	E1	Asia / China	Chicken				Shi,J.; Deng,G.; Ma,S.; Zeng,X.; Yin,X.; Li,M.; Zhang,B.; Cui,P.; Chen,Y.; Yang,H.; Wan,X.; Liu,L.; Chen,P.; Jiang,Y.; Guan,Y.; Liu,J.; Gu,W.; Han,S.; Song,Y.; Liang,L.; Qu,Z.; Hou,Y.; Wang,X.; Bao,H.; Tian,G.; Li,Y.; Jiang,L.; Li,C.; Chen,H.				2017-04-27	passage details: E1		2018-04-17
EPI_ISL_372307	EPI1526524|A/chicken/China/ZSM/2017	A/chicken/China/ZSM/2017	A / H7N9	LPAI		Asia / China	Chicken				Qin,J.; Zhang,Y.; Shen,X.; Gong,L.; Xue,C.; Cao,Y.				2017-01-10			2018-07-02
EPI_ISL_368781	EPI1511040|A/chicken/China/1614/2014	A/chicken/China/1614/2014	A / H7N9	LPAI		Asia / China	Chicken				Goraichuk,I.V.; Alfonso,C.L.; Suarez,D.L.				2014-01-27			2019-06-06
EPI_ISL_329150	EPI1307966|A/chicken/Guangdong/30/2017	A/chicken/Guangdong/30/2017	A / H7N9	HPAI	passage details: E3	Asia / China	Chicken				Xiang,B.; Liang,J.; Ren,T.				2017-03-30			2017-06-01
EPI_ISL_327800	EPI1302572|A/chicken/Heilongjiang/BQC01/2017	A/chicken/Heilongjiang/BQC01/2017	A / H7N9	HPAI		Asia / China	Chicken				Xu,J.; Sun,G.				2017-06			2017-10-30
EPI_ISL_327406	EPI1299570|A/chicken/Shaanxi/F223/2018	A/chicken/Shaanxi/F223/2018	A / H7N9	HPAI	E1	Asia / China / Shaanxi Province	Chicken	Jia Weixin (South China Agricultural University / Veterinary Medicine College)	South China Agricultural University		Weixin, Jia; Shumin, Xie; Wenbao, Qi; Ming,Liao		South China Agricultural University		2018-02-26		2018-09-18	2018-09-18
EPI_ISL_299582	EPI1179236|A/chicken/Zhejiang/S01/2014	A/chicken/Zhejiang/S01/2014	A / H7N9	LPAI		Asia / China	Chicken				Wang,Y.; Lin,Y.; Wu,Z.; Xue,C.; Cao,Y.				2014-02-16			2016-11-17
EPI_ISL_299581	EPI1179235|A/chicken/Guangdong/MCX/2014	A/chicken/Guangdong/MCX/2014	A / H7N9	LPAI		Asia / China	Chicken				Wang,Y.; Wei,Y.; Qin,J.; Xue,C.; Cao,Y.				2014-04-09			2016-11-17
EPI_ISL_299580	EPI1179234|A/chicken/Guangdong/GSB/2014	A/chicken/Guangdong/GSB/2014	A / H7N9	LPAI		Asia / China	Chicken				Wang,Y.; Wei,X.; Wu,J.; Xue,C.; Cao,Y.				2014-03-03			2016-11-17
EPI_ISL_299579	EPI1179233|A/chicken/Guangdong/38/2014	A/chicken/Guangdong/38/2014	A / H7N9	LPAI		Asia / China	Chicken				Wang,Y.; Lin,Y.; Wu,Z.; Xue,C.; Cao,Y.				2014-02-10			2016-11-17
EPI_ISL_299578	EPI1179232|A/chicken/Guangdong/53/2014	A/chicken/Guangdong/53/2014	A / H7N9	LPAI		Asia / China	Chicken				Wang,Y.; Wei,Y.; Qin,J.; Wu,J.; Wei,X.				2014-02-10			2016-11-17
EPI_ISL_297143	EPI1168873|A/chicken/Jiangsu/W1-8/2015	A/chicken/Jiangsu/W1-8/2015	A / H7N9	LPAI		Asia / China	Chicken				Hao,S.Z.				2015-01-02			2017-12-27
EPI_ISL_295064	EPI1158194|A/chicken/Guangdong/11.30 DGCPLB013/2016-HA	A/chicken/Guangdong/11.30 DGCPLB013/2016	A / H7N9	LPAI		Asia / China / Guangdong	Chicken	Quan Chuan Song (China Center For Disease Control And Prevention)	China Center For Disease Control And Prevention						2016-11-30	GISRS	2018-02-03	2018-02-03
EPI_ISL_294948	EPI1157902|A/chicken/Anhui/HN6/2017	A/chicken/Anhui/HN6/2017	A / H7N9	LPAI		Asia / China	Chicken				Liu,J.				2017-07-01			2017-09-11
EPI_ISL_294947	EPI1157901|A/chicken/Anhui/HN4/2017	A/chicken/Anhui/HN4/2017	A / H7N9	LPAI		Asia / China	Chicken				Liu,J.				2017-07-01			2017-09-11
EPI_ISL_294946	EPI1157900|A/chicken/Anhui/HN3/2017	A/chicken/Anhui/HN3/2017	A / H7N9	LPAI		Asia / China	Chicken				Liu,J.				2017-07-01			2017-09-11
EPI_ISL_283535	EPI1090685|A/chicken/Zhejiang/SD001/2016	A/chicken/Zhejiang/SD001/2016	A / H7N9	LPAI	passage details: E1	Asia / China	Chicken				Shi,J.; Deng,G.; Kong,H.; Gu,C.; Ma,S.; Yin,X.; Zeng,X.; Cui,P.; Chen,Y.; Yang,H.; Wan,X.; Wang,X.; Liu,L.; Chen,P.; Jiang,Y.; Liu,J.; Guan,Y.; Suzuki,Y.; Li,M.; Qu,Z.; Guan,L.; Zang,J.; Gu,W.; Han,S.; Song,Y.; Hu,Y.; Wang,Z.; Gu,L.; Yang,W.; Liang,L.; Bao,H.; Tian,G.; Li,Y.; Qiao,C.; Jiang,L.; Li,C.; Bu,Z.; Chen,H.				2016-01-01	passage details: E1		2017-08-09
EPI_ISL_283530	EPI1090645|A/chicken/Zhejiang/S4060/2014	A/chicken/Zhejiang/S4060/2014	A / H7N9	LPAI	passage details: E1	Asia / China	Chicken				Shi,J.; Deng,G.; Kong,H.; Gu,C.; Ma,S.; Yin,X.; Zeng,X.; Cui,P.; Chen,Y.; Yang,H.; Wan,X.; Wang,X.; Liu,L.; Chen,P.; Jiang,Y.; Liu,J.; Guan,Y.; Suzuki,Y.; Li,M.; Qu,Z.; Guan,L.; Zang,J.; Gu,W.; Han,S.; Song,Y.; Hu,Y.; Wang,Z.; Gu,L.; Yang,W.; Liang,L.; Bao,H.; Tian,G.; Li,Y.; Qiao,C.; Jiang,L.; Li,C.; Bu,Z.; Chen,H.				2014-11-25			2017-08-09
EPI_ISL_283527	EPI1090621|A/chicken/Zhejiang/S1190/2015	A/chicken/Zhejiang/S1190/2015	A / H7N9	LPAI	passage details: E1	Asia / China	Chicken				Shi,J.; Deng,G.; Kong,H.; Gu,C.; Ma,S.; Yin,X.; Zeng,X.; Cui,P.; Chen,Y.; Yang,H.; Wan,X.; Wang,X.; Liu,L.; Chen,P.; Jiang,Y.; Liu,J.; Guan,Y.; Suzuki,Y.; Li,M.; Qu,Z.; Guan,L.; Zang,J.; Gu,W.; Han,S.; Song,Y.; Hu,Y.; Wang,Z.; Gu,L.; Yang,W.; Liang,L.; Bao,H.; Tian,G.; Li,Y.; Qiao,C.; Jiang,L.; Li,C.; Bu,Z.; Chen,H.				2015-03-24	passage details: E1		2017-08-09
EPI_ISL_283526	EPI1090613|A/chicken/Zhejiang/S1074/2016	A/chicken/Zhejiang/S1074/2016	A / H7N9	LPAI	passage details: E1	Asia / China	Chicken				Shi,J.; Deng,G.; Kong,H.; Gu,C.; Ma,S.; Yin,X.; Zeng,X.; Cui,P.; Chen,Y.; Yang,H.; Wan,X.; Wang,X.; Liu,L.; Chen,P.; Jiang,Y.; Liu,J.; Guan,Y.; Suzuki,Y.; Li,M.; Qu,Z.; Guan,L.; Zang,J.; Gu,W.; Han,S.; Song,Y.; Hu,Y.; Wang,Z.; Gu,L.; Yang,W.; Liang,L.; Bao,H.; Tian,G.; Li,Y.; Qiao,C.; Jiang,L.; Li,C.; Bu,Z.; Chen,H.				2016-05-10	passage details: E1		2017-08-09
EPI_ISL_283525	EPI1090605|A/chicken/Xinjiang/SD036/2014	A/chicken/Xinjiang/SD036/2014	A / H7N9	LPAI	passage details: E1	Asia / China	Chicken				Shi,J.; Deng,G.; Kong,H.; Gu,C.; Ma,S.; Yin,X.; Zeng,X.; Cui,P.; Chen,Y.; Yang,H.; Wan,X.; Wang,X.; Liu,L.; Chen,P.; Jiang,Y.; Liu,J.; Guan,Y.; Suzuki,Y.; Li,M.; Qu,Z.; Guan,L.; Zang,J.; Gu,W.; Han,S.; Song,Y.; Hu,Y.; Wang,Z.; Gu,L.; Yang,W.; Liang,L.; Bao,H.; Tian,G.; Li,Y.; Qiao,C.; Jiang,L.; Li,C.; Bu,Z.; Chen,H.				2014-12-03			2017-08-09
EPI_ISL_283524	EPI1090597|A/chicken/Xinjiang/SD033/2014	A/chicken/Xinjiang/SD033/2014	A / H7N9	LPAI	passage details: E1	Asia / China	Chicken				Shi,J.; Deng,G.; Kong,H.; Gu,C.; Ma,S.; Yin,X.; Zeng,X.; Cui,P.; Chen,Y.; Yang,H.; Wan,X.; Wang,X.; Liu,L.; Chen,P.; Jiang,Y.; Liu,J.; Guan,Y.; Suzuki,Y.; Li,M.; Qu,Z.; Guan,L.; Zang,J.; Gu,W.; Han,S.; Song,Y.; Hu,Y.; Wang,Z.; Gu,L.; Yang,W.; Liang,L.; Bao,H.; Tian,G.; Li,Y.; Qiao,C.; Jiang,L.; Li,C.; Bu,Z.; Chen,H.				2014-12-03	passage details: E1		2017-08-09
EPI_ISL_283523	EPI1090589|A/chicken/Shanghai/S4100/2015	A/chicken/Shanghai/S4100/2015	A / H7N9	LPAI	passage details: E1	Asia / China	Chicken				Shi,J.; Deng,G.; Kong,H.; Gu,C.; Ma,S.; Yin,X.; Zeng,X.; Cui,P.; Chen,Y.; Yang,H.; Wan,X.; Wang,X.; Liu,L.; Chen,P.; Jiang,Y.; Liu,J.; Guan,Y.; Suzuki,Y.; Li,M.; Qu,Z.; Guan,L.; Zang,J.; Gu,W.; Han,S.; Song,Y.; Hu,Y.; Wang,Z.; Gu,L.; Yang,W.; Liang,L.; Bao,H.; Tian,G.; Li,Y.; Qiao,C.; Jiang,L.; Li,C.; Bu,Z.; Chen,H.				2015-11-11	passage details: E1		2017-08-09
EPI_ISL_283522	EPI1090581|A/chicken/Ningxia/S1152/2014	A/chicken/Ningxia/S1152/2014	A / H7N9	LPAI	passage details: E1	Asia / China	Chicken				Shi,J.; Deng,G.; Kong,H.; Gu,C.; Ma,S.; Yin,X.; Zeng,X.; Cui,P.; Chen,Y.; Yang,H.; Wan,X.; Wang,X.; Liu,L.; Chen,P.; Jiang,Y.; Liu,J.; Guan,Y.; Suzuki,Y.; Li,M.; Qu,Z.; Guan,L.; Zang,J.; Gu,W.; Han,S.; Song,Y.; Hu,Y.; Wang,Z.; Gu,L.; Yang,W.; Liang,L.; Bao,H.; Tian,G.; Li,Y.; Qiao,C.; Jiang,L.; Li,C.; Bu,Z.; Chen,H.				2014-05-16			2017-08-09
EPI_ISL_283521	EPI1090573|A/chicken/Jilin/SD009/2016	A/chicken/Jilin/SD009/2016	A / H7N9	LPAI	passage details: E1	Asia / China	Chicken				Shi,J.; Deng,G.; Kong,H.; Gu,C.; Ma,S.; Yin,X.; Zeng,X.; Cui,P.; Chen,Y.; Yang,H.; Wan,X.; Wang,X.; Liu,L.; Chen,P.; Jiang,Y.; Liu,J.; Guan,Y.; Suzuki,Y.; Li,M.; Qu,Z.; Guan,L.; Zang,J.; Gu,W.; Han,S.; Song,Y.; Hu,Y.; Wang,Z.; Gu,L.; Yang,W.; Liang,L.; Bao,H.; Tian,G.; Li,Y.; Qiao,C.; Jiang,L.; Li,C.; Bu,Z.; Chen,H.				2016-04-15	passage details: E1		2017-08-09
EPI_ISL_283520	EPI1090565|A/chicken/Jiangxi/S40993/2015	A/chicken/Jiangxi/S40993/2015	A / H7N9	LPAI	passage details: E1	Asia / China	Chicken				Shi,J.; Deng,G.; Kong,H.; Gu,C.; Ma,S.; Yin,X.; Zeng,X.; Cui,P.; Chen,Y.; Yang,H.; Wan,X.; Wang,X.; Liu,L.; Chen,P.; Jiang,Y.; Liu,J.; Guan,Y.; Suzuki,Y.; Li,M.; Qu,Z.; Guan,L.; Zang,J.; Gu,W.; Han,S.; Song,Y.; Hu,Y.; Wang,Z.; Gu,L.; Yang,W.; Liang,L.; Bao,H.; Tian,G.; Li,Y.; Qiao,C.; Jiang,L.; Li,C.; Bu,Z.; Chen,H.				2015-11-27	passage details: E1		2017-08-09
EPI_ISL_283519	EPI1090557|A/chicken/Jiangxi/S11228/2015	A/chicken/Jiangxi/S11228/2015	A / H7N9	LPAI	passage details: E1	Asia / China	Chicken				Shi,J.; Deng,G.; Kong,H.; Gu,C.; Ma,S.; Yin,X.; Zeng,X.; Cui,P.; Chen,Y.; Yang,H.; Wan,X.; Wang,X.; Liu,L.; Chen,P.; Jiang,Y.; Liu,J.; Guan,Y.; Suzuki,Y.; Li,M.; Qu,Z.; Guan,L.; Zang,J.; Gu,W.; Han,S.; Song,Y.; Hu,Y.; Wang,Z.; Gu,L.; Yang,W.; Liang,L.; Bao,H.; Tian,G.; Li,Y.; Qiao,C.; Jiang,L.; Li,C.; Bu,Z.; Chen,H.				2015-03-27	passage details: E1		2017-08-09
EPI_ISL_283518	EPI1090549|A/chicken/Jiangxi/S10844/2015	A/chicken/Jiangxi/S10844/2015	A / H7N9	LPAI	passage details: E1	Asia / China	Chicken				Shi,J.; Deng,G.; Kong,H.; Gu,C.; Ma,S.; Yin,X.; Zeng,X.; Cui,P.; Chen,Y.; Yang,H.; Wan,X.; Wang,X.; Liu,L.; Chen,P.; Jiang,Y.; Liu,J.; Guan,Y.; Suzuki,Y.; Li,M.; Qu,Z.; Guan,L.; Zang,J.; Gu,W.; Han,S.; Song,Y.; Hu,Y.; Wang,Z.; Gu,L.; Yang,W.; Liang,L.; Bao,H.; Tian,G.; Li,Y.; Qiao,C.; Jiang,L.; Li,C.; Bu,Z.; Chen,H.	Pengtao Bao, Yang Liu, Xiaoai Zhang, Hang Fan, Jie Zhao, Mi Mu, Haiyang Li, Yanhe Wang, Honghan Ge, Shuang Li, Xin Yang, Qianqian Cui, Rui Chen, Liang Gao, Zhihua Sun, Lizhen Gao, Shuang Qiu, Xuchun Liu, Peter W. Horby, Xiubin Li, Liqun Fang, Wei Liu Human infection with a reassortment avian influenza A H3N8 virus: an epidemiological investigation study https://doi.org/10.1038/s41467-022-34601-1 …			2015-03-26	passage details: E1		2017-08-09
EPI_ISL_283517	EPI1090541|A/chicken/Jiangxi/S10017/2015	A/chicken/Jiangxi/S10017/2015	A / H7N9	LPAI	passage details: E1	Asia / China	Chicken				Shi,J.; Deng,G.; Kong,H.; Gu,C.; Ma,S.; Yin,X.; Zeng,X.; Cui,P.; Chen,Y.; Yang,H.; Wan,X.; Wang,X.; Liu,L.; Chen,P.; Jiang,Y.; Liu,J.; Guan,Y.; Suzuki,Y.; Li,M.; Qu,Z.; Guan,L.; Zang,J.; Gu,W.; Han,S.; Song,Y.; Hu,Y.; Wang,Z.; Gu,L.; Yang,W.; Liang,L.; Bao,H.; Tian,G.; Li,Y.; Qiao,C.; Jiang,L.; Li,C.; Bu,Z.; Chen,H.				2015-03-24	passage details: E1		2017-08-09
EPI_ISL_283516	EPI1090533|A/chicken/Jiangsu/SD012/2015	A/chicken/Jiangsu/SD012/2015	A / H7N9	LPAI	passage details: E1	Asia / China	Chicken				Shi,J.; Deng,G.; Kong,H.; Gu,C.; Ma,S.; Yin,X.; Zeng,X.; Cui,P.; Chen,Y.; Yang,H.; Wan,X.; Wang,X.; Liu,L.; Chen,P.; Jiang,Y.; Liu,J.; Guan,Y.; Suzuki,Y.; Li,M.; Qu,Z.; Guan,L.; Zang,J.; Gu,W.; Han,S.; Song,Y.; Hu,Y.; Wang,Z.; Gu,L.; Yang,W.; Liang,L.; Bao,H.; Tian,G.; Li,Y.; Qiao,C.; Jiang,L.; Li,C.; Bu,Z.; Chen,H.				2015-01-17			2017-08-09
EPI_ISL_283515	EPI1090525|A/chicken/Jiangsu/S4519/2015	A/chicken/Jiangsu/S4519/2015	A / H7N9	LPAI	passage details: E1	Asia / China	Chicken				Shi,J.; Deng,G.; Kong,H.; Gu,C.; Ma,S.; Yin,X.; Zeng,X.; Cui,P.; Chen,Y.; Yang,H.; Wan,X.; Wang,X.; Liu,L.; Chen,P.; Jiang,Y.; Liu,J.; Guan,Y.; Suzuki,Y.; Li,M.; Qu,Z.; Guan,L.; Zang,J.; Gu,W.; Han,S.; Song,Y.; Hu,Y.; Wang,Z.; Gu,L.; Yang,W.; Liang,L.; Bao,H.; Tian,G.; Li,Y.; Qiao,C.; Jiang,L.; Li,C.; Bu,Z.; Chen,H.				2015-11-10	passage details: E1		2017-08-09
EPI_ISL_283514	EPI1090517|A/chicken/Jiangsu/S1460/2016	A/chicken/Jiangsu/S1460/2016	A / H7N9	LPAI	passage details: E1	Asia / China	Chicken				Shi,J.; Deng,G.; Kong,H.; Gu,C.; Ma,S.; Yin,X.; Zeng,X.; Cui,P.; Chen,Y.; Yang,H.; Wan,X.; Wang,X.; Liu,L.; Chen,P.; Jiang,Y.; Liu,J.; Guan,Y.; Suzuki,Y.; Li,M.; Qu,Z.; Guan,L.; Zang,J.; Gu,W.; Han,S.; Song,Y.; Hu,Y.; Wang,Z.; Gu,L.; Yang,W.; Liang,L.; Bao,H.; Tian,G.; Li,Y.; Qiao,C.; Jiang,L.; Li,C.; Bu,Z.; Chen,H.				2016-03-15	passage details: E1		2017-08-09
EPI_ISL_283513	EPI1090509|A/chicken/Jiangsu/S1441/2016	A/chicken/Jiangsu/S1441/2016	A / H7N9	LPAI	passage details: E1	Asia / China	Chicken				Shi,J.; Deng,G.; Kong,H.; Gu,C.; Ma,S.; Yin,X.; Zeng,X.; Cui,P.; Chen,Y.; Yang,H.; Wan,X.; Wang,X.; Liu,L.; Chen,P.; Jiang,Y.; Liu,J.; Guan,Y.; Suzuki,Y.; Li,M.; Qu,Z.; Guan,L.; Zang,J.; Gu,W.; Han,S.; Song,Y.; Hu,Y.; Wang,Z.; Gu,L.; Yang,W.; Liang,L.; Bao,H.; Tian,G.; Li,Y.; Qiao,C.; Jiang,L.; Li,C.; Bu,Z.; Chen,H.				2016-03-15	passage details: E1		2017-08-09
EPI_ISL_283512	EPI1090501|A/chicken/Jiangsu/S1361/2015	A/chicken/Jiangsu/S1361/2015	A / H7N9	LPAI	passage details: E1	Asia / China	Chicken				Shi,J.; Deng,G.; Kong,H.; Gu,C.; Ma,S.; Yin,X.; Zeng,X.; Cui,P.; Chen,Y.; Yang,H.; Wan,X.; Wang,X.; Liu,L.; Chen,P.; Jiang,Y.; Liu,J.; Guan,Y.; Suzuki,Y.; Li,M.; Qu,Z.; Guan,L.; Zang,J.; Gu,W.; Han,S.; Song,Y.; Hu,Y.; Wang,Z.; Gu,L.; Yang,W.; Liang,L.; Bao,H.; Tian,G.; Li,Y.; Qiao,C.; Jiang,L.; Li,C.; Bu,Z.; Chen,H.				2015-04-02	passage details: E1		2017-08-09
EPI_ISL_283511	EPI1090493|A/chicken/Jiangsu/S1045/2016	A/chicken/Jiangsu/S1045/2016	A / H7N9	LPAI	passage details: E1	Asia / China	Chicken				Shi,J.; Deng,G.; Kong,H.; Gu,C.; Ma,S.; Yin,X.; Zeng,X.; Cui,P.; Chen,Y.; Yang,H.; Wan,X.; Wang,X.; Liu,L.; Chen,P.; Jiang,Y.; Liu,J.; Guan,Y.; Suzuki,Y.; Li,M.; Qu,Z.; Guan,L.; Zang,J.; Gu,W.; Han,S.; Song,Y.; Hu,Y.; Wang,Z.; Gu,L.; Yang,W.; Liang,L.; Bao,H.; Tian,G.; Li,Y.; Qiao,C.; Jiang,L.; Li,C.; Bu,Z.; Chen,H.				2016-03-13	passage details: E1		2017-08-09
EPI_ISL_283510	EPI1090485|A/chicken/Hunan/SD019/2014	A/chicken/Hunan/SD019/2014	A / H7N9	LPAI	passage details: E1	Asia / China	Chicken				Shi,J.; Deng,G.; Kong,H.; Gu,C.; Ma,S.; Yin,X.; Zeng,X.; Cui,P.; Chen,Y.; Yang,H.; Wan,X.; Wang,X.; Liu,L.; Chen,P.; Jiang,Y.; Liu,J.; Guan,Y.; Suzuki,Y.; Li,M.; Qu,Z.; Guan,L.; Zang,J.; Gu,W.; Han,S.; Song,Y.; Hu,Y.; Wang,Z.; Gu,L.; Yang,W.; Liang,L.; Bao,H.; Tian,G.; Li,Y.; Qiao,C.; Jiang,L.; Li,C.; Bu,Z.; Chen,H.				2014-02-18	passage details: E1		2017-08-09
EPI_ISL_283509	EPI1090477|A/chicken/Hunan/SD017/2014	A/chicken/Hunan/SD017/2014	A / H7N9	LPAI	passage details: E1	Asia / China	Chicken				Shi,J.; Deng,G.; Kong,H.; Gu,C.; Ma,S.; Yin,X.; Zeng,X.; Cui,P.; Chen,Y.; Yang,H.; Wan,X.; Wang,X.; Liu,L.; Chen,P.; Jiang,Y.; Liu,J.; Guan,Y.; Suzuki,Y.; Li,M.; Qu,Z.; Guan,L.; Zang,J.; Gu,W.; Han,S.; Song,Y.; Hu,Y.; Wang,Z.; Gu,L.; Yang,W.; Liang,L.; Bao,H.; Tian,G.; Li,Y.; Qiao,C.; Jiang,L.; Li,C.; Bu,Z.; Chen,H.				2014-02-18	passage details: E1		2017-08-09
EPI_ISL_283508	EPI1090469|A/chicken/Hunan/SD010/2014	A/chicken/Hunan/SD010/2014	A / H7N9	LPAI	passage details: E1	Asia / China	Chicken				Shi,J.; Deng,G.; Kong,H.; Gu,C.; Ma,S.; Yin,X.; Zeng,X.; Cui,P.; Chen,Y.; Yang,H.; Wan,X.; Wang,X.; Liu,L.; Chen,P.; Jiang,Y.; Liu,J.; Guan,Y.; Suzuki,Y.; Li,M.; Qu,Z.; Guan,L.; Zang,J.; Gu,W.; Han,S.; Song,Y.; Hu,Y.; Wang,Z.; Gu,L.; Yang,W.; Liang,L.; Bao,H.; Tian,G.; Li,Y.; Qiao,C.; Jiang,L.; Li,C.; Bu,Z.; Chen,H.				2014-01-28	passage details: E1		2017-08-09
EPI_ISL_283507	EPI1090461|A/chicken/Hunan/S12753/2016	A/chicken/Hunan/S12753/2016	A / H7N9	LPAI	passage details: E1	Asia / China	Chicken				Shi,J.; Deng,G.; Kong,H.; Gu,C.; Ma,S.; Yin,X.; Zeng,X.; Cui,P.; Chen,Y.; Yang,H.; Wan,X.; Wang,X.; Liu,L.; Chen,P.; Jiang,Y.; Liu,J.; Guan,Y.; Suzuki,Y.; Li,M.; Qu,Z.; Guan,L.; Zang,J.; Gu,W.; Han,S.; Song,Y.; Hu,Y.; Wang,Z.; Gu,L.; Yang,W.; Liang,L.; Bao,H.; Tian,G.; Li,Y.; Qiao,C.; Jiang,L.; Li,C.; Bu,Z.; Chen,H.				2016-05-19	passage details: E1		2017-08-09
EPI_ISL_283506	EPI1090453|A/chicken/Henan/S1425/2014	A/chicken/Henan/S1425/2014	A / H7N9	LPAI	passage details: E1	Asia / China	Chicken				Shi,J.; Deng,G.; Kong,H.; Gu,C.; Ma,S.; Yin,X.; Zeng,X.; Cui,P.; Chen,Y.; Yang,H.; Wan,X.; Wang,X.; Liu,L.; Chen,P.; Jiang,Y.; Liu,J.; Guan,Y.; Suzuki,Y.; Li,M.; Qu,Z.; Guan,L.; Zang,J.; Gu,W.; Han,S.; Song,Y.; Hu,Y.; Wang,Z.; Gu,L.; Yang,W.; Liang,L.; Bao,H.; Tian,G.; Li,Y.; Qiao,C.; Jiang,L.; Li,C.; Bu,Z.; Chen,H.				2014-06-05	passage details: E1		2017-08-09
EPI_ISL_283505	EPI1090445|A/chicken/Hebei/S1257/2016	A/chicken/Hebei/S1257/2016	A / H7N9	LPAI	passage details: E1	Asia / China	Chicken				Shi,J.; Deng,G.; Kong,H.; Gu,C.; Ma,S.; Yin,X.; Zeng,X.; Cui,P.; Chen,Y.; Yang,H.; Wan,X.; Wang,X.; Liu,L.; Chen,P.; Jiang,Y.; Liu,J.; Guan,Y.; Suzuki,Y.; Li,M.; Qu,Z.; Guan,L.; Zang,J.; Gu,W.; Han,S.; Song,Y.; Hu,Y.; Wang,Z.; Gu,L.; Yang,W.; Liang,L.; Bao,H.; Tian,G.; Li,Y.; Qiao,C.; Jiang,L.; Li,C.; Bu,Z.; Chen,H.				2016-04-27	passage details: E1		2017-08-09
EPI_ISL_283504	EPI1090437|A/chicken/Guangxi/SD006/2014	A/chicken/Guangxi/SD006/2014	A / H7N9	LPAI	passage details: E1	Asia / China	Chicken				Shi,J.; Deng,G.; Kong,H.; Gu,C.; Ma,S.; Yin,X.; Zeng,X.; Cui,P.; Chen,Y.; Yang,H.; Wan,X.; Wang,X.; Liu,L.; Chen,P.; Jiang,Y.; Liu,J.; Guan,Y.; Suzuki,Y.; Li,M.; Qu,Z.; Guan,L.; Zang,J.; Gu,W.; Han,S.; Song,Y.; Hu,Y.; Wang,Z.; Gu,L.; Yang,W.; Liang,L.; Bao,H.; Tian,G.; Li,Y.; Qiao,C.; Jiang,L.; Li,C.; Bu,Z.; Chen,H.				2014-01-24	passage details: E1		2017-08-09
EPI_ISL_283503	EPI1090429|A/chicken/Guangxi/SD005/2014	A/chicken/Guangxi/SD005/2014	A / H7N9	LPAI	passage details: E1	Asia / China	Chicken				Shi,J.; Deng,G.; Kong,H.; Gu,C.; Ma,S.; Yin,X.; Zeng,X.; Cui,P.; Chen,Y.; Yang,H.; Wan,X.; Wang,X.; Liu,L.; Chen,P.; Jiang,Y.; Liu,J.; Guan,Y.; Suzuki,Y.; Li,M.; Qu,Z.; Guan,L.; Zang,J.; Gu,W.; Han,S.; Song,Y.; Hu,Y.; Wang,Z.; Gu,L.; Yang,W.; Liang,L.; Bao,H.; Tian,G.; Li,Y.; Qiao,C.; Jiang,L.; Li,C.; Bu,Z.; Chen,H.				2014-01-24	passage details: E1		2017-08-09
EPI_ISL_283502	EPI1090421|A/chicken/Guangxi/SD004/2014	A/chicken/Guangxi/SD004/2014	A / H7N9	LPAI	passage details: E1	Asia / China	Chicken				Shi,J.; Deng,G.; Kong,H.; Gu,C.; Ma,S.; Yin,X.; Zeng,X.; Cui,P.; Chen,Y.; Yang,H.; Wan,X.; Wang,X.; Liu,L.; Chen,P.; Jiang,Y.; Liu,J.; Guan,Y.; Suzuki,Y.; Li,M.; Qu,Z.; Guan,L.; Zang,J.; Gu,W.; Han,S.; Song,Y.; Hu,Y.; Wang,Z.; Gu,L.; Yang,W.; Liang,L.; Bao,H.; Tian,G.; Li,Y.; Qiao,C.; Jiang,L.; Li,C.; Bu,Z.; Chen,H.	Xinkui Zhang, Yujia Yang, Xinyu Han, Dandan Wei, Beibei Niu, Qiuhong Huang, Yan Li, Huifang Yin, Xianpeng Zhang, Ming Liao, Weixin Jia Unique phenomenon of H5 highly pathogenic avian influenza virus in China: co-circulation of Clade 2.3.4.4b H5N1 and H5N6 results in diversity of H5 Virus https://doi.org/10.1080/22221751.2025.2502005 Emerging Microbes &amp; Infections, (): , , 2025			2014-01-24			2017-08-09
EPI_ISL_283501	EPI1090413|A/chicken/Guangdong/SD1433/2016	A/chicken/Guangdong/SD1433/2016	A / H7N9	LPAI	passage details: E1	Asia / China	Chicken				Shi,J.; Deng,G.; Kong,H.; Gu,C.; Ma,S.; Yin,X.; Zeng,X.; Cui,P.; Chen,Y.; Yang,H.; Wan,X.; Wang,X.; Liu,L.; Chen,P.; Jiang,Y.; Liu,J.; Guan,Y.; Suzuki,Y.; Li,M.; Qu,Z.; Guan,L.; Zang,J.; Gu,W.; Han,S.; Song,Y.; Hu,Y.; Wang,Z.; Gu,L.; Yang,W.; Liang,L.; Bao,H.; Tian,G.; Li,Y.; Qiao,C.; Jiang,L.; Li,C.; Bu,Z.; Chen,H.				2016-04-06	passage details: E1		2017-08-09
EPI_ISL_283500	EPI1090405|A/chicken/Guangdong/SD034/2017	A/chicken/Guangdong/SD034/2017	A / H7N9	HPAI	passage details: E1	Asia / China	Chicken				Shi,J.; Deng,G.; Kong,H.; Gu,C.; Ma,S.; Yin,X.; Zeng,X.; Cui,P.; Chen,Y.; Yang,H.; Wan,X.; Wang,X.; Liu,L.; Chen,P.; Jiang,Y.; Liu,J.; Guan,Y.; Suzuki,Y.; Li,M.; Qu,Z.; Guan,L.; Zang,J.; Gu,W.; Han,S.; Song,Y.; Hu,Y.; Wang,Z.; Gu,L.; Yang,W.; Liang,L.; Bao,H.; Tian,G.; Li,Y.; Qiao,C.; Jiang,L.; Li,C.; Bu,Z.; Chen,H.				2017-01-22	passage details: E1		2017-08-09
EPI_ISL_283499	EPI1090397|A/chicken/Guangdong/SD032/2017	A/chicken/Guangdong/SD032/2017	A / H7N9	HPAI	passage details: E1	Asia / China	Chicken				Shi,J.; Deng,G.; Kong,H.; Gu,C.; Ma,S.; Yin,X.; Zeng,X.; Cui,P.; Chen,Y.; Yang,H.; Wan,X.; Wang,X.; Liu,L.; Chen,P.; Jiang,Y.; Liu,J.; Guan,Y.; Suzuki,Y.; Li,M.; Qu,Z.; Guan,L.; Zang,J.; Gu,W.; Han,S.; Song,Y.; Hu,Y.; Wang,Z.; Gu,L.; Yang,W.; Liang,L.; Bao,H.; Tian,G.; Li,Y.; Qiao,C.; Jiang,L.; Li,C.; Bu,Z.; Chen,H.				2017-01-12	passage details: E1		2017-08-09
EPI_ISL_283498	EPI1090389|A/chicken/Guangdong/SD031/2017	A/chicken/Guangdong/SD031/2017	A / H7N9	HPAI	passage details: E1	Asia / China	Chicken				Shi,J.; Deng,G.; Kong,H.; Gu,C.; Ma,S.; Yin,X.; Zeng,X.; Cui,P.; Chen,Y.; Yang,H.; Wan,X.; Wang,X.; Liu,L.; Chen,P.; Jiang,Y.; Liu,J.; Guan,Y.; Suzuki,Y.; Li,M.; Qu,Z.; Guan,L.; Zang,J.; Gu,W.; Han,S.; Song,Y.; Hu,Y.; Wang,Z.; Gu,L.; Yang,W.; Liang,L.; Bao,H.; Tian,G.; Li,Y.; Qiao,C.; Jiang,L.; Li,C.; Bu,Z.; Chen,H.				2017-01-18	passage details: E1		2017-08-09
EPI_ISL_283497	EPI1090381|A/chicken/Guangdong/SD029/2014	A/chicken/Guangdong/SD029/2014	A / H7N9	LPAI	passage details: E1	Asia / China	Chicken				Shi,J.; Deng,G.; Kong,H.; Gu,C.; Ma,S.; Yin,X.; Zeng,X.; Cui,P.; Chen,Y.; Yang,H.; Wan,X.; Wang,X.; Liu,L.; Chen,P.; Jiang,Y.; Liu,J.; Guan,Y.; Suzuki,Y.; Li,M.; Qu,Z.; Guan,L.; Zang,J.; Gu,W.; Han,S.; Song,Y.; Hu,Y.; Wang,Z.; Gu,L.; Yang,W.; Liang,L.; Bao,H.; Tian,G.; Li,Y.; Qiao,C.; Jiang,L.; Li,C.; Bu,Z.; Chen,H.				2014-03-14	passage details: E1		2017-08-09
EPI_ISL_283496	EPI1090373|A/chicken/Guangdong/SD028/2017	A/chicken/Guangdong/SD028/2017	A / H7N9	HPAI	passage details: E1	Asia / China	Chicken				Shi,J.; Deng,G.; Kong,H.; Gu,C.; Ma,S.; Yin,X.; Zeng,X.; Cui,P.; Chen,Y.; Yang,H.; Wan,X.; Wang,X.; Liu,L.; Chen,P.; Jiang,Y.; Liu,J.; Guan,Y.; Suzuki,Y.; Li,M.; Qu,Z.; Guan,L.; Zang,J.; Gu,W.; Han,S.; Song,Y.; Hu,Y.; Wang,Z.; Gu,L.; Yang,W.; Liang,L.; Bao,H.; Tian,G.; Li,Y.; Qiao,C.; Jiang,L.; Li,C.; Bu,Z.; Chen,H.				2017-01-18	passage details: E1		2017-08-09
EPI_ISL_283495	EPI1090365|A/chicken/Guangdong/SD027/2017	A/chicken/Guangdong/SD027/2017	A / H7N9	HPAI	passage details: E1	Asia / China	Chicken				Shi,J.; Deng,G.; Kong,H.; Gu,C.; Ma,S.; Yin,X.; Zeng,X.; Cui,P.; Chen,Y.; Yang,H.; Wan,X.; Wang,X.; Liu,L.; Chen,P.; Jiang,Y.; Liu,J.; Guan,Y.; Suzuki,Y.; Li,M.; Qu,Z.; Guan,L.; Zang,J.; Gu,W.; Han,S.; Song,Y.; Hu,Y.; Wang,Z.; Gu,L.; Yang,W.; Liang,L.; Bao,H.; Tian,G.; Li,Y.; Qiao,C.; Jiang,L.; Li,C.; Bu,Z.; Chen,H.	Pengtao Bao, Yang Liu, Xiaoai Zhang, Hang Fan, Jie Zhao, Mi Mu, Haiyang Li, Yanhe Wang, Honghan Ge, Shuang Li, Xin Yang, Qianqian Cui, Rui Chen, Liang Gao, Zhihua Sun, Lizhen Gao, Shuang Qiu, Xuchun Liu, Peter W. Horby, Xiubin Li, Liqun Fang, Wei Liu Human infection with a reassortment avian influenza A H3N8 virus: an epidemiological investigation study https://doi.org/10.1038/s41467-022-34601-1 …			2017-01-18	passage details: E1		2017-08-09
EPI_ISL_283494	EPI1090357|A/chicken/Guangdong/SD027/2015	A/chicken/Guangdong/SD027/2015	A / H7N9	LPAI	passage details: E1	Asia / China	Chicken				Shi,J.; Deng,G.; Kong,H.; Gu,C.; Ma,S.; Yin,X.; Zeng,X.; Cui,P.; Chen,Y.; Yang,H.; Wan,X.; Wang,X.; Liu,L.; Chen,P.; Jiang,Y.; Liu,J.; Guan,Y.; Suzuki,Y.; Li,M.; Qu,Z.; Guan,L.; Zang,J.; Gu,W.; Han,S.; Song,Y.; Hu,Y.; Wang,Z.; Gu,L.; Yang,W.; Liang,L.; Bao,H.; Tian,G.; Li,Y.; Qiao,C.; Jiang,L.; Li,C.; Bu,Z.; Chen,H.				2015-03-14			2017-08-09
EPI_ISL_283493	EPI1090349|A/chicken/Guangdong/SD025/2014	A/chicken/Guangdong/SD025/2014	A / H7N9	LPAI	passage details: E1	Asia / China	Chicken				Shi,J.; Deng,G.; Kong,H.; Gu,C.; Ma,S.; Yin,X.; Zeng,X.; Cui,P.; Chen,Y.; Yang,H.; Wan,X.; Wang,X.; Liu,L.; Chen,P.; Jiang,Y.; Liu,J.; Guan,Y.; Suzuki,Y.; Li,M.; Qu,Z.; Guan,L.; Zang,J.; Gu,W.; Han,S.; Song,Y.; Hu,Y.; Wang,Z.; Gu,L.; Yang,W.; Liang,L.; Bao,H.; Tian,G.; Li,Y.; Qiao,C.; Jiang,L.; Li,C.; Bu,Z.; Chen,H.	Chunping Zhang, Conghui Zhao, Jiacheng Huang, Yang Wang, Bo Jiang, Hangyu Zheng, Mingzhi Zhuang, Yanni Peng, Xiaoxuan Zhang, Sha Liu, Haoxi Qiang, Huanhuan Wang, Xiancheng Zeng, Guijie Guo, Ji-Long Chen, Shujie Ma Emergence of a novel reassortant H3N3 avian influenza virus with enhanced pathogenicity and transmissibility in chickens in China https://doi.org/10.1186/s13567-025-01484-1 Veterinary R…			2014-03-08	passage details: E1		2017-08-09
EPI_ISL_283492	EPI1090341|A/chicken/Guangdong/SD023/2014	A/chicken/Guangdong/SD023/2014	A / H7N9	LPAI	passage details: E1	Asia / China	Chicken				Shi,J.; Deng,G.; Kong,H.; Gu,C.; Ma,S.; Yin,X.; Zeng,X.; Cui,P.; Chen,Y.; Yang,H.; Wan,X.; Wang,X.; Liu,L.; Chen,P.; Jiang,Y.; Liu,J.; Guan,Y.; Suzuki,Y.; Li,M.; Qu,Z.; Guan,L.; Zang,J.; Gu,W.; Han,S.; Song,Y.; Hu,Y.; Wang,Z.; Gu,L.; Yang,W.; Liang,L.; Bao,H.; Tian,G.; Li,Y.; Qiao,C.; Jiang,L.; Li,C.; Bu,Z.; Chen,H.				2014-02-23	passage details: E1		2017-08-09
EPI_ISL_283491	EPI1090333|A/chicken/Guangdong/SD021/2014	A/chicken/Guangdong/SD021/2014	A / H7N9	LPAI	passage details: E1	Asia / China	Chicken				Shi,J.; Deng,G.; Kong,H.; Gu,C.; Ma,S.; Yin,X.; Zeng,X.; Cui,P.; Chen,Y.; Yang,H.; Wan,X.; Wang,X.; Liu,L.; Chen,P.; Jiang,Y.; Liu,J.; Guan,Y.; Suzuki,Y.; Li,M.; Qu,Z.; Guan,L.; Zang,J.; Gu,W.; Han,S.; Song,Y.; Hu,Y.; Wang,Z.; Gu,L.; Yang,W.; Liang,L.; Bao,H.; Tian,G.; Li,Y.; Qiao,C.; Jiang,L.; Li,C.; Bu,Z.; Chen,H.				2014-02-23			2017-08-09
EPI_ISL_283490	EPI1090325|A/chicken/Guangdong/SD018/2015	A/chicken/Guangdong/SD018/2015	A / H7N9	LPAI	passage details: E1	Asia / China	Chicken				Shi,J.; Deng,G.; Kong,H.; Gu,C.; Ma,S.; Yin,X.; Zeng,X.; Cui,P.; Chen,Y.; Yang,H.; Wan,X.; Wang,X.; Liu,L.; Chen,P.; Jiang,Y.; Liu,J.; Guan,Y.; Suzuki,Y.; Li,M.; Qu,Z.; Guan,L.; Zang,J.; Gu,W.; Han,S.; Song,Y.; Hu,Y.; Wang,Z.; Gu,L.; Yang,W.; Liang,L.; Bao,H.; Tian,G.; Li,Y.; Qiao,C.; Jiang,L.; Li,C.; Bu,Z.; Chen,H.				2015-01-27	passage details: E1		2017-08-09
EPI_ISL_283488	EPI1090309|A/chicken/Guangdong/SD014/2014	A/chicken/Guangdong/SD014/2014	A / H7N9	LPAI	passage details: E1	Asia / China	Chicken				Shi,J.; Deng,G.; Kong,H.; Gu,C.; Ma,S.; Yin,X.; Zeng,X.; Cui,P.; Chen,Y.; Yang,H.; Wan,X.; Wang,X.; Liu,L.; Chen,P.; Jiang,Y.; Liu,J.; Guan,Y.; Suzuki,Y.; Li,M.; Qu,Z.; Guan,L.; Zang,J.; Gu,W.; Han,S.; Song,Y.; Hu,Y.; Wang,Z.; Gu,L.; Yang,W.; Liang,L.; Bao,H.; Tian,G.; Li,Y.; Qiao,C.; Jiang,L.; Li,C.; Bu,Z.; Chen,H.				2014-01-27			2017-08-09
EPI_ISL_283487	EPI1090301|A/chicken/Guangdong/SD010/2017	A/chicken/Guangdong/SD010/2017	A / H7N9	HPAI	passage details: E1	Asia / China	Chicken				Shi,J.; Deng,G.; Kong,H.; Gu,C.; Ma,S.; Yin,X.; Zeng,X.; Cui,P.; Chen,Y.; Yang,H.; Wan,X.; Wang,X.; Liu,L.; Chen,P.; Jiang,Y.; Liu,J.; Guan,Y.; Suzuki,Y.; Li,M.; Qu,Z.; Guan,L.; Zang,J.; Gu,W.; Han,S.; Song,Y.; Hu,Y.; Wang,Z.; Gu,L.; Yang,W.; Liang,L.; Bao,H.; Tian,G.; Li,Y.; Qiao,C.; Jiang,L.; Li,C.; Bu,Z.; Chen,H.				2017-01-18	passage details: E1		2017-08-09
EPI_ISL_283486	EPI1090293|A/chicken/Guangdong/SD008/2017	A/chicken/Guangdong/SD008/2017	A / H7N9	HPAI	passage details: E1	Asia / China	Chicken				Shi,J.; Deng,G.; Kong,H.; Gu,C.; Ma,S.; Yin,X.; Zeng,X.; Cui,P.; Chen,Y.; Yang,H.; Wan,X.; Wang,X.; Liu,L.; Chen,P.; Jiang,Y.; Liu,J.; Guan,Y.; Suzuki,Y.; Li,M.; Qu,Z.; Guan,L.; Zang,J.; Gu,W.; Han,S.; Song,Y.; Hu,Y.; Wang,Z.; Gu,L.; Yang,W.; Liang,L.; Bao,H.; Tian,G.; Li,Y.; Qiao,C.; Jiang,L.; Li,C.; Bu,Z.; Chen,H.	Chunping Zhang, Conghui Zhao, Jiacheng Huang, Yang Wang, Bo Jiang, Hangyu Zheng, Mingzhi Zhuang, Yanni Peng, Xiaoxuan Zhang, Sha Liu, Haoxi Qiang, Huanhuan Wang, Xiancheng Zeng, Guijie Guo, Ji-Long Chen, Shujie Ma Emergence of a novel reassortant H3N3 avian influenza virus with enhanced pathogenicity and transmissibility in chickens in China https://doi.org/10.1186/s13567-025-01484-1 Veterinary R…			2017-01-09	passage details: E1		2017-08-09
EPI_ISL_283485	EPI1090285|A/chicken/Guangdong/SD007/2015	A/chicken/Guangdong/SD007/2015	A / H7N9	LPAI	passage details: E1	Asia / China	Chicken				Shi,J.; Deng,G.; Kong,H.; Gu,C.; Ma,S.; Yin,X.; Zeng,X.; Cui,P.; Chen,Y.; Yang,H.; Wan,X.; Wang,X.; Liu,L.; Chen,P.; Jiang,Y.; Liu,J.; Guan,Y.; Suzuki,Y.; Li,M.; Qu,Z.; Guan,L.; Zang,J.; Gu,W.; Han,S.; Song,Y.; Hu,Y.; Wang,Z.; Gu,L.; Yang,W.; Liang,L.; Bao,H.; Tian,G.; Li,Y.; Qiao,C.; Jiang,L.; Li,C.; Bu,Z.; Chen,H.				2015-01-18	passage details: E1		2017-08-09
EPI_ISL_283484	EPI1090277|A/chicken/Guangdong/SD002/2014	A/chicken/Guangdong/SD002/2014	A / H7N9	LPAI	passage details: E1	Asia / China	Chicken				Shi,J.; Deng,G.; Kong,H.; Gu,C.; Ma,S.; Yin,X.; Zeng,X.; Cui,P.; Chen,Y.; Yang,H.; Wan,X.; Wang,X.; Liu,L.; Chen,P.; Jiang,Y.; Liu,J.; Guan,Y.; Suzuki,Y.; Li,M.; Qu,Z.; Guan,L.; Zang,J.; Gu,W.; Han,S.; Song,Y.; Hu,Y.; Wang,Z.; Gu,L.; Yang,W.; Liang,L.; Bao,H.; Tian,G.; Li,Y.; Qiao,C.; Jiang,L.; Li,C.; Bu,Z.; Chen,H.				2014-01-09			2017-08-09
EPI_ISL_283481	EPI1090253|A/chicken/Guangdong/S1200/2015	A/chicken/Guangdong/S1200/2015	A / H7N9	LPAI	passage details: E1	Asia / China	Chicken				Shi,J.; Deng,G.; Kong,H.; Gu,C.; Ma,S.; Yin,X.; Zeng,X.; Cui,P.; Chen,Y.; Yang,H.; Wan,X.; Wang,X.; Liu,L.; Chen,P.; Jiang,Y.; Liu,J.; Guan,Y.; Suzuki,Y.; Li,M.; Qu,Z.; Guan,L.; Zang,J.; Gu,W.; Han,S.; Song,Y.; Hu,Y.; Wang,Z.; Gu,L.; Yang,W.; Liang,L.; Bao,H.; Tian,G.; Li,Y.; Qiao,C.; Jiang,L.; Li,C.; Bu,Z.; Chen,H.				2015-03-31	passage details: E1		2017-08-09
EPI_ISL_283480	EPI1090245|A/chicken/Fujian/SD005/2015	A/chicken/Fujian/SD005/2015	A / H7N9	LPAI	passage details: E1	Asia / China	Chicken				Shi,J.; Deng,G.; Kong,H.; Gu,C.; Ma,S.; Yin,X.; Zeng,X.; Cui,P.; Chen,Y.; Yang,H.; Wan,X.; Wang,X.; Liu,L.; Chen,P.; Jiang,Y.; Liu,J.; Guan,Y.; Suzuki,Y.; Li,M.; Qu,Z.; Guan,L.; Zang,J.; Gu,W.; Han,S.; Song,Y.; Hu,Y.; Wang,Z.; Gu,L.; Yang,W.; Liang,L.; Bao,H.; Tian,G.; Li,Y.; Qiao,C.; Jiang,L.; Li,C.; Bu,Z.; Chen,H.				2015-01-17	passage details: E1		2017-08-09
EPI_ISL_283479	EPI1090237|A/chicken/Fujian/S4518/2015	A/chicken/Fujian/S4518/2015	A / H7N9	LPAI	passage details: E1	Asia / China	Chicken				Shi,J.; Deng,G.; Kong,H.; Gu,C.; Ma,S.; Yin,X.; Zeng,X.; Cui,P.; Chen,Y.; Yang,H.; Wan,X.; Wang,X.; Liu,L.; Chen,P.; Jiang,Y.; Liu,J.; Guan,Y.; Suzuki,Y.; Li,M.; Qu,Z.; Guan,L.; Zang,J.; Gu,W.; Han,S.; Song,Y.; Hu,Y.; Wang,Z.; Gu,L.; Yang,W.; Liang,L.; Bao,H.; Tian,G.; Li,Y.; Qiao,C.; Jiang,L.; Li,C.; Bu,Z.; Chen,H.				2015-12-09	passage details: E1		2017-08-09
EPI_ISL_283478	EPI1090229|A/chicken/Fujian/S4248/2014	A/chicken/Fujian/S4248/2014	A / H7N9	LPAI	passage details: E1	Asia / China	Chicken				Shi,J.; Deng,G.; Kong,H.; Gu,C.; Ma,S.; Yin,X.; Zeng,X.; Cui,P.; Chen,Y.; Yang,H.; Wan,X.; Wang,X.; Liu,L.; Chen,P.; Jiang,Y.; Liu,J.; Guan,Y.; Suzuki,Y.; Li,M.; Qu,Z.; Guan,L.; Zang,J.; Gu,W.; Han,S.; Song,Y.; Hu,Y.; Wang,Z.; Gu,L.; Yang,W.; Liang,L.; Bao,H.; Tian,G.; Li,Y.; Qiao,C.; Jiang,L.; Li,C.; Bu,Z.; Chen,H.				2014-11-04	passage details: E1		2017-08-09
EPI_ISL_283477	EPI1090221|A/chicken/Fujian/S4219/2014	A/chicken/Fujian/S4219/2014	A / H7N9	LPAI	passage details: E1	Asia / China	Chicken				Shi,J.; Deng,G.; Kong,H.; Gu,C.; Ma,S.; Yin,X.; Zeng,X.; Cui,P.; Chen,Y.; Yang,H.; Wan,X.; Wang,X.; Liu,L.; Chen,P.; Jiang,Y.; Liu,J.; Guan,Y.; Suzuki,Y.; Li,M.; Qu,Z.; Guan,L.; Zang,J.; Gu,W.; Han,S.; Song,Y.; Hu,Y.; Wang,Z.; Gu,L.; Yang,W.; Liang,L.; Bao,H.; Tian,G.; Li,Y.; Qiao,C.; Jiang,L.; Li,C.; Bu,Z.; Chen,H.				2014-11-04	passage details: E1		2017-08-09
EPI_ISL_283476	EPI1090213|A/chicken/Fujian/S4215/2014	A/chicken/Fujian/S4215/2014	A / H7N9	LPAI	passage details: E1	Asia / China	Chicken				Shi,J.; Deng,G.; Kong,H.; Gu,C.; Ma,S.; Yin,X.; Zeng,X.; Cui,P.; Chen,Y.; Yang,H.; Wan,X.; Wang,X.; Liu,L.; Chen,P.; Jiang,Y.; Liu,J.; Guan,Y.; Suzuki,Y.; Li,M.; Qu,Z.; Guan,L.; Zang,J.; Gu,W.; Han,S.; Song,Y.; Hu,Y.; Wang,Z.; Gu,L.; Yang,W.; Liang,L.; Bao,H.; Tian,G.; Li,Y.; Qiao,C.; Jiang,L.; Li,C.; Bu,Z.; Chen,H.				2014-11-04	passage details: E1		2017-08-09
EPI_ISL_283475	EPI1090205|A/chicken/Fujian/S1322/2014	A/chicken/Fujian/S1322/2014	A / H7N9	LPAI	passage details: E1	Asia / China	Chicken				Shi,J.; Deng,G.; Kong,H.; Gu,C.; Ma,S.; Yin,X.; Zeng,X.; Cui,P.; Chen,Y.; Yang,H.; Wan,X.; Wang,X.; Liu,L.; Chen,P.; Jiang,Y.; Liu,J.; Guan,Y.; Suzuki,Y.; Li,M.; Qu,Z.; Guan,L.; Zang,J.; Gu,W.; Han,S.; Song,Y.; Hu,Y.; Wang,Z.; Gu,L.; Yang,W.; Liang,L.; Bao,H.; Tian,G.; Li,Y.; Qiao,C.; Jiang,L.; Li,C.; Bu,Z.; Chen,H.				2014-03-06	passage details: E1		2017-08-09
EPI_ISL_283474	EPI1090197|A/chicken/Fujian/S1096/2015	A/chicken/Fujian/S1096/2015	A / H7N9	LPAI	passage details: E1	Asia / China	Chicken				Shi,J.; Deng,G.; Kong,H.; Gu,C.; Ma,S.; Yin,X.; Zeng,X.; Cui,P.; Chen,Y.; Yang,H.; Wan,X.; Wang,X.; Liu,L.; Chen,P.; Jiang,Y.; Liu,J.; Guan,Y.; Suzuki,Y.; Li,M.; Qu,Z.; Guan,L.; Zang,J.; Gu,W.; Han,S.; Song,Y.; Hu,Y.; Wang,Z.; Gu,L.; Yang,W.; Liang,L.; Bao,H.; Tian,G.; Li,Y.; Qiao,C.; Jiang,L.; Li,C.; Bu,Z.; Chen,H.				2015-04-08	passage details: E1		2017-08-09
EPI_ISL_283473	EPI1090189|A/chicken/Fujian/S1085/2014	A/chicken/Fujian/S1085/2014	A / H7N9	LPAI	passage details: E1	Asia / China	Chicken				Shi,J.; Deng,G.; Kong,H.; Gu,C.; Ma,S.; Yin,X.; Zeng,X.; Cui,P.; Chen,Y.; Yang,H.; Wan,X.; Wang,X.; Liu,L.; Chen,P.; Jiang,Y.; Liu,J.; Guan,Y.; Suzuki,Y.; Li,M.; Qu,Z.; Guan,L.; Zang,J.; Gu,W.; Han,S.; Song,Y.; Hu,Y.; Wang,Z.; Gu,L.; Yang,W.; Liang,L.; Bao,H.; Tian,G.; Li,Y.; Qiao,C.; Jiang,L.; Li,C.; Bu,Z.; Chen,H.				2014-03-05	passage details: E1		2017-08-09
EPI_ISL_283472	EPI1090181|A/chicken/Fujian/S1017/2014	A/chicken/Fujian/S1017/2014	A / H7N9	LPAI	passage details: E1	Asia / China	Chicken				Shi,J.; Deng,G.; Kong,H.; Gu,C.; Ma,S.; Yin,X.; Zeng,X.; Cui,P.; Chen,Y.; Yang,H.; Wan,X.; Wang,X.; Liu,L.; Chen,P.; Jiang,Y.; Liu,J.; Guan,Y.; Suzuki,Y.; Li,M.; Qu,Z.; Guan,L.; Zang,J.; Gu,W.; Han,S.; Song,Y.; Hu,Y.; Wang,Z.; Gu,L.; Yang,W.; Liang,L.; Bao,H.; Tian,G.; Li,Y.; Qiao,C.; Jiang,L.; Li,C.; Bu,Z.; Chen,H.				2014-03-05	passage details: E1		2017-08-09
EPI_ISL_277050	EPI1055432|A/chicken/Wuxi/WX5/2014	A/chicken/Wuxi/WX5/2014	A / H7N9	LPAI		Asia / China / Jiangsu	Chicken	Maijuan Ma (Beijing Institute of Microbiology and Epidemiology / State Key Laboratory of Pathogen and Biosecurity)	Beijing Institute of Microbiology and Epidemiology		Maijuan,Ma; Shanhui,Chen; Teng,Zhao	Mai-Juan Ma, Teng Zhao, Shan-Hui Chen, Xian Xia, Xiao-Xian Yang, Guo-Lin Wang, Li-Qun Fang, Guan-Yuan Ma, Meng-Na Wu, Yan-Hua Qian, Natalie E. Dean, Yang Yang, Bing Lu, Wu-Chun Cao Avian Influenza A Virus Infection among Workers at Live Poultry Markets, China, 2013–2016 https://doi.org/10.3201/eid2407.172059 Emerging Infectious Diseases, (): , , 2018	Beijing Institute of Microbiology and Epidemiology		2014-06-01		2017-09-14	2017-09-05
EPI_ISL_277048	EPI1055416|A/chicken/Wuxi/8048/2016HA	A/chicken/Wuxi/8048/2016	A / H7N9	LPAI		Asia / China / Jiangsu	Chicken	Maijuan Ma (Beijing Institute of Microbiology and Epidemiology / State Key Laboratory of Pathogen and Biosecurity)	Beijing Institute of Microbiology and Epidemiology		Maijuan,Ma; Shanhui,Chen; Teng,Zhao	Mai-Juan Ma, Teng Zhao, Shan-Hui Chen, Xian Xia, Xiao-Xian Yang, Guo-Lin Wang, Li-Qun Fang, Guan-Yuan Ma, Meng-Na Wu, Yan-Hua Qian, Natalie E. Dean, Yang Yang, Bing Lu, Wu-Chun Cao Avian Influenza A Virus Infection among Workers at Live Poultry Markets, China, 2013–2016 https://doi.org/10.3201/eid2407.172059 Emerging Infectious Diseases, (): , , 2018	Beijing Institute of Microbiology and Epidemiology		2016-04-21		2017-09-05	2017-09-05
EPI_ISL_277047	EPI1055408|A/chicken/Wuxi/5852/2015HA	A/chicken/Wuxi/5852/2015	A / H7N9	LPAI		Asia / China / Jiangsu	Chicken	Maijuan Ma (Beijing Institute of Microbiology and Epidemiology / State Key Laboratory of Pathogen and Biosecurity)	Beijing Institute of Microbiology and Epidemiology		Maijuan,Ma; Shanhui,Chen; Teng,Zhao	Mai-Juan Ma, Teng Zhao, Shan-Hui Chen, Xian Xia, Xiao-Xian Yang, Guo-Lin Wang, Li-Qun Fang, Guan-Yuan Ma, Meng-Na Wu, Yan-Hua Qian, Natalie E. Dean, Yang Yang, Bing Lu, Wu-Chun Cao Avian Influenza A Virus Infection among Workers at Live Poultry Markets, China, 2013–2016 https://doi.org/10.3201/eid2407.172059 Emerging Infectious Diseases, (): , , 2018	Beijing Institute of Microbiology and Epidemiology		2015-05-19		2017-09-05	2017-09-05
EPI_ISL_277046	EPI1055400|A/chicken/Wuxi/7144/2015HA	A/chicken/Wuxi/7144/2015	A / H7N9	LPAI		Asia / China / Jiangsu	Chicken	Maijuan Ma (Beijing Institute of Microbiology and Epidemiology / State Key Laboratory of Pathogen and Biosecurity)	Beijing Institute of Microbiology and Epidemiology		Maijuan,Ma; Shanhui,Chen; Teng,Zhao	Mai-Juan Ma, Teng Zhao, Shan-Hui Chen, Xian Xia, Xiao-Xian Yang, Guo-Lin Wang, Li-Qun Fang, Guan-Yuan Ma, Meng-Na Wu, Yan-Hua Qian, Natalie E. Dean, Yang Yang, Bing Lu, Wu-Chun Cao Avian Influenza A Virus Infection among Workers at Live Poultry Markets, China, 2013–2016 https://doi.org/10.3201/eid2407.172059 Emerging Infectious Diseases, (): , , 2018	Beijing Institute of Microbiology and Epidemiology		2015-12-19		2017-09-05	2017-09-05
EPI_ISL_276788	EPI1054158|A/chicken/Liaoning/05.12 SY059/2017-HA	A/chicken/Liaoning/05.12 SY059/2017	A / H7N9	LPAI		Asia / China / Liaoning	Chicken	Yuhai Bi (Institute of Microbiology, Chinese Academy of Sciences)	Institute of Microbiology, Chinese Academy of Sciences		Yuhai, Bi		CAS Key Laboratory of Pathogenic Microbiology and Immunology, Institute of Microbiology, Chinese Academy of Sciences		2017-05-15		2017-08-31	2017-08-31
EPI_ISL_276786	EPI1054142|A/chicken/Hebei/02.22 XT001/2017-HA	A/chicken/Hebei/02.22 XT001/2017	A / H7N9	LPAI		Asia / China / Hebei	Chicken	Yuhai Bi (Institute of Microbiology, Chinese Academy of Sciences)	Institute of Microbiology, Chinese Academy of Sciences		Yuhai, Bi		CAS Key Laboratory of Pathogenic Microbiology and Immunology, Institute of Microbiology, Chinese Academy of Sciences		2017-02-22		2018-03-16	2017-08-31
EPI_ISL_276785	EPI1054134|A/chicken/Fujian/06.06 NP0001/2017-HA	A/chicken/Fujian/06.06 NP0001/2017	A / H7N9	HPAI		Asia / China / Fujian	Chicken	Yuhai Bi (Institute of Microbiology, Chinese Academy of Sciences)	Institute of Microbiology, Chinese Academy of Sciences		Yuhai, Bi		CAS Key Laboratory of Pathogenic Microbiology and Immunology, Institute of Microbiology, Chinese Academy of Sciences		2017-06-06		2018-03-16	2017-08-31
EPI_ISL_276784	EPI1054126|A/chicken/Jiangsu/05.02 DT001/2017-HA	A/chicken/Jiangsu/05.02 DT001/2017	A / H7N9	LPAI		Asia / China / Jiangsu	Chicken	Yuhai Bi (Institute of Microbiology, Chinese Academy of Sciences)	Institute of Microbiology, Chinese Academy of Sciences		Yuhai, Bi		CAS Key Laboratory of Pathogenic Microbiology and Immunology, Institute of Microbiology, Chinese Academy of Sciences		2017-05-02		2018-03-16	2017-08-31
EPI_ISL_276783	EPI1054118|A/chicken/Shandong/05.05 DZ056/2017-HA	A/chicken/Shandong/05.05 DZ056/2017	A / H7N9	HPAI		Asia / China / Shandong	Chicken	Yuhai Bi (Institute of Microbiology, Chinese Academy of Sciences)	Institute of Microbiology, Chinese Academy of Sciences		Yuhai, Bi		CAS Key Laboratory of Pathogenic Microbiology and Immunology, Institute of Microbiology, Chinese Academy of Sciences		2017-05-05		2018-03-16	2017-08-31
EPI_ISL_274206	EPI1040889|A/chicken/Heinan/ZZ01/2017	A/chicken/Heinan/ZZ01/2017	A / H7N9	HPAI	passage details: E1	Asia / China	Chicken				Zou,Z.				2017-04-24			2017-06-12
EPI_ISL_273950	EPI1040463|A/Dressed_chicken/Guangdong/GZ631/2017_(H7N9)_HA	A/Dressed_chicken/Guangdong/GZ631/2017	A / H7N9	HPAI	E1	Asia / China / Guangdong Province / Guangzhou	Chicken	Su Wen (Li Ka Shing Faculty of Medicine, The University of Hong Kong / Centre of Influenza Research)	Li Ka Shing Faculty of Medicine, The University of Hong Kong		Su, W.; Mao,X.X.; Zhou, J.; Wu,J.; Yen, H.L.		Guangdong Provincial Center for Disease Control and Prevention		2017-04-13		2017-11-30	2017-08-10
EPI_ISL_259763	EPI979641|A/Chicken/Jiangxi/02.17 ShRGF219-O/2017(H7N9)	A/Chicken/Jiangxi/02.17 ShRGF219-O/2017(H7N9)	A / H7N9	LPAI		Asia / China / Jiangxi Province	Chicken	Yuhai Bi (Institute of Microbiology, Chinese Academy of Sciences)	Institute of Microbiology, Chinese Academy of Sciences				CAS Key Laboratory of Pathogenic Microbiology and Immunology, Institute of Microbiology, Chinese Academy of Sciences		2017-02-17		2017-04-30	2017-04-30
EPI_ISL_259762	EPI979637|A/chicken/Zhejiang/12.15 HZ298/2016-HA	A/chicken/Zhejiang/12.15 HZ298/2016	A / H7N9	LPAI		Asia / China / Zhejiang	Chicken	Yuhai Bi (Institute of Microbiology, Chinese Academy of Sciences)	Institute of Microbiology, Chinese Academy of Sciences		Yuhai, Bi	Pengtao Bao, Yang Liu, Xiaoai Zhang, Hang Fan, Jie Zhao, Mi Mu, Haiyang Li, Yanhe Wang, Honghan Ge, Shuang Li, Xin Yang, Qianqian Cui, Rui Chen, Liang Gao, Zhihua Sun, Lizhen Gao, Shuang Qiu, Xuchun Liu, Peter W. Horby, Xiubin Li, Liqun Fang, Wei Liu Human infection with a reassortment avian influenza A H3N8 virus: an epidemiological investigation study https://doi.org/10.1038/s41467-022-34601-1 …	CAS Key Laboratory of Pathogenic Microbiology and Immunology, Institute of Microbiology, Chinese Academy of Sciences		2016-12-15		2017-04-30	2017-04-30
EPI_ISL_259761	EPI979629|A/chicken/Zhejiang/12.15 HZ293/2016-HA	A/chicken/Zhejiang/12.15 HZ293/2016	A / H7N9	LPAI		Asia / China / Zhejiang	Chicken	Yuhai Bi (Institute of Microbiology, Chinese Academy of Sciences)	Institute of Microbiology, Chinese Academy of Sciences		Yuhai, Bi	Pengtao Bao, Yang Liu, Xiaoai Zhang, Hang Fan, Jie Zhao, Mi Mu, Haiyang Li, Yanhe Wang, Honghan Ge, Shuang Li, Xin Yang, Qianqian Cui, Rui Chen, Liang Gao, Zhihua Sun, Lizhen Gao, Shuang Qiu, Xuchun Liu, Peter W. Horby, Xiubin Li, Liqun Fang, Wei Liu Human infection with a reassortment avian influenza A H3N8 virus: an epidemiological investigation study https://doi.org/10.1038/s41467-022-34601-1 …	CAS Key Laboratory of Pathogenic Microbiology and Immunology, Institute of Microbiology, Chinese Academy of Sciences		2016-12-15		2017-04-30	2017-04-30
EPI_ISL_259760	EPI979621|A/chicken/Zhejiang/1.10 HZ142/2017-HA	A/chicken/Zhejiang/1.10 HZ142/2017	A / H7N9	LPAI		Asia / China / Zhejiang	Chicken	Yuhai Bi (Institute of Microbiology, Chinese Academy of Sciences)	Institute of Microbiology, Chinese Academy of Sciences		Yuhai, Bi		CAS Key Laboratory of Pathogenic Microbiology and Immunology, Institute of Microbiology, Chinese Academy of Sciences		2017-01-10		2017-04-30	2017-04-30
EPI_ISL_259758	EPI979605|A/chicken/Guangdong/01.08 SZBJ0011-O/2017-HA	A/chicken/Guangdong/01.08 SZBJ0011-O/2017	A / H7N9	HPAI		Asia / China / Guangdong	Chicken	Yuhai Bi (Institute of Microbiology, Chinese Academy of Sciences)	Institute of Microbiology, Chinese Academy of Sciences		Yuhai, Bi		CAS Key Laboratory of Pathogenic Microbiology and Immunology, Institute of Microbiology, Chinese Academy of Sciences		2017-01-08		2017-04-30	2017-04-30
EPI_ISL_259756	EPI979589|A/chicken/Shandong/04.03 QD4-739/2017-HA	A/chicken/Shandong/04.03 QD4-739/2017	A / H7N9	LPAI		Asia / China / Shandong	Chicken	Yuhai Bi (Institute of Microbiology, Chinese Academy of Sciences)	Institute of Microbiology, Chinese Academy of Sciences		Yuhai, Bi		CAS Key Laboratory of Pathogenic Microbiology and Immunology, Institute of Microbiology, Chinese Academy of Sciences		2017-04-03		2017-04-30	2017-04-30
EPI_ISL_259755	EPI979581|A/chicken/Shandong/02.10 QD2-758/2017-HA	A/chicken/Shandong/02.10 QD2-758/2017	A / H7N9	LPAI		Asia / China / Shandong	Chicken	Yuhai Bi (Institute of Microbiology, Chinese Academy of Sciences)	Institute of Microbiology, Chinese Academy of Sciences		Yuhai, Bi		CAS Key Laboratory of Pathogenic Microbiology and Immunology, Institute of Microbiology, Chinese Academy of Sciences		2017-02-10		2017-04-30	2017-04-30
EPI_ISL_259754	EPI979573|A/chicken/Liaoning/03.04 LN-083/2017-HA	A/chicken/Liaoning/03.04 LN-083/2017	A / H7N9	LPAI		Asia / China / Liaoning	Chicken	Yuhai Bi (Institute of Microbiology, Chinese Academy of Sciences)	Institute of Microbiology, Chinese Academy of Sciences		Yuhai, Bi		CAS Key Laboratory of Pathogenic Microbiology and Immunology, Institute of Microbiology, Chinese Academy of Sciences		2017-03-04		2017-04-30	2017-04-30
EPI_ISL_259753	EPI979565|A/chicken/Jiangxi/02.16 ShRGF080-P/2017-HA	A/chicken/Jiangxi/02.16 ShRGF080-P/2017	A / H7N9	LPAI		Asia / China / Jiangxi	Chicken	Yuhai Bi (Institute of Microbiology, Chinese Academy of Sciences)	Institute of Microbiology, Chinese Academy of Sciences		Yuhai, Bi		CAS Key Laboratory of Pathogenic Microbiology and Immunology, Institute of Microbiology, Chinese Academy of Sciences		2017-02-16		2017-04-30	2017-04-30
EPI_ISL_259750	EPI979541|A/chicken/Jiangsu/12.2 KS008-O/2016-HA	A/chicken/Jiangsu/12.2 KS008-O/2016	A / H7N9	LPAI		Asia / China / Jiangsu	Chicken	Yuhai Bi (Institute of Microbiology, Chinese Academy of Sciences)	Institute of Microbiology, Chinese Academy of Sciences		Yuhai, Bi		CAS Key Laboratory of Pathogenic Microbiology and Immunology, Institute of Microbiology, Chinese Academy of Sciences		2016-12-02		2017-04-30	2017-04-30
EPI_ISL_259749	EPI979533|A/chicken/Jiangsu/12.2 KS004-O/2016-HA	A/chicken/Jiangsu/12.2 KS004-O/2016	A / H7N9	LPAI		Asia / China / Jiangsu	Chicken	Yuhai Bi (Institute of Microbiology, Chinese Academy of Sciences)	Institute of Microbiology, Chinese Academy of Sciences		Yuhai, Bi		CAS Key Laboratory of Pathogenic Microbiology and Immunology, Institute of Microbiology, Chinese Academy of Sciences		2016-12-02		2017-04-30	2017-04-30
EPI_ISL_259748	EPI979525|A/chicken/Jiangsu/12.2 KS001-O/2016-HA	A/chicken/Jiangsu/12.2 KS001-O/2016	A / H7N9	LPAI		Asia / China / Jiangsu	Chicken	Yuhai Bi (Institute of Microbiology, Chinese Academy of Sciences)	Institute of Microbiology, Chinese Academy of Sciences		Yuhai, Bi		CAS Key Laboratory of Pathogenic Microbiology and Immunology, Institute of Microbiology, Chinese Academy of Sciences		2016-12-02		2017-04-30	2017-04-30
EPI_ISL_259747	EPI979517|A/chicken/Guangdong/12.10 DGCPLB032/2016-HA	A/chicken/Guangdong/12.10 DGCPLB032/2016	A / H7N9	LPAI		Asia / China / Guangdong	Chicken	Yuhai Bi (Institute of Microbiology, Chinese Academy of Sciences)	Institute of Microbiology, Chinese Academy of Sciences		Yuhai, Bi		CAS Key Laboratory of Pathogenic Microbiology and Immunology, Institute of Microbiology, Chinese Academy of Sciences		2016-12-10		2017-04-30	2017-04-30
EPI_ISL_253034	EPI942921|A/chicken/Zhejiang/233/2016	A/chicken/Zhejiang/233/2016	A / H7N6	LPAI		Asia / China	Chicken				Wu,H.; Lu,R.; Peng,X.; Chen,B.; Cheng,L.; Wu,N.				2016-01-31			2016-10-28
EPI_ISL_252837	EPI942085|A/chicken/Ganzhou/GZ79/2016	A/chicken/Ganzhou/GZ79/2016	A / H7N9	LPAI		Asia / China	Chicken				Chen,L.J.; Tian,J.H.; Lin,X.D.; Liao,Y.; Shi,M.; Zhang,Y.Z.				2016-01-27			2016-12-27
EPI_ISL_252829	EPI942077|A/chicken/Longquan/LQ78/2016	A/chicken/Longquan/LQ78/2016	A / H7N9	LPAI		Asia / China	Chicken				Chen,L.J.; Tian,J.H.; Lin,X.D.; Liao,Y.; Shi,M.; Zhang,Y.Z.				2016-01-30			2016-12-27
EPI_ISL_249307	EPI919590|A/Chicken/Huizhou/HZL1/2017(H7N9)	A/Chicken/Huizhou/HZL1/2017(H7N9)	A / H7N9	HPAI		Asia / China / Guangdong Province	Chicken	Qi Wenbao (South China Agricultural University / Veterinary Medicine College)	South China Agricultural University		Weixin,Jia;Li,Xing;Yixue,Dai;Wenbao,Qi;Ming,Liao		South China Agricultural University		2017-02-08		2017-02-20	2017-02-20
EPI_ISL_249306	EPI919589|A/Chicken/Guangdong/DG35/2017(H7N9)	A/Chicken/Guangdong/DG35/2017(H7N9)	A / H7N9	LPAI		Asia / China / Guangdong Province	Chicken	Qi Wenbao (South China Agricultural University / Veterinary Medicine College)	South China Agricultural University		Weixin,Jia;Li,Xing;Zhixian,Li;Wenbao,Qi;Ming,Liao		South China Agricultural University		2017-01-01		2017-02-20	2017-02-20
EPI_ISL_249305	EPI919588|A/Chicken/Guangdong/DG25/2017(H7N9)	A/Chicken/Guangdong/DG25/2017(H7N9)	A / H7N9	LPAI		Asia / China / Guangdong Province	Chicken	Qi Wenbao (South China Agricultural University / Veterinary Medicine College)	South China Agricultural University		Weixin,Jia;Li,Xing;Zhixian,Li;Wenbao,Qi;Ming,Liao		South China Agricultural University		2017-01-01		2017-02-20	2017-02-20
EPI_ISL_249304	EPI919587|A/Chicken/Guangdong/DG24/2017(H7N9)	A/Chicken/Guangdong/DG24/2017(H7N9)	A / H7N9	LPAI		Asia / China / Guangdong Province	Chicken	Qi Wenbao (South China Agricultural University / Veterinary Medicine College)	South China Agricultural University		Weixin,Jia;Li,Xing;Zhixian,Li;Wenbao,Qi;Ming,Liao		South China Agricultural University		2017-01-01		2017-02-20	2017-02-20
EPI_ISL_249303	EPI919586|A/Chicken/Guangdong/DG22/2017(H7N9)	A/Chicken/Guangdong/DG22/2017(H7N9)	A / H7N9	LPAI		Asia / China / Guangdong Province	Chicken	Qi Wenbao (South China Agricultural University / Veterinary Medicine College)	South China Agricultural University		Weixin,Jia;Li,Xing;Zhixian,Li;Wenbao,Qi;Ming,Liao		South China Agricultural University		2017-01-01		2017-02-20	2017-02-20
EPI_ISL_249302	EPI919585|A/Chicken/Guangdong/DG21/2017(H7N9)	A/Chicken/Guangdong/DG21/2017(H7N9)	A / H7N9	LPAI		Asia / China / Guangdong Province	Chicken	Qi Wenbao (South China Agricultural University / Veterinary Medicine College)	South China Agricultural University		Weixin,Jia;Li,Xing;Zhixian,Li;Wenbao,Qi;Ming,Liao		South China Agricultural University		2017-01-01		2017-02-20	2017-02-20
EPI_ISL_249300	EPI919581|A/Chicken/Guangdong/KP14236/2014(H7N9)	A/Chicken/Guangdong/KP14236/2014(H7N9)	A / H7N9	LPAI		Asia / China / Guangdong Province	Chicken	Qi Wenbao (South China Agricultural University / Veterinary Medicine College)	South China Agricultural University		Weixin,Jia;Shumin,Xie;Yicun,Lin;Wenbao,Qi;Ming,Liao		South China Agricultural University		2014-05-29		2017-02-20	2017-02-20
EPI_ISL_249299	EPI919579|A/Chicken/Guangdong/KP14235/2014(H7N9)	A/Chicken/Guangdong/KP14235/2014(H7N9)	A / H7N9	LPAI		Asia / China / Guangdong Province	Chicken	Qi Wenbao (South China Agricultural University / Veterinary Medicine College)	South China Agricultural University		Weixin,Jia;Shumin,Xie;Yicun,Lin;Wenbao,Qi;Ming,Liao		South China Agricultural University		2014-05-29		2017-02-20	2017-02-20
EPI_ISL_249297	EPI919575|A/Chicken/Guangdong/KP14213/2014(H7N9)	A/Chicken/Guangdong/KP14213/2014(H7N9)	A / H7N9	LPAI		Asia / China / Guangdong Province	Chicken	Qi Wenbao (South China Agricultural University / Veterinary Medicine College)	South China Agricultural University		Weixin,Jia;Shumin,Xie;Yicun,Lin;Wenbao,Qi;Ming,Liao		South China Agricultural University		2014-05-29		2017-02-20	2017-02-20
EPI_ISL_249296	EPI919573|A/Chicken/Guangdong/ZH14124/2014(H7N9)	A/Chicken/Guangdong/ZH14124/2014(H7N9)	A / H7N9	LPAI		Asia / China / Guangdong Province	Chicken	Qi Wenbao (South China Agricultural University / Veterinary Medicine College)	South China Agricultural University		Weixin,Jia;Shumin,Xie;Yicun,Lin;Wenbao,Qi;Ming,Liao		South China Agricultural University		2014-03-24		2017-02-20	2017-02-20
EPI_ISL_249295	EPI919571|A/Chicken/Guangdong/ZH14072/2014(H7N9)	A/Chicken/Guangdong/ZH14072/2014(H7N9)	A / H7N9	LPAI		Asia / China / Guangdong Province	Chicken	Qi Wenbao (South China Agricultural University / Veterinary Medicine College)	South China Agricultural University		Weixin,Jia;Shumin,Xie;Yicun,Lin;Wenbao,Qi;Ming,Liao		South China Agricultural University		2014-03-21		2017-02-20	2017-02-20
EPI_ISL_249294	EPI919570|A/Chicken/Jiangsu/14037/2014(H7N9)	A/Chicken/Jiangsu/14037/2014(H7N9)	A / H7N9	LPAI		Asia / China / Jiangsu Provice	Chicken	Qi Wenbao (South China Agricultural University / Veterinary Medicine College)	South China Agricultural University		Weixin,Jia;Shumin,Xie;Yicun,Lin;Wenbao,Qi;Ming,Liao		South China Agricultural University		2014-01-06		2017-02-20	2017-02-20
EPI_ISL_249282	EPI919541|A/Chicken/Guangdong/CZ9/2016(H7N9)	A/Chicken/Guangdong/CZ9/2016(H7N9)	A / H7N9	LPAI		Asia / China / Guangdong Province	Chicken	Qi Wenbao (South China Agricultural University / Veterinary Medicine College)	South China Agricultural University		Weixin,Jia;Li,Xing;Zhixian,Li;Wenbao,Qi;Ming,Liao	Pengtao Bao, Yang Liu, Xiaoai Zhang, Hang Fan, Jie Zhao, Mi Mu, Haiyang Li, Yanhe Wang, Honghan Ge, Shuang Li, Xin Yang, Qianqian Cui, Rui Chen, Liang Gao, Zhihua Sun, Lizhen Gao, Shuang Qiu, Xuchun Liu, Peter W. Horby, Xiubin Li, Liqun Fang, Wei Liu Human infection with a reassortment avian influenza A H3N8 virus: an epidemiological investigation study https://doi.org/10.1038/s41467-022-34601-1 …	South China Agricultural University		2016-02-28		2017-02-20	2017-02-20
EPI_ISL_249236	EPI919456|A/Chicken/Guangdong/DG16804/2016(H7N9)	A/Chicken/Guangdong/DG16804/2016(H7N9)	A / H7N9	LPAI		Asia / China / Guangdong Province	Chicken	Qi Wenbao (South China Agricultural University / Veterinary Medicine College)	South China Agricultural University		Weixin,Jia;Li,Xing;Zhixian,Li;Wenbao,Qi;Ming,Liao		South China Agricultural University		2016-08-09		2017-02-20	2017-02-20
EPI_ISL_249154	EPI919147|A/Chicken/Guangdong/DG16800/2016(H7N9)	A/Chicken/Guangdong/DG16800/2016(H7N9)	A / H7N9	LPAI		Asia / China / Guangdong Province	Chicken	Qi Wenbao (South China Agricultural University / Veterinary Medicine College)	South China Agricultural University		Weixin,Jia;Li,Xing;Zhixian,Li;Wenbao,Qi;Ming,Liao		South China Agricultural University		2016-07-04		2017-02-20	2017-02-20
EPI_ISL_249153	EPI919139|A/Chicken/Guangdong/DG16746/2016(H7N9)	A/Chicken/Guangdong/DG16746/2016(H7N9)	A / H7N9	LPAI		Asia / China / Guangdong Province	Chicken	Qi Wenbao (South China Agricultural University / Veterinary Medicine College)	South China Agricultural University		Weixin,Jia;Li,Xing;Zhixian,Li;Wenbao,Qi;Ming,Liao		South China Agricultural University		2016-06-03		2017-02-20	2017-02-20
EPI_ISL_249152	EPI919131|A/Chicken/Jiangsu/16680/2016(H7N9)	A/Chicken/Jiangsu/16680/2016(H7N9)	A / H7N9	LPAI		Asia / China / Jiangsu Provice	Chicken	Qi Wenbao (South China Agricultural University / Veterinary Medicine College)	South China Agricultural University		Weixin,Jia;Li,Xing;Zhixian,Li;Wenbao,Qi;Ming,Liao		South China Agricultural University		2016-04-22		2017-02-20	2017-02-20
EPI_ISL_249151	EPI919123|A/Chicken/Guangdong/DG16675/2016(H7N9)	A/Chicken/Guangdong/DG16675/2016(H7N9)	A / H7N9	LPAI		Asia / China / Guangdong Province	Chicken	Qi Wenbao (South China Agricultural University / Veterinary Medicine College)	South China Agricultural University		Weixin,Jia;Li,Xing;Yixue,Dai;Wenbao,Qi;Ming,Liao		South China Agricultural University		2016-04-22		2017-02-20	2017-02-20
EPI_ISL_249150	EPI919116|A/Chicken/Guangdong/DG16667/2016(H7N9)	A/Chicken/Guangdong/DG16667/2016(H7N9)	A / H7N9	LPAI		Asia / China / Guangdong Province	Chicken	Qi Wenbao (South China Agricultural University / Veterinary Medicine College)	South China Agricultural University		Weixin,Jia;Li,Xing;Zhixian,Li;Wenbao,Qi;Ming,Liao		South China Agricultural University		2016-04-22		2017-02-20	2017-02-20
EPI_ISL_249149	EPI919107|A/Chicken/Guangdong/DG16666/2016(H7N9)	A/Chicken/Guangdong/DG16666/2016(H7N9)	A / H7N9	LPAI		Asia / China / Guangdong Province	Chicken	Qi Wenbao (South China Agricultural University / Veterinary Medicine College)	South China Agricultural University		Weixin,Jia;Li,Xing;Zhixian,Li;Wenbao,Qi;Ming,Liao		South China Agricultural University		2016-04-22		2017-02-20	2017-02-20
EPI_ISL_249148	EPI919099|A/Chicken/Guangdong/DG16624/2016(H7N9)	A/Chicken/Guangdong/DG16624/2016(H7N9)	A / H7N9	LPAI		Asia / China / Guangdong Province	Chicken	Qi Wenbao (South China Agricultural University / Veterinary Medicine College)	South China Agricultural University		Weixin,Jia;Li,Xing;Zhixian,Li;Wenbao,Qi;Ming,Liao		South China Agricultural University		2016-04-22		2017-02-20	2017-02-20
EPI_ISL_249147	EPI919091|A/Chicken/Guangdong/DG16604/2016(H7N9)	A/Chicken/Guangdong/DG16604/2016(H7N9)	A / H7N9	LPAI		Asia / China / Guangdong Province	Chicken	Qi Wenbao (South China Agricultural University / Veterinary Medicine College)	South China Agricultural University		Weixin,Jia;Li,Xing;Yixue,Dai;Wenbao,Qi;Ming,Liao		South China Agricultural University		2016-04-01		2017-02-20	2017-02-20
EPI_ISL_249146	EPI919083|A/Chicken/Guangdong/DG16550/2016(H7N9)	A/Chicken/Guangdong/DG16550/2016(H7N9)	A / H7N9	LPAI		Asia / China / Guangdong Province	Chicken	Qi Wenbao (South China Agricultural University / Veterinary Medicine College)	South China Agricultural University		Weixin,Jia;Li,Xing;Zhixian,Li;Wenbao,Qi;Ming,Liao		South China Agricultural University		2016-03-18		2017-02-20	2017-02-20
EPI_ISL_249145	EPI919075|A/Chicken/Guangdong/DG16545/2016(H7N9)	A/Chicken/Guangdong/DG16545/2016(H7N9)	A / H7N9	LPAI		Asia / China / Guangdong Province	Chicken	Qi Wenbao (South China Agricultural University / Veterinary Medicine College)	South China Agricultural University		Weixin,Jia;Li,Xing;Zhixian,Li;Wenbao,Qi;Ming,Liao		South China Agricultural University		2016-03-18		2017-02-20	2017-02-20
EPI_ISL_249144	EPI919067|A/Chicken/Guangdong/GZ16498/2016(H7N9)	A/Chicken/Guangdong/GZ16498/2016(H7N9)	A / H7N9	LPAI		Asia / China / Guangdong Province	Chicken	Qi Wenbao (South China Agricultural University / Veterinary Medicine College)	South China Agricultural University		Weixin,Jia;Li,Xing;Zhixian,Li;Wenbao,Qi;Ming,Liao		South China Agricultural University		2016-03-08		2017-02-20	2017-02-20
EPI_ISL_249143	EPI919059|A/Chicken/Guangdong/GZ16491/2016(H7N9)	A/Chicken/Guangdong/GZ16491/2016(H7N9)	A / H7N9	LPAI		Asia / China / Guangdong Province	Chicken	Qi Wenbao (South China Agricultural University / Veterinary Medicine College)	South China Agricultural University		Weixin,Jia;Li,Xing;Zhixian,Li;Wenbao,Qi;Ming,Liao		South China Agricultural University		2016-03-08		2017-02-20	2017-02-20
EPI_ISL_249142	EPI919051|A/Chicken/Guangdong/GZ16459/2016(H7N9)	A/Chicken/Guangdong/GZ16459/2016(H7N9)	A / H7N9	LPAI		Asia / China / Guangdong Province	Chicken	Qi Wenbao (South China Agricultural University / Veterinary Medicine College)	South China Agricultural University		Weixin,Jia;Li,Xing;Yixue,Dai;Wenbao,Qi;Ming,Liao		South China Agricultural University		2016-03-17		2017-02-20	2017-02-20
EPI_ISL_249141	EPI919043|A/Chicken/Dongguan/DG16447/2016(H7N9)	A/Chicken/Dongguan/DG16447/2016(H7N9)	A / H7N9	LPAI		Asia / China / Guangdong Province	Chicken	Qi Wenbao (South China Agricultural University / Veterinary Medicine College)	South China Agricultural University		Weixin,Jia;Li,Xing;Yixue,Dai;Wenbao,Qi;Ming,Liao		South China Agricultural University		2016-03-04		2017-02-20	2017-02-20
EPI_ISL_249140	EPI919035|A/Chicken/Guangdong/DG16437/2016(H7N9)	A/Chicken/Guangdong/DG16437/2016(H7N9)	A / H7N9	LPAI		Asia / China / Guangdong Province	Chicken	Qi Wenbao (South China Agricultural University / Veterinary Medicine College)	South China Agricultural University		Weixin,Jia;Li,Xing;Zhixian,Li;Wenbao,Qi;Ming,Liao		South China Agricultural University		2016-03-01		2017-02-20	2017-02-20
EPI_ISL_249139	EPI919027|A/Chicken/Guangdong/DG16419/2016(H7N9)	A/Chicken/Guangdong/DG16419/2016(H7N9)	A / H7N9	LPAI		Asia / China / Guangdong Province	Chicken	Qi Wenbao (South China Agricultural University / Veterinary Medicine College)	South China Agricultural University		Weixin,Jia;Li,Xing;Zhixian,Li;Wenbao,Qi;Ming,Liao		South China Agricultural University		2016-03-01		2017-02-20	2017-02-20
EPI_ISL_249138	EPI919019|A/Chicken/Guangdong/DG16411/2016(H7N9)	A/Chicken/Guangdong/DG16411/2016(H7N9)	A / H7N9	LPAI		Asia / China / Guangdong Province	Chicken	Qi Wenbao (South China Agricultural University / Veterinary Medicine College)	South China Agricultural University		Weixin,Jia;Li,Xing;Zhixian,Li;Wenbao,Qi;Ming,Liao		South China Agricultural University		2016-03-01		2017-02-20	2017-02-20
EPI_ISL_249137	EPI919011|A/Chicken/Guangdong/DG16402/2016(H7N9)	A/Chicken/Guangdong/DG16402/2016(H7N9)	A / H7N9	LPAI		Asia / China / Guangdong Province	Chicken	Qi Wenbao (South China Agricultural University / Veterinary Medicine College)	South China Agricultural University		Weixin,Jia;Li,Xing;Zhixian,Li;Wenbao,Qi;Ming,Liao		South China Agricultural University		2016-01-21		2017-02-20	2017-02-20
EPI_ISL_249136	EPI919003|A/Chicken/Guangdong/DG16303/2016(H7N9)	A/Chicken/Guangdong/DG16303/2016(H7N9)	A / H7N9	LPAI		Asia / China / Guangdong Province	Chicken	Qi Wenbao (South China Agricultural University / Veterinary Medicine College)	South China Agricultural University		Weixin,Jia;Li,Xing;Zhixian,Li;Wenbao,Qi;Ming,Liao	Pengtao Bao, Yang Liu, Xiaoai Zhang, Hang Fan, Jie Zhao, Mi Mu, Haiyang Li, Yanhe Wang, Honghan Ge, Shuang Li, Xin Yang, Qianqian Cui, Rui Chen, Liang Gao, Zhihua Sun, Lizhen Gao, Shuang Qiu, Xuchun Liu, Peter W. Horby, Xiubin Li, Liqun Fang, Wei Liu Human infection with a reassortment avian influenza A H3N8 virus: an epidemiological investigation study https://doi.org/10.1038/s41467-022-34601-1 …	South China Agricultural University		2016-01-13		2017-02-20	2017-02-20
EPI_ISL_249135	EPI918995|A/Chicken/Liaoning/16138/2016(H7N9)	A/Chicken/Liaoning/16138/2016(H7N9)	A / H7N9	LPAI		Asia / China / Liaoning Province	Chicken	Qi Wenbao (South China Agricultural University / Veterinary Medicine College)	South China Agricultural University		Weixin,Jia;Li,Xing;Zhixian,Li;Wenbao,Qi;Ming,Liao		South China Agricultural University		2016-01-06		2017-02-20	2017-02-20
EPI_ISL_249134	EPI918987|A/Chicken/Guangdong/DG16072/2015(H7N9)	A/Chicken/Guangdong/DG16072/2015(H7N9)	A / H7N9	LPAI		Asia / China / Guangdong Province	Chicken	Qi Wenbao (South China Agricultural University / Veterinary Medicine College)	South China Agricultural University		Weixin,Jia;Li,Xing;Zhixian,Li;Wenbao,Qi;Ming,Liao	Pengtao Bao, Yang Liu, Xiaoai Zhang, Hang Fan, Jie Zhao, Mi Mu, Haiyang Li, Yanhe Wang, Honghan Ge, Shuang Li, Xin Yang, Qianqian Cui, Rui Chen, Liang Gao, Zhihua Sun, Lizhen Gao, Shuang Qiu, Xuchun Liu, Peter W. Horby, Xiubin Li, Liqun Fang, Wei Liu Human infection with a reassortment avian influenza A H3N8 virus: an epidemiological investigation study https://doi.org/10.1038/s41467-022-34601-1 …	South China Agricultural University		2015-12-28		2017-02-20	2017-02-20
EPI_ISL_249133	EPI918977|A/Chicken/Guangdong/DG16061/2015(H7N9)	A/Chicken/Guangdong/DG16061/2015(H7N9)	A / H7N9	LPAI		Asia / China / Guangdong Province	Chicken	Qi Wenbao (South China Agricultural University / Veterinary Medicine College)	South China Agricultural University		Weixin,Jia;Li,Xing;Zhixian,Li;Wenbao,Qi;Ming,Liao		South China Agricultural University		2015-12-28		2017-02-20	2017-02-20
EPI_ISL_249132	EPI918969|A/Chicken/Guangdong/DG16058/2015(H7N9)	A/Chicken/Guangdong/DG16058/2015(H7N9)	A / H7N9	LPAI		Asia / China / Guangdong Province	Chicken	Qi Wenbao (South China Agricultural University / Veterinary Medicine College)	South China Agricultural University		Weixin,Jia;Li,Xing;Zhixian,Li;Wenbao,Qi;Ming,Liao		South China Agricultural University		2015-12-28		2017-02-20	2017-02-20
EPI_ISL_249131	EPI918961|A/Chicken/Guangdong/DG16030/2015(H7N9)	A/Chicken/Guangdong/DG16030/2015(H7N9)	A / H7N9	LPAI		Asia / China / Guangdong Province	Chicken	Qi Wenbao (South China Agricultural University / Veterinary Medicine College)	South China Agricultural University		Weixin,Jia;Li,Xing;Zhixian,Li;Wenbao,Qi;Ming,Liao		South China Agricultural University		2015-12-16		2017-02-20	2017-02-20
EPI_ISL_249130	EPI918953|A/Chicken/Guangdong/GZ16019/2015(H7N9)	A/Chicken/Guangdong/GZ16019/2015(H7N9)	A / H7N9	LPAI		Asia / China / Guangdong Province	Chicken	Qi Wenbao (South China Agricultural University / Veterinary Medicine College)	South China Agricultural University		Weixin,Jia;Li,Xing;Zhixian,Li;Wenbao,Qi;Ming,Liao		South China Agricultural University		2015-11-14		2017-02-20	2017-02-20
EPI_ISL_249129	EPI918945|A/Chicken/Guangdong/DG15720/2015(H7N9)	A/Chicken/Guangdong/DG15720/2015(H7N9)	A / H7N9	LPAI		Asia / China / Guangdong Province	Chicken	Qi Wenbao (South China Agricultural University / Veterinary Medicine College)	South China Agricultural University		Weixin,Jia;Li,Xing;Yixue,Dai;Wenbao,Qi;Ming,Liao	Pengtao Bao, Yang Liu, Xiaoai Zhang, Hang Fan, Jie Zhao, Mi Mu, Haiyang Li, Yanhe Wang, Honghan Ge, Shuang Li, Xin Yang, Qianqian Cui, Rui Chen, Liang Gao, Zhihua Sun, Lizhen Gao, Shuang Qiu, Xuchun Liu, Peter W. Horby, Xiubin Li, Liqun Fang, Wei Liu Human infection with a reassortment avian influenza A H3N8 virus: an epidemiological investigation study https://doi.org/10.1038/s41467-022-34601-1 …	South China Agricultural University		2015-09-20		2017-02-20	2017-02-20
EPI_ISL_249128	EPI918937|A/Chicken/Guangdong/DG15718/2015(H7N9)	A/Chicken/Guangdong/DG15718/2015(H7N9)	A / H7N9	LPAI		Asia / China / Guangdong Province	Chicken	Qi Wenbao (South China Agricultural University / Veterinary Medicine College)	South China Agricultural University		Weixin,Jia;Li,Xing;Zhixian,Li;Wenbao,Qi;Ming,Liao	Xinkui Zhang, Yujia Yang, Xinyu Han, Dandan Wei, Beibei Niu, Qiuhong Huang, Yan Li, Huifang Yin, Xianpeng Zhang, Ming Liao, Weixin Jia Unique phenomenon of H5 highly pathogenic avian influenza virus in China: co-circulation of Clade 2.3.4.4b H5N1 and H5N6 results in diversity of H5 Virus https://doi.org/10.1080/22221751.2025.2502005 Emerging Microbes &amp; Infections, (): , , 2025 Pengtao Bao, Ya…	South China Agricultural University		2015-09-20		2017-02-20	2017-02-20
EPI_ISL_249127	EPI918929|A/Chicken/Guangdong/DG15709/2015(H7N9)	A/Chicken/Guangdong/DG15709/2015(H7N9)	A / H7N9	LPAI		Asia / China / Guangdong Province	Chicken	Qi Wenbao (South China Agricultural University / Veterinary Medicine College)	South China Agricultural University		Weixin,Jia;Li,Xing;Zhixian,Li;Wenbao,Qi;Ming,Liao	Pengtao Bao, Yang Liu, Xiaoai Zhang, Hang Fan, Jie Zhao, Mi Mu, Haiyang Li, Yanhe Wang, Honghan Ge, Shuang Li, Xin Yang, Qianqian Cui, Rui Chen, Liang Gao, Zhihua Sun, Lizhen Gao, Shuang Qiu, Xuchun Liu, Peter W. Horby, Xiubin Li, Liqun Fang, Wei Liu Human infection with a reassortment avian influenza A H3N8 virus: an epidemiological investigation study https://doi.org/10.1038/s41467-022-34601-1 …	South China Agricultural University		2015-07-07		2017-02-20	2017-02-20
EPI_ISL_249125	EPI918913|A/Chicken/Guangdong/DG15565/2015(H7N9)	A/Chicken/Guangdong/DG15565/2015(H7N9)	A / H7N9	LPAI		Asia / China / Guangdong Province	Chicken	Qi Wenbao (South China Agricultural University / Veterinary Medicine College)	South China Agricultural University		Weixin,Jia;Shumin,Xie;Yicun,Lin;Wenbao,Qi;Ming,Liao		South China Agricultural University		2015-07-07		2017-02-20	2017-02-19
EPI_ISL_249124	EPI918905|A/Chicken/Guangdong/DG15480/2015(H7N9)	A/Chicken/Guangdong/DG15480/2015(H7N9)	A / H7N9	LPAI		Asia / China / Guangdong Province	Chicken	Qi Wenbao (South China Agricultural University / Veterinary Medicine College)	South China Agricultural University		Weixin,Jia;Shumin,Xie;Yicun,Lin;Wenbao,Qi;Ming,Liao		South China Agricultural University		2015-05-22		2017-02-19	2017-02-19
EPI_ISL_249123	EPI918897|A/Chicken/Guangdong/DG15478/2015(H7N9)	A/Chicken/Guangdong/DG15478/2015(H7N9)	A / H7N9	LPAI		Asia / China / Guangdong Province	Chicken	Qi Wenbao (South China Agricultural University / Veterinary Medicine College)	South China Agricultural University		Weixin,Jia;Shumin,Xie;Yicun,Lin;Wenbao,Qi;Ming,Liao		South China Agricultural University		2015-05-22		2017-02-19	2017-02-19
EPI_ISL_249122	EPI918889|A/Chicken/Guangdong/GZ15382/2015(H7N9)	A/Chicken/Guangdong/GZ15382/2015(H7N9)	A / H7N9	LPAI		Asia / China / Guangdong Province	Chicken	Qi Wenbao (South China Agricultural University / Veterinary Medicine College)	South China Agricultural University		Weixin,Jia;Li,Xing;Zhixian,Li;Wenbao,Qi;Ming,Liao		South China Agricultural University		2015-04-21		2017-02-19	2017-02-19
EPI_ISL_249121	EPI918881|A/Chicken/Guangdong/GZ15360/2015(H7N9)	A/Chicken/Guangdong/GZ15360/2015(H7N9)	A / H7N9	LPAI		Asia / China / Guangdong Province	Chicken	Qi Wenbao (South China Agricultural University / Veterinary Medicine College)	South China Agricultural University		Weixin,Jia;Li,Xing;Zhixian,Li;Wenbao,Qi;Ming,Liao		South China Agricultural University		2015-04-14		2017-02-19	2017-02-19
EPI_ISL_249120	EPI918873|A/Chicken/Guangdong/DG15287/2015(H7N9)	A/Chicken/Guangdong/DG15287/2015(H7N9)	A / H7N9	LPAI		Asia / China / Guangdong Province	Chicken	Qi Wenbao (South China Agricultural University / Veterinary Medicine College)	South China Agricultural University		Weixin,Jia;Li,Xing;Zhixian,Li;Wenbao,Qi;Ming,Liao		South China Agricultural University		2015-03-12		2017-02-19	2017-02-19
EPI_ISL_249119	EPI918865|A/Chicken/Guangdong/GZ15239/2015(H7N9)	A/Chicken/Guangdong/GZ15239/2015(H7N9)	A / H7N9	LPAI		Asia / China / Guangdong Province	Chicken	Qi Wenbao (South China Agricultural University / Veterinary Medicine College)	South China Agricultural University		Weixin,Jia;Li,Xing;Zhixian,Li;Wenbao,Qi;Ming,Liao		South China Agricultural University		2015-02-09		2017-02-19	2017-02-19
EPI_ISL_249118	EPI918857|A/Chicken/Guangdong/GZ15192/2015(H7N9)	A/Chicken/Guangdong/GZ15192/2015(H7N9)	A / H7N9	LPAI		Asia / China / Guangdong Province	Chicken	Qi Wenbao (South China Agricultural University / Veterinary Medicine College)	South China Agricultural University		Weixin,Jia;Li,Xing;Zhixian,Li;Wenbao,Qi;Ming,Liao		South China Agricultural University		2015-01-26		2017-02-19	2017-02-19
EPI_ISL_249117	EPI918849|A/Chicken/Guangdong/DG15166/2015(H7N9)	A/Chicken/Guangdong/DG15166/2015(H7N9)	A / H7N9	LPAI		Asia / China / Guangdong Province	Chicken	Qi Wenbao (South China Agricultural University / Veterinary Medicine College)	South China Agricultural University		Weixin,Jia;Li,Xing;Zhixian,Li;Wenbao,Qi;Ming,Liao		South China Agricultural University		2015-01-30		2017-02-19	2017-02-19
EPI_ISL_249116	EPI918841|A/Chicken/Guangdong/DG15159/2015(H7N9)	A/Chicken/Guangdong/DG15159/2015(H7N9)	A / H7N9	LPAI		Asia / China / Guangdong Province	Chicken	Qi Wenbao (South China Agricultural University / Veterinary Medicine College)	South China Agricultural University		Weixin,Jia;Li,Xing;Zhixian,Li;Wenbao,Qi;Ming,Liao		South China Agricultural University		2015-01-30		2017-02-19	2017-02-19
EPI_ISL_249115	EPI918834|A/Chicken/Guangdong/DG0124/2017(H7N9)	A/Chicken/Guangdong/DG0124/2017(H7N9)	A / H7N9	LPAI		Asia / China / Guangdong Province	Chicken	Qi Wenbao (South China Agricultural University / Veterinary Medicine College)	South China Agricultural University		Weixin,Jia;Li,Xing;Zhixian,Li;Wenbao,Qi;Ming,Liao		South China Agricultural University		2017-01-04		2017-02-19	2017-02-19
EPI_ISL_249114	EPI918826|A/Chicken/Huizhou/HZ04/2016(H7N9)	A/Chicken/Huizhou/HZ04/2016(H7N9)	A / H7N9	HPAI		Asia / China / Guangdong Province	Chicken	Qi Wenbao (South China Agricultural University / Veterinary Medicine College)	South China Agricultural University		Weixin,Jia;Li,Xing;Yixue,Dai;Wenbao,Qi;Ming,Liao		South China Agricultural University		2016-12-28		2017-02-19	2017-02-19
EPI_ISL_249113	EPI918818|A/Chicken/Zhongshan/ZS/2017(H7N9)	A/Chicken/Zhongshan/ZS/2017(H7N9)	A / H7N9	HPAI		Asia / China / Guangdong Province	Chicken	Qi Wenbao (South China Agricultural University / Veterinary Medicine College)	South China Agricultural University		Weixin,Jia;Li,Xing;Zhixian,Li;Wenbao,Qi;Ming,Liao		South China Agricultural University		2017-01-12		2017-02-19	2017-02-19
EPI_ISL_249112	EPI918810|A/Chicken/Guangdong/DG0164/2017(H7N9)	A/Chicken/Guangdong/DG0164/2017(H7N9)	A / H7N9	LPAI		Asia / China / Guangdong Province	Chicken	Qi Wenbao (South China Agricultural University / Veterinary Medicine College)	South China Agricultural University		Weixin,Jia;Li,Xing;Zhixian,Li;Wenbao,Qi;Ming,Liao		South China Agricultural University		2017-01-04		2017-02-19	2017-02-19
EPI_ISL_249111	EPI918802|A/Chicken/Guangdong/DG096/2017(H7N9)	A/Chicken/Guangdong/DG096/2017(H7N9)	A / H7N9	LPAI		Asia / China / Guangdong Province	Chicken	Qi Wenbao (South China Agricultural University / Veterinary Medicine College)	South China Agricultural University		Weixin,Jia;Li,Xing;Zhixian,Li;Wenbao,Qi;Ming,Liao		South China Agricultural University		2017-01-04		2017-02-19	2017-02-19
EPI_ISL_249110	EPI918795|A/Chicken/Huizhou/HZBL/2017(H7N9)	A/Chicken/Huizhou/HZBL/2017(H7N9)	A / H7N9	LPAI		Asia / China / Guangdong Province	Chicken	Qi Wenbao (South China Agricultural University / Veterinary Medicine College)	South China Agricultural University		Weixin,Jia;Li,Xing;Zhixian,Li;Wenbao,Qi;Ming,Liao		South China Agricultural University		2017-01-04		2017-02-19	2017-02-19
EPI_ISL_249109	EPI918785|A/Chicken/Guangdong/DG0188/2017(H7N9)	A/Chicken/Guangdong/DG0188/2017(H7N9)	A / H7N9	LPAI		Asia / China / Guangdong Province	Chicken	Qi Wenbao (South China Agricultural University / Veterinary Medicine College)	South China Agricultural University		Weixin,Jia;Li,Xing;Zhixian,Li;Wenbao,Qi;Ming,Liao		South China Agricultural University		2017-01-04		2017-02-19	2017-02-19
EPI_ISL_249108	EPI918779|A/Chicken/Guangdong/DG042/2017(H7N9)	A/Chicken/Guangdong/DG042/2017(H7N9)	A / H7N9	LPAI		Asia / China / Guangdong Province	Chicken	Qi Wenbao (South China Agricultural University / Veterinary Medicine College)	South China Agricultural University		Weixin,Jia;Li,Xing;Zhixian,Li;Wenbao,Qi;Ming,Liao		South China Agricultural University		2017-01-04		2017-02-19	2017-02-19
EPI_ISL_249107	EPI918771|A/Chicken/Guangdong/KP14218/2014(H7N9)	A/Chicken/Guangdong/KP14218/2014(H7N9)	A / H7N9	LPAI		Asia / China / Guangdong Province	Chicken	Qi Wenbao (South China Agricultural University / Veterinary Medicine College)	South China Agricultural University		Weixin,Jia;Shumin,Xie;Yicun,Lin;Wenbao,Qi;Ming,Liao				2014-05-29		2017-02-19	2017-02-19
EPI_ISL_249106	EPI918763|A/Chicken/Guangdong/KP14210/2014(H7N9)	A/Chicken/Guangdong/KP14210/2014(H7N9)	A / H7N9	LPAI		Asia / China / Guangdong Province	Chicken	Qi Wenbao (South China Agricultural University / Veterinary Medicine College)	South China Agricultural University		Weixin,Jia;Shumin,Xie;Yicun,Lin;Wenbao,Qi;Ming,Liao		South China Agricultural University		2014-05-29		2017-02-19	2017-02-19
EPI_ISL_249104	EPI918752|A/Chicken/Guangdong/ZH14123/2014(H7N9)	A/Chicken/Guangdong/ZH14123/2014(H7N9)	A / H7N9	LPAI		Asia / China / Guangdong Province	Chicken	Qi Wenbao (South China Agricultural University / Veterinary Medicine College)	South China Agricultural University		Weixin,Jia;Shumin,Xie;Yicun,Lin;Wenbao,Qi;Ming,Liao		South China Agricultural University		2014-03-24		2017-02-19	2017-02-19
EPI_ISL_249103	EPI918744|A/Chicken/Guangdong/ZH14073/2014(H7N9)	A/Chicken/Guangdong/ZH14073/2014(H7N9)	A / H7N9	LPAI		Asia / China / Guangdong Province	Chicken	Qi Wenbao (South China Agricultural University / Veterinary Medicine College)	South China Agricultural University		Weixin,Jia;Shumin,Xie;Yicun,Lin;Wenbao,Qi;Ming,Liao		South China Agricultural University		2014-03-21		2017-02-19	2017-02-19
EPI_ISL_249101	EPI918728|A/Chicken/Guangxi/14048/2014(H7N9)	A/Chicken/Guangxi/14048/2014(H7N9)	A / H7N9	LPAI		Asia / China / Guangxi Zhuang Autonomous Region	Chicken	Qi Wenbao (South China Agricultural University / Veterinary Medicine College)	South China Agricultural University		Weixin,Jia;Shumin,Xie;Yicun,Lin;Wenbao,Qi;Ming,Liao		South China Agricultural University		2014-03-05		2017-02-19	2017-02-19
EPI_ISL_249099	EPI918720|A/Chicken/Jiangsu/14040/2014(H7N9)	A/Chicken/Jiangsu/14040/2014(H7N9)	A / H7N9	LPAI		Asia / China / Jiangsu Provice	Chicken	Qi Wenbao (South China Agricultural University / Veterinary Medicine College)	South China Agricultural University		Weixin,Jia;Shumin,Xie;Yicun,Lin;Wenbao,Qi;Ming,Liao		South China Agricultural University		2014-01-09		2017-02-19	2017-02-19
EPI_ISL_249098	EPI918712|A/Chicken/Jiangsu/14038/2014(H7N9)	A/Chicken/Jiangsu/14038/2014(H7N9)	A / H7N9	LPAI		Asia / China / Jiangsu Provice	Chicken	Qi Wenbao (South China Agricultural University / Veterinary Medicine College)	South China Agricultural University		Weixin,Jia;Shumin,Xie;Yicun,Lin;Wenbao,Qi;Ming,Liao		South China Agricultural University		2014-01-06		2017-02-19	2017-02-19
EPI_ISL_249096	EPI918704|A/Chicken/Guangdong/ZH14036/2014(H7N9)	A/Chicken/Guangdong/ZH14036/2014(H7N9)	A / H7N9	LPAI		Asia / China / Guangdong Province	Chicken	Qi Wenbao (South China Agricultural University / Veterinary Medicine College)	South China Agricultural University		Weixin,Jia;Shumin,Xie;Yicun,Lin;Wenbao,Qi;Ming,Liao		South China Agricultural University		2014-02-18		2017-02-19	2017-02-19
EPI_ISL_248886	EPI917291|A/Chicken/Guangdong/HZX/2017(H7N9)	A/Chicken/Huizhou/HZX/2017(H7N9)	A / H7N9	HPAI		Asia / China / Guangdong Province	Chicken	Qi Wenbao (South China Agricultural University / Veterinary Medicine College)	South China Agricultural University		Weixin,Jia;Chenggang,Xu;Bo,Li;Zhixian,Li; Jiahao,Zhang; Wenbao,Qi; Ming,Liao		South China Agricultural University		2017-01-10		2017-02-20	2017-02-16
EPI_ISL_248816	EPI917179|A/Chicken/Guangdong/HD621/2017(H7N9)	A/Chicken/Guangzhou/HD621/2017(H7N9)	A / H7N9	HPAI		Asia / China / Guangdong Province	Chicken	Qi Wenbao (South China Agricultural University / Veterinary Medicine College)	South China Agricultural University		Wenbao,Qi;Bo,Li;Jiahao,Zhang;Guangjie,Lao;Guanming,Su;Weixin,Jia;Ming,Liao		South China Agricultural University		2017-01-15		2017-02-20	2017-02-16
EPI_ISL_248796	EPI917102|A/Chicken/Guangdong/HZ-3/2017(H7N9)	A/Chicken/Huizhou/HZ-3/2016(H7N9)	A / H7N9	HPAI		Asia / China / Guangdong Province	Chicken	Qi Wenbao (South China Agricultural University / Veterinary Medicine College)	South China Agricultural University		Wenbao,Qi;Bo,Li;Jiahao,Zhang;Guangjie,Lao;Guanming,Su;Weixin,Jia;Ming,Liao		South China Agricultural University		2016-12-28		2017-02-20	2017-02-16
EPI_ISL_235196	EPI841763|A/chicken/Jiangxi/C25/2014	A/chicken/Jiangxi/C25/2014	A / H7N7	LPAI		Asia / China	Chicken				Wu,H.; Wu,N.				2014-02			2014-09-21
EPI_ISL_221680	EPI759908|A/chicken/Shanghai/QP01/2015-090115-HA	A/chicken/Shanghai/QP01/2015	A / H7N9	LPAI	E1	Asia / China / Shanghai	Chicken	Baihui Zhao (Shanghai Municipal Center for Disease Control and Prevention)	Shanghai Municipal Center for Disease Control and Prevention		Wei, X.; Baihui, Z.; Shenghua, M.; Xue, Z.; Zheng, T.; Jian, C.; Hao, P.; Huan yu, W.; Xi, Z.;; Fan, W.		Shanghai Municipal Center for Disease Control and Prevention	90115	2015-02-15		2016-05-20	2016-05-20
EPI_ISL_221666	EPI759816|A/chicken/Shanghai/MH05/2015-082607-HA	A/chicken/Shanghai/MH05/2015	A / H7N9	LPAI		Asia / China / Shanghai	Chicken	Baihui Zhao (Shanghai Municipal Center for Disease Control and Prevention)	Shanghai Municipal Center for Disease Control and Prevention		Wei, X.; Baihui, Z.; Shenghua, M.; Xue, Z.; Zheng, T.; Jian, C.; Hao, P.; Huan yu, W.; Xi, Z.;; Fan, W.		Shanghai Municipal Center for Disease Control and Prevention	82607	2015-05-16		2016-05-20	2016-05-20
EPI_ISL_221665	EPI759808|A/chicken/Shanghai/MH04/2015-082606-HA	A/chicken/Shanghai/MH04/2015	A / H7N9	LPAI		Asia / China / Shanghai	Chicken	Baihui Zhao (Shanghai Municipal Center for Disease Control and Prevention)	Shanghai Municipal Center for Disease Control and Prevention		Wei, X.; Baihui, Z.; Shenghua, M.; Xue, Z.; Zheng, T.; Jian, C.; Hao, P.; Huan yu, W.; Xi, Z.;; Fan, W.		Shanghai Municipal Center for Disease Control and Prevention	82606	2015-05-16		2016-05-20	2016-05-20
EPI_ISL_221664	EPI759800|A/chicken/Shanghai/MH03/2015-082605-HA	A/chicken/Shanghai/MH03/2015	A / H7N9	LPAI		Asia / China / Shanghai	Chicken	Baihui Zhao (Shanghai Municipal Center for Disease Control and Prevention)	Shanghai Municipal Center for Disease Control and Prevention		Wei, X.; Baihui, Z.; Shenghua, M.; Xue, Z.; Zheng, T.; Jian, C.; Hao, P.; Huan yu, W.; Xi, Z.;; Fan, W.		Shanghai Municipal Center for Disease Control and Prevention	82605	2015-05-16		2016-05-20	2016-05-20
EPI_ISL_221663	EPI759792|A/chicken/Shanghai/MH02/2015-082604-HA	A/chicken/Shanghai/MH02/2015	A / H7N9	LPAI		Asia / China / Shanghai	Chicken	Baihui Zhao (Shanghai Municipal Center for Disease Control and Prevention)	Shanghai Municipal Center for Disease Control and Prevention		Wei, X.; Baihui, Z.; Shenghua, M.; Xue, Z.; Zheng, T.; Jian, C.; Hao, P.; Huan yu, W.; Xi, Z.;; Fan, W.	Pengtao Bao, Yang Liu, Xiaoai Zhang, Hang Fan, Jie Zhao, Mi Mu, Haiyang Li, Yanhe Wang, Honghan Ge, Shuang Li, Xin Yang, Qianqian Cui, Rui Chen, Liang Gao, Zhihua Sun, Lizhen Gao, Shuang Qiu, Xuchun Liu, Peter W. Horby, Xiubin Li, Liqun Fang, Wei Liu Human infection with a reassortment avian influenza A H3N8 virus: an epidemiological investigation study https://doi.org/10.1038/s41467-022-34601-1 …	Shanghai Municipal Center for Disease Control and Prevention	82604	2015-05-16		2016-05-20	2016-05-20
EPI_ISL_221662	EPI759784|A/chicken/Shanghai/MH01/2015-082603-HA	A/chicken/Shanghai/MH01/2015	A / H7N9	LPAI		Asia / China / Shanghai	Chicken	Baihui Zhao (Shanghai Municipal Center for Disease Control and Prevention)	Shanghai Municipal Center for Disease Control and Prevention		Wei, X.; Baihui, Z.; Shenghua, M.; Xue, Z.; Zheng, T.; Jian, C.; Hao, P.; Huan yu, W.; Xi, Z.;; Fan, W.	Pengtao Bao, Yang Liu, Xiaoai Zhang, Hang Fan, Jie Zhao, Mi Mu, Haiyang Li, Yanhe Wang, Honghan Ge, Shuang Li, Xin Yang, Qianqian Cui, Rui Chen, Liang Gao, Zhihua Sun, Lizhen Gao, Shuang Qiu, Xuchun Liu, Peter W. Horby, Xiubin Li, Liqun Fang, Wei Liu Human infection with a reassortment avian influenza A H3N8 virus: an epidemiological investigation study https://doi.org/10.1038/s41467-022-34601-1 …	Shanghai Municipal Center for Disease Control and Prevention	82603	2015-05-16		2016-05-20	2016-05-20
EPI_ISL_208998	EPI703994|A/chicken/China/028/2014	A/chicken/China/028/2014	A / H7N9	LPAI		Asia / China	Chicken				Wang,K.; Zhuang,Q.; Chen,J.				2014-01-10			2015-12-17
EPI_ISL_206854	EPI692623|A/chicken/Huai'an/053/2014	A/chicken/Huai'an/053/2014	A / H7N9	LPAI		Asia / China	Chicken				Yang,P.; Yan,Q.; Zhang,M.; Liu,C.; Shi,Y.; Yao,H.; He,N.				2014-02-10			2015-02-26
EPI_ISL_206852	EPI692620|A/chicken/Huai'an/007/2014	A/chicken/Huai'an/007/2014	A / H7N9	LPAI		Asia / China	Chicken				Yang,P.; Yan,Q.; Zhang,M.; Liu,C.; Shi,Y.; Yao,H.; He,N.				2014-01-15			2015-02-26
EPI_ISL_206849	EPI692622|A/chicken/Huai'an/041/2014	A/chicken/Huai'an/041/2014	A / H7N9	LPAI		Asia / China	Chicken				Yang,P.; Yan,Q.; Zhang,M.; Liu,C.; Shi,Y.; Yao,H.; He,N.				2014-02-04			2015-02-26
EPI_ISL_205128	EPI682924|A/chicken/Wenzhou/WZTSLG02/2015	A/chicken/Wenzhou/WZTSLG02/2015	A / H7N9	LPAI		Asia / China	Chicken				Chen,L.-J.; Lin,X.-D.; Guo,W.-P.; Tian,J.-H.; Zhang,Y.-Z.				2015-01			2015-11-10
EPI_ISL_205127	EPI682923|A/chicken/Wenzhou/HATSLG01/2015	A/chicken/Wenzhou/HATSLG01/2015	A / H7N9	LPAI		Asia / China	Chicken				Chen,L.-J.; Lin,X.-D.; Guo,W.-P.; Tian,J.-H.; Zhang,Y.-Z.				2015-01	Haemagglutinin; Region: Hemagglutinin; pfam00509		2015-11-10
EPI_ISL_205125	EPI682921|A/chicken/Taizhou/TZJF02/2015	A/chicken/Taizhou/TZJF02/2015	A / H7N9	LPAI		Asia / China	Chicken				Chen,L.-J.; Lin,X.-D.; Guo,W.-P.; Tian,J.-H.; Zhang,Y.-Z.				2015-01			2015-11-10
EPI_ISL_205123	EPI682919|A/chicken/Wenzhou/RAQL18/2015	A/chicken/Wenzhou/RAQL18/2015	A / H7N9	LPAI		Asia / China	Chicken				Chen,L.-J.; Lin,X.-D.; Guo,W.-P.; Tian,J.-H.; Zhang,Y.-Z.				2015-01			2015-11-10
EPI_ISL_205122	EPI682918|A/chicken/Wenzhou/RAQL01/2015	A/chicken/Wenzhou/RAQL01/2015	A / H7N9	LPAI		Asia / China	Chicken				Chen,L.-J.; Lin,X.-D.; Guo,W.-P.; Tian,J.-H.; Zhang,Y.-Z.				2015-01			2015-11-10
EPI_ISL_200496	EPI666285|A/chicken/Guangdong/04.22 DGCP098-O/2015(Mixed)_HA_|H7N9	A/chicken/Guangdong/04.22 DGCP098-O/2015(Mixed)	A / H7N9	LPAI		Asia / China	Chicken	Yuhai Bi (Institute of Microbiology, Chinese Academy of Sciences)	Institute of Microbiology, Chinese Academy of Sciences						2015-04-22		2015-10-21	2015-10-21
EPI_ISL_200475	EPI666117|A/chicken/Jiangsu/12.30 WZNHQ007-P/2014(Mixed)_HA_|H7N9	A/chicken/Jiangsu/12.30 WZNHQ007-P/2014(Mixed)	A / H7N9	LPAI		Asia / China	Chicken	Yuhai Bi (Institute of Microbiology, Chinese Academy of Sciences)	Institute of Microbiology, Chinese Academy of Sciences						2014-12-30		2015-10-21	2015-10-21
EPI_ISL_200454	EPI665949|A/chicken/Hunan/04.14 YYFQH0680-O/2015(Mixed)_HA_|H7N9	A/chicken/Hunan/04.14 YYFQH0680-O/2015(Mixed)	A / H7N9	LPAI		Asia / China	Chicken	Yuhai Bi (Institute of Microbiology, Chinese Academy of Sciences)	Institute of Microbiology, Chinese Academy of Sciences						2015-04-14		2015-10-21	2015-10-21
EPI_ISL_200423	EPI665701|A/chicken/Hubei/03.06 WHWTZ0119-P/2015(Mixed)_HA_|H7N9	A/chicken/Hubei/03.06 WHWTZ0119-P/2015(Mixed)	A / H7N9	LPAI		Asia / China	Chicken	Yuhai Bi (Institute of Microbiology, Chinese Academy of Sciences)	Institute of Microbiology, Chinese Academy of Sciences						2015-03-06		2015-10-21	2015-10-21
EPI_ISL_200406	EPI665565|A/chicken/Jiangxi/04.01 NCJD0137-O/2015(Mixed)_HA_|H7N9	A/chicken/Jiangxi/04.01 NCJD0137-O/2015(Mixed)	A / H7N9	LPAI		Asia / China	Chicken	Yuhai Bi (Institute of Microbiology, Chinese Academy of Sciences)	Institute of Microbiology, Chinese Academy of Sciences						2015-04-01		2015-10-21	2015-10-21
EPI_ISL_199285	EPI660631|A/chicken/Jiangsu/01.20 TCCX014-P/2015(H7N9)_HA_|H7N9	A/chicken/Jiangsu/01.20 TCCX014-P/2015(H7N9)	A / H7N9	LPAI		Asia / China	Chicken	Yuhai Bi (Institute of Microbiology, Chinese Academy of Sciences)	Institute of Microbiology, Chinese Academy of Sciences						2015-01-20		2015-10-13	2015-10-13
EPI_ISL_199203	EPI659975|A/chicken/Jiangsu/12.30 WZNHQ013-P/2014(H7N9)_HA_|H7N9	A/chicken/Jiangsu/12.30 WZNHQ013-P/2014(H7N9)	A / H7N9	LPAI		Asia / China	Chicken	Yuhai Bi (Institute of Microbiology, Chinese Academy of Sciences)	Institute of Microbiology, Chinese Academy of Sciences						2014-12-30		2015-10-13	2015-10-13
EPI_ISL_199202	EPI659967|A/chicken/Jiangsu/12.30 WZNHQ009-P/2014(H7N9)_HA_|H7N9	A/chicken/Jiangsu/12.30 WZNHQ009-P/2014(H7N9)	A / H7N9	LPAI		Asia / China	Chicken	Yuhai Bi (Institute of Microbiology, Chinese Academy of Sciences)	Institute of Microbiology, Chinese Academy of Sciences						2014-12-30		2015-10-13	2015-10-13
EPI_ISL_199133	EPI659479|A/chicken/Hunan/04.14 YYFQH0681-O/2015(H7N9)_HA_|H7N9	A/chicken/Hunan/04.14 YYFQH0681-O/2015(H7N9)	A / H7N9	LPAI		Asia / China	Chicken	Yuhai Bi (Institute of Microbiology, Chinese Academy of Sciences)	Institute of Microbiology, Chinese Academy of Sciences						2015-04-14		2015-10-12	2015-10-12
EPI_ISL_199096	EPI659183|A/chicken/Yunnan/03.16 DQXYL0034-Z-O/2015(H7N9)_HA_|H7N9	A/chicken/Yunnan/03.16 DQXYL0034-Z-O/2015(H7N9)	A / H7N9	LPAI		Asia / China	Chicken	Yuhai Bi (Institute of Microbiology, Chinese Academy of Sciences)	Institute of Microbiology, Chinese Academy of Sciences						2015-03-16		2015-10-12	2015-10-12
EPI_ISL_198988	EPI658319|A/chicken/Jiangxi/04.01 NCNP0062-O/2015(H7N9)_HA_|H7N9	A/chicken/Jiangxi/04.01 NCNP0062-O/2015(H7N9)	A / H7N9	LPAI		Asia / China	Chicken	Yuhai Bi (Institute of Microbiology, Chinese Academy of Sciences)	Institute of Microbiology, Chinese Academy of Sciences						2015-04-01		2015-10-12	2015-10-12
EPI_ISL_198913	EPI657778|A/chicken/Hunan/02.07 YYFQHJ19Y-O/2015(H7N9)_HA_|H7N9	A/chicken/Hunan/02.07 YYFQHJ19Y-O/2015(H7N9)	A / H7N9	LPAI		Asia / China	Chicken	Yuhai Bi (Institute of Microbiology, Chinese Academy of Sciences)	Institute of Microbiology, Chinese Academy of Sciences						2015-02-07		2015-10-12	2015-10-12
EPI_ISL_198912	EPI657770|A/chicken/Hunan/02.07 YYFQHJ19G-P/2015(H7N9)_HA_|H7N9	A/chicken/Hunan/02.07 YYFQHJ19G-P/2015(H7N9)	A / H7N9	LPAI		Asia / China	Chicken	Yuhai Bi (Institute of Microbiology, Chinese Academy of Sciences)	Institute of Microbiology, Chinese Academy of Sciences						2015-02-07		2015-10-12	2015-10-12
EPI_ISL_190693	EPI621115|A/chicken/Quzhou/2/2015	A/chicken/Quzhou/2/2015	A / H7N9	LPAI		Asia / China	Chicken				Cao,W.-C.; Fang,C.-F.; Ma,M.-J.; Zhan,B.-D.; Lai,S.-M.; Hu,Y.; Yang,X.-X.; Li,J.; Cao,G.-P.; Zhou,J.-J.; Zhang,J.-M.; Wang,S.-Q.; Hu,X.-L.; Chen,E.-F.; Li,Y.-J.; Yao,H.-W.; Li,X.-L.; Jiang,J.-F.; Yi,H.-M.; Xu,W.-D.; Gray,G.C.; Fang,L.-Q.				2015-02-24			2015-04-30
EPI_ISL_180036	EPI593160|A/chicken/Jiangxi/14517/2014	A/chicken/Jiangxi/14517/2014	A / H7N9	LPAI	passage details: E1	Asia / China	Chicken				Lam,T.Y.; Zhou,B.; Wang,J.; Chai,Y.; Shen,Y.; Chen,X.; Ma,C.; Hong,W.; Chen,Y.; Zhang,Y.; Duan,L.; Chen,P.; Jiang,J.; Li,L.; Poon,L.M.; Webby,R.J.; Smith,D.K.; Leung,G.M.; Peiris,J.M.; Holmes,E.C.; Guan,Y.; Zhu,H.				2014-04-20	passage details: E1		2015-01-09
EPI_ISL_180035	EPI593153|A/chicken/Jiangxi/14515/2014	A/chicken/Jiangxi/14515/2014	A / H7N9	LPAI	passage details: E1	Asia / China	Chicken				Lam,T.Y.; Zhou,B.; Wang,J.; Chai,Y.; Shen,Y.; Chen,X.; Ma,C.; Hong,W.; Chen,Y.; Zhang,Y.; Duan,L.; Chen,P.; Jiang,J.; Li,L.; Poon,L.M.; Webby,R.J.; Smith,D.K.; Leung,G.M.; Peiris,J.M.; Holmes,E.C.; Guan,Y.; Zhu,H.				2014-04-20	passage details: E1		2015-01-09
EPI_ISL_180034	EPI593146|A/chicken/Jiangxi/14513/2014	A/chicken/Jiangxi/14513/2014	A / H7N9	LPAI	passage details: E1	Asia / China	Chicken				Lam,T.Y.; Zhou,B.; Wang,J.; Chai,Y.; Shen,Y.; Chen,X.; Ma,C.; Hong,W.; Chen,Y.; Zhang,Y.; Duan,L.; Chen,P.; Jiang,J.; Li,L.; Poon,L.M.; Webby,R.J.; Smith,D.K.; Leung,G.M.; Peiris,J.M.; Holmes,E.C.; Guan,Y.; Zhu,H.				2014-04-20	passage details: E1		2015-01-09
EPI_ISL_180031	EPI593121|A/chicken/Jiangxi/14501/2014	A/chicken/Jiangxi/14501/2014	A / H7N6	LPAI	passage details: E1	Asia / China	Chicken				Lam,T.Y.; Zhou,B.; Wang,J.; Chai,Y.; Shen,Y.; Chen,X.; Ma,C.; Hong,W.; Chen,Y.; Zhang,Y.; Duan,L.; Chen,P.; Jiang,J.; Li,L.; Poon,L.M.; Webby,R.J.; Smith,D.K.; Leung,G.M.; Peiris,J.M.; Holmes,E.C.; Guan,Y.; Zhu,H.				2014-04-20	passage details: E1		2015-01-09
EPI_ISL_180030	EPI592661|A/chicken/Jiangxi/14482/2014	A/chicken/Jiangxi/14482/2014	A / H7N9	LPAI	passage details: E1	Asia / China	Chicken				Lam,T.Y.; Zhou,B.; Wang,J.; Chai,Y.; Shen,Y.; Chen,X.; Ma,C.; Hong,W.; Chen,Y.; Zhang,Y.; Duan,L.; Chen,P.; Jiang,J.; Li,L.; Poon,L.M.; Webby,R.J.; Smith,D.K.; Leung,G.M.; Peiris,J.M.; Holmes,E.C.; Guan,Y.; Zhu,H.				2014-04-20	passage details: E1		2015-01-09
EPI_ISL_180029	EPI592645|A/chicken/Jiangxi/14479/2014	A/chicken/Jiangxi/14479/2014	A / H7N9	LPAI	passage details: E1	Asia / China	Chicken				Lam,T.Y.; Zhou,B.; Wang,J.; Chai,Y.; Shen,Y.; Chen,X.; Ma,C.; Hong,W.; Chen,Y.; Zhang,Y.; Duan,L.; Chen,P.; Jiang,J.; Li,L.; Poon,L.M.; Webby,R.J.; Smith,D.K.; Leung,G.M.; Peiris,J.M.; Holmes,E.C.; Guan,Y.; Zhu,H.				2014-04-20	passage details: E1		2015-01-09
EPI_ISL_180028	EPI592639|A/chicken/Jiangxi/14033/2014	A/chicken/Jiangxi/14033/2014	A / H7N9	LPAI	passage details: E1	Asia / China	Chicken				Lam,T.Y.; Zhou,B.; Wang,J.; Chai,Y.; Shen,Y.; Chen,X.; Ma,C.; Hong,W.; Chen,Y.; Zhang,Y.; Duan,L.; Chen,P.; Jiang,J.; Li,L.; Poon,L.M.; Webby,R.J.; Smith,D.K.; Leung,G.M.; Peiris,J.M.; Holmes,E.C.; Guan,Y.; Zhu,H.				2014-04-13	passage details: E1		2015-01-09
EPI_ISL_180027	EPI592632|A/chicken/Jiangxi/14023/2014	A/chicken/Jiangxi/14023/2014	A / H7N9	LPAI	passage details: E1	Asia / China	Chicken				Lam,T.Y.; Zhou,B.; Wang,J.; Chai,Y.; Shen,Y.; Chen,X.; Ma,C.; Hong,W.; Chen,Y.; Zhang,Y.; Duan,L.; Chen,P.; Jiang,J.; Li,L.; Poon,L.M.; Webby,R.J.; Smith,D.K.; Leung,G.M.; Peiris,J.M.; Holmes,E.C.; Guan,Y.; Zhu,H.				2014-04-13	passage details: E1		2015-01-09
EPI_ISL_180026	EPI592625|A/chicken/Jiangxi/13564/2014	A/chicken/Jiangxi/13564/2014	A / H7N9	LPAI	passage details: E1	Asia / China	Chicken				Lam,T.Y.; Zhou,B.; Wang,J.; Chai,Y.; Shen,Y.; Chen,X.; Ma,C.; Hong,W.; Chen,Y.; Zhang,Y.; Duan,L.; Chen,P.; Jiang,J.; Li,L.; Poon,L.M.; Webby,R.J.; Smith,D.K.; Leung,G.M.; Peiris,J.M.; Holmes,E.C.; Guan,Y.; Zhu,H.				2014-04-06	passage details: E1		2015-01-09
EPI_ISL_180025	EPI592618|A/chicken/Jiangxi/13556/2014	A/chicken/Jiangxi/13556/2014	A / H7N9	LPAI	passage details: E1	Asia / China	Chicken				Lam,T.Y.; Zhou,B.; Wang,J.; Chai,Y.; Shen,Y.; Chen,X.; Ma,C.; Hong,W.; Chen,Y.; Zhang,Y.; Duan,L.; Chen,P.; Jiang,J.; Li,L.; Poon,L.M.; Webby,R.J.; Smith,D.K.; Leung,G.M.; Peiris,J.M.; Holmes,E.C.; Guan,Y.; Zhu,H.				2014-04-06	passage details: E1		2015-01-09
EPI_ISL_180023	EPI592599|A/chicken/Jiangxi/13551/2014	A/chicken/Jiangxi/13551/2014	A / H7N9	LPAI	passage details: E1	Asia / China	Chicken				Lam,T.Y.; Zhou,B.; Wang,J.; Chai,Y.; Shen,Y.; Chen,X.; Ma,C.; Hong,W.; Chen,Y.; Zhang,Y.; Duan,L.; Chen,P.; Jiang,J.; Li,L.; Poon,L.M.; Webby,R.J.; Smith,D.K.; Leung,G.M.; Peiris,J.M.; Holmes,E.C.; Guan,Y.; Zhu,H.				2014-04-06	passage details: E1		2015-01-09
EPI_ISL_180022	EPI592592|A/chicken/Jiangxi/13548/2014	A/chicken/Jiangxi/13548/2014	A / H7N9	LPAI	passage details: E1	Asia / China	Chicken				Lam,T.Y.; Zhou,B.; Wang,J.; Chai,Y.; Shen,Y.; Chen,X.; Ma,C.; Hong,W.; Chen,Y.; Zhang,Y.; Duan,L.; Chen,P.; Jiang,J.; Li,L.; Poon,L.M.; Webby,R.J.; Smith,D.K.; Leung,G.M.; Peiris,J.M.; Holmes,E.C.; Guan,Y.; Zhu,H.				2014-04-06	passage details: E1		2015-01-09
EPI_ISL_180021	EPI592585|A/chicken/Jiangxi/13544/2014	A/chicken/Jiangxi/13544/2014	A / H7N9	LPAI	passage details: E1	Asia / China	Chicken				Lam,T.Y.; Zhou,B.; Wang,J.; Chai,Y.; Shen,Y.; Chen,X.; Ma,C.; Hong,W.; Chen,Y.; Zhang,Y.; Duan,L.; Chen,P.; Jiang,J.; Li,L.; Poon,L.M.; Webby,R.J.; Smith,D.K.; Leung,G.M.; Peiris,J.M.; Holmes,E.C.; Guan,Y.; Zhu,H.				2014-04-06	passage details: E1		2015-01-09
EPI_ISL_180020	EPI592577|A/chicken/Jiangxi/13543/2014	A/chicken/Jiangxi/13543/2014	A / H7N9	LPAI	passage details: E1	Asia / China	Chicken				Lam,T.Y.; Zhou,B.; Wang,J.; Chai,Y.; Shen,Y.; Chen,X.; Ma,C.; Hong,W.; Chen,Y.; Zhang,Y.; Duan,L.; Chen,P.; Jiang,J.; Li,L.; Poon,L.M.; Webby,R.J.; Smith,D.K.; Leung,G.M.; Peiris,J.M.; Holmes,E.C.; Guan,Y.; Zhu,H.				2014-04-06	passage details: E1		2015-01-09
EPI_ISL_180018	EPI592561|A/chicken/Jiangxi/13537/2014	A/chicken/Jiangxi/13537/2014	A / H7N9	LPAI	passage details: E1	Asia / China	Chicken				Lam,T.Y.; Zhou,B.; Wang,J.; Chai,Y.; Shen,Y.; Chen,X.; Ma,C.; Hong,W.; Chen,Y.; Zhang,Y.; Duan,L.; Chen,P.; Jiang,J.; Li,L.; Poon,L.M.; Webby,R.J.; Smith,D.K.; Leung,G.M.; Peiris,J.M.; Holmes,E.C.; Guan,Y.; Zhu,H.				2014-04-06	passage details: E1		2015-01-09
EPI_ISL_180017	EPI592554|A/chicken/Jiangxi/13536/2014	A/chicken/Jiangxi/13536/2014	A / H7N9	LPAI	passage details: E1	Asia / China	Chicken				Lam,T.Y.; Zhou,B.; Wang,J.; Chai,Y.; Shen,Y.; Chen,X.; Ma,C.; Hong,W.; Chen,Y.; Zhang,Y.; Duan,L.; Chen,P.; Jiang,J.; Li,L.; Poon,L.M.; Webby,R.J.; Smith,D.K.; Leung,G.M.; Peiris,J.M.; Holmes,E.C.; Guan,Y.; Zhu,H.				2014-04-06	passage details: E1		2015-01-09
EPI_ISL_180016	EPI592547|A/chicken/Jiangxi/13530/2014	A/chicken/Jiangxi/13530/2014	A / H7N9	LPAI	passage details: E1	Asia / China	Chicken				Lam,T.Y.; Zhou,B.; Wang,J.; Chai,Y.; Shen,Y.; Chen,X.; Ma,C.; Hong,W.; Chen,Y.; Zhang,Y.; Duan,L.; Chen,P.; Jiang,J.; Li,L.; Poon,L.M.; Webby,R.J.; Smith,D.K.; Leung,G.M.; Peiris,J.M.; Holmes,E.C.; Guan,Y.; Zhu,H.				2014-04-06	passage details: E1		2015-01-09
EPI_ISL_179984	EPI592515|A/chicken/Jiangxi/13524/2014	A/chicken/Jiangxi/13524/2014	A / H7N9	LPAI	passage details: E1	Asia / China	Chicken				Lam,T.Y.; Zhou,B.; Wang,J.; Chai,Y.; Shen,Y.; Chen,X.; Ma,C.; Hong,W.; Chen,Y.; Zhang,Y.; Duan,L.; Chen,P.; Jiang,J.; Li,L.; Poon,L.M.; Webby,R.J.; Smith,D.K.; Leung,G.M.; Peiris,J.M.; Holmes,E.C.; Guan,Y.; Zhu,H.				2014-04-06	passage details: E1		2015-01-09
EPI_ISL_179982	EPI592508|A/chicken/Jiangxi/13521/2014	A/chicken/Jiangxi/13521/2014	A / H7N9	LPAI	passage details: E1	Asia / China	Chicken				Lam,T.Y.; Zhou,B.; Wang,J.; Chai,Y.; Shen,Y.; Chen,X.; Ma,C.; Hong,W.; Chen,Y.; Zhang,Y.; Duan,L.; Chen,P.; Jiang,J.; Li,L.; Poon,L.M.; Webby,R.J.; Smith,D.K.; Leung,G.M.; Peiris,J.M.; Holmes,E.C.; Guan,Y.; Zhu,H.				2014-04-06	passage details: E1		2015-01-09
EPI_ISL_179980	EPI592484|A/chicken/Jiangxi/13512/2014	A/chicken/Jiangxi/13512/2014	A / H7N9	LPAI	passage details: E1	Asia / China	Chicken				Lam,T.Y.; Zhou,B.; Wang,J.; Chai,Y.; Shen,Y.; Chen,X.; Ma,C.; Hong,W.; Chen,Y.; Zhang,Y.; Duan,L.; Chen,P.; Jiang,J.; Li,L.; Poon,L.M.; Webby,R.J.; Smith,D.K.; Leung,G.M.; Peiris,J.M.; Holmes,E.C.; Guan,Y.; Zhu,H.				2014-04-06	passage details: E1		2015-01-09
EPI_ISL_179979	EPI592476|A/chicken/Jiangxi/13507/2014	A/chicken/Jiangxi/13507/2014	A / H7N9	LPAI	passage details: E1	Asia / China	Chicken				Lam,T.Y.; Zhou,B.; Wang,J.; Chai,Y.; Shen,Y.; Chen,X.; Ma,C.; Hong,W.; Chen,Y.; Zhang,Y.; Duan,L.; Chen,P.; Jiang,J.; Li,L.; Poon,L.M.; Webby,R.J.; Smith,D.K.; Leung,G.M.; Peiris,J.M.; Holmes,E.C.; Guan,Y.; Zhu,H.				2014-04-06	passage details: E1		2015-01-09
EPI_ISL_179977	EPI592460|A/chicken/Jiangxi/13493/2014	A/chicken/Jiangxi/13493/2014	A / H7N9	LPAI	passage details: E1	Asia / China	Chicken				Lam,T.Y.; Zhou,B.; Wang,J.; Chai,Y.; Shen,Y.; Chen,X.; Ma,C.; Hong,W.; Chen,Y.; Zhang,Y.; Duan,L.; Chen,P.; Jiang,J.; Li,L.; Poon,L.M.; Webby,R.J.; Smith,D.K.; Leung,G.M.; Peiris,J.M.; Holmes,E.C.; Guan,Y.; Zhu,H.				2014-04-06	passage details: E1		2015-01-09
EPI_ISL_179976	EPI592453|A/chicken/Jiangxi/13269/2014	A/chicken/Jiangxi/13269/2014	A / H7N9	LPAI	passage details: E1	Asia / China	Chicken				Lam,T.Y.; Zhou,B.; Wang,J.; Chai,Y.; Shen,Y.; Chen,X.; Ma,C.; Hong,W.; Chen,Y.; Zhang,Y.; Duan,L.; Chen,P.; Jiang,J.; Li,L.; Poon,L.M.; Webby,R.J.; Smith,D.K.; Leung,G.M.; Peiris,J.M.; Holmes,E.C.; Guan,Y.; Zhu,H.				2014-03-30	passage details: E1		2015-01-09
EPI_ISL_179975	EPI592446|A/chicken/Jiangxi/13252/2014	A/chicken/Jiangxi/13252/2014	A / H7N9	LPAI	passage details: E1	Asia / China	Chicken				Lam,T.Y.; Zhou,B.; Wang,J.; Chai,Y.; Shen,Y.; Chen,X.; Ma,C.; Hong,W.; Chen,Y.; Zhang,Y.; Duan,L.; Chen,P.; Jiang,J.; Li,L.; Poon,L.M.; Webby,R.J.; Smith,D.K.; Leung,G.M.; Peiris,J.M.; Holmes,E.C.; Guan,Y.; Zhu,H.				2014-03-30	passage details: E1		2015-01-09
EPI_ISL_179974	EPI592439|A/chicken/Jiangxi/13210/2014	A/chicken/Jiangxi/13210/2014	A / H7N9	LPAI	passage details: E1	Asia / China	Chicken				Lam,T.Y.; Zhou,B.; Wang,J.; Chai,Y.; Shen,Y.; Chen,X.; Ma,C.; Hong,W.; Chen,Y.; Zhang,Y.; Duan,L.; Chen,P.; Jiang,J.; Li,L.; Poon,L.M.; Webby,R.J.; Smith,D.K.; Leung,G.M.; Peiris,J.M.; Holmes,E.C.; Guan,Y.; Zhu,H.				2014-03-30	passage details: E1		2015-01-09
EPI_ISL_179973	EPI592432|A/chicken/Jiangxi/12273/2014	A/chicken/Jiangxi/12273/2014	A / H7N9	LPAI	passage details: E1	Asia / China	Chicken				Lam,T.Y.; Zhou,B.; Wang,J.; Chai,Y.; Shen,Y.; Chen,X.; Ma,C.; Hong,W.; Chen,Y.; Zhang,Y.; Duan,L.; Chen,P.; Jiang,J.; Li,L.; Poon,L.M.; Webby,R.J.; Smith,D.K.; Leung,G.M.; Peiris,J.M.; Holmes,E.C.; Guan,Y.; Zhu,H.				2014-03-16	passage details: E1		2015-01-09
EPI_ISL_179972	EPI592425|A/chicken/Jiangxi/12265/2014	A/chicken/Jiangxi/12265/2014	A / H7N9	LPAI	passage details: E1	Asia / China	Chicken				Lam,T.Y.; Zhou,B.; Wang,J.; Chai,Y.; Shen,Y.; Chen,X.; Ma,C.; Hong,W.; Chen,Y.; Zhang,Y.; Duan,L.; Chen,P.; Jiang,J.; Li,L.; Poon,L.M.; Webby,R.J.; Smith,D.K.; Leung,G.M.; Peiris,J.M.; Holmes,E.C.; Guan,Y.; Zhu,H.				2014-03-16	passage details: E1		2015-01-09
EPI_ISL_179971	EPI592418|A/chicken/Jiangxi/12264/2014	A/chicken/Jiangxi/12264/2014	A / H7N9	LPAI	passage details: E1	Asia / China	Chicken				Lam,T.Y.; Zhou,B.; Wang,J.; Chai,Y.; Shen,Y.; Chen,X.; Ma,C.; Hong,W.; Chen,Y.; Zhang,Y.; Duan,L.; Chen,P.; Jiang,J.; Li,L.; Poon,L.M.; Webby,R.J.; Smith,D.K.; Leung,G.M.; Peiris,J.M.; Holmes,E.C.; Guan,Y.; Zhu,H.				2014-03-16	passage details: E1		2015-01-09
EPI_ISL_179970	EPI592410|A/chicken/Jiangxi/12260/2014	A/chicken/Jiangxi/12260/2014	A / H7N9	LPAI	passage details: E1	Asia / China	Chicken				Lam,T.Y.; Zhou,B.; Wang,J.; Chai,Y.; Shen,Y.; Chen,X.; Ma,C.; Hong,W.; Chen,Y.; Zhang,Y.; Duan,L.; Chen,P.; Jiang,J.; Li,L.; Poon,L.M.; Webby,R.J.; Smith,D.K.; Leung,G.M.; Peiris,J.M.; Holmes,E.C.; Guan,Y.; Zhu,H.				2014-03-16	passage details: E1		2015-01-09
EPI_ISL_179969	EPI592403|A/chicken/Jiangxi/12256/2014	A/chicken/Jiangxi/12256/2014	A / H7N9	LPAI	passage details: E1	Asia / China	Chicken				Lam,T.Y.; Zhou,B.; Wang,J.; Chai,Y.; Shen,Y.; Chen,X.; Ma,C.; Hong,W.; Chen,Y.; Zhang,Y.; Duan,L.; Chen,P.; Jiang,J.; Li,L.; Poon,L.M.; Webby,R.J.; Smith,D.K.; Leung,G.M.; Peiris,J.M.; Holmes,E.C.; Guan,Y.; Zhu,H.				2014-03-16	passage details: E1		2015-01-09
EPI_ISL_179968	EPI592396|A/chicken/Jiangxi/12251/2014	A/chicken/Jiangxi/12251/2014	A / H7N9	LPAI	passage details: E1	Asia / China	Chicken				Lam,T.Y.; Zhou,B.; Wang,J.; Chai,Y.; Shen,Y.; Chen,X.; Ma,C.; Hong,W.; Chen,Y.; Zhang,Y.; Duan,L.; Chen,P.; Jiang,J.; Li,L.; Poon,L.M.; Webby,R.J.; Smith,D.K.; Leung,G.M.; Peiris,J.M.; Holmes,E.C.; Guan,Y.; Zhu,H.				2014-03-16	passage details: E1		2015-01-09
EPI_ISL_179967	EPI592389|A/chicken/Jiangxi/12248/2014	A/chicken/Jiangxi/12248/2014	A / H7N9	LPAI	passage details: E1	Asia / China	Chicken				Lam,T.Y.; Zhou,B.; Wang,J.; Chai,Y.; Shen,Y.; Chen,X.; Ma,C.; Hong,W.; Chen,Y.; Zhang,Y.; Duan,L.; Chen,P.; Jiang,J.; Li,L.; Poon,L.M.; Webby,R.J.; Smith,D.K.; Leung,G.M.; Peiris,J.M.; Holmes,E.C.; Guan,Y.; Zhu,H.				2014-03-16	passage details: E1		2015-01-09
EPI_ISL_179966	EPI592382|A/chicken/Jiangxi/12247/2014	A/chicken/Jiangxi/12247/2014	A / H7N9	LPAI	passage details: E1	Asia / China	Chicken				Lam,T.Y.; Zhou,B.; Wang,J.; Chai,Y.; Shen,Y.; Chen,X.; Ma,C.; Hong,W.; Chen,Y.; Zhang,Y.; Duan,L.; Chen,P.; Jiang,J.; Li,L.; Poon,L.M.; Webby,R.J.; Smith,D.K.; Leung,G.M.; Peiris,J.M.; Holmes,E.C.; Guan,Y.; Zhu,H.				2014-03-16	passage details: E1		2015-01-09
EPI_ISL_179965	EPI592375|A/chicken/Jiangxi/12243/2014	A/chicken/Jiangxi/12243/2014	A / H7N9	LPAI	passage details: E1	Asia / China	Chicken				Lam,T.Y.; Zhou,B.; Wang,J.; Chai,Y.; Shen,Y.; Chen,X.; Ma,C.; Hong,W.; Chen,Y.; Zhang,Y.; Duan,L.; Chen,P.; Jiang,J.; Li,L.; Poon,L.M.; Webby,R.J.; Smith,D.K.; Leung,G.M.; Peiris,J.M.; Holmes,E.C.; Guan,Y.; Zhu,H.				2014-03-16	passage details: E1		2015-01-09
EPI_ISL_179964	EPI592368|A/chicken/Jiangxi/12239/2014	A/chicken/Jiangxi/12239/2014	A / H7N9	LPAI	passage details: E1	Asia / China	Chicken				Lam,T.Y.; Zhou,B.; Wang,J.; Chai,Y.; Shen,Y.; Chen,X.; Ma,C.; Hong,W.; Chen,Y.; Zhang,Y.; Duan,L.; Chen,P.; Jiang,J.; Li,L.; Poon,L.M.; Webby,R.J.; Smith,D.K.; Leung,G.M.; Peiris,J.M.; Holmes,E.C.; Guan,Y.; Zhu,H.				2014-03-16	passage details: E1		2015-01-09
EPI_ISL_179963	EPI592361|A/chicken/Jiangxi/12232/2014	A/chicken/Jiangxi/12232/2014	A / H7N9	LPAI	passage details: E1	Asia / China	Chicken				Lam,T.Y.; Zhou,B.; Wang,J.; Chai,Y.; Shen,Y.; Chen,X.; Ma,C.; Hong,W.; Chen,Y.; Zhang,Y.; Duan,L.; Chen,P.; Jiang,J.; Li,L.; Poon,L.M.; Webby,R.J.; Smith,D.K.; Leung,G.M.; Peiris,J.M.; Holmes,E.C.; Guan,Y.; Zhu,H.				2014-03-16	passage details: E1		2015-01-09
EPI_ISL_179962	EPI592354|A/chicken/Jiangxi/12222/2014	A/chicken/Jiangxi/12222/2014	A / H7N9	LPAI	passage details: E1	Asia / China	Chicken				Lam,T.Y.; Zhou,B.; Wang,J.; Chai,Y.; Shen,Y.; Chen,X.; Ma,C.; Hong,W.; Chen,Y.; Zhang,Y.; Duan,L.; Chen,P.; Jiang,J.; Li,L.; Poon,L.M.; Webby,R.J.; Smith,D.K.; Leung,G.M.; Peiris,J.M.; Holmes,E.C.; Guan,Y.; Zhu,H.				2014-03-16	passage details: E1		2015-01-09
EPI_ISL_179961	EPI592347|A/chicken/Jiangxi/12219/2014	A/chicken/Jiangxi/12219/2014	A / H7N9	LPAI	passage details: E1	Asia / China	Chicken				Lam,T.Y.; Zhou,B.; Wang,J.; Chai,Y.; Shen,Y.; Chen,X.; Ma,C.; Hong,W.; Chen,Y.; Zhang,Y.; Duan,L.; Chen,P.; Jiang,J.; Li,L.; Poon,L.M.; Webby,R.J.; Smith,D.K.; Leung,G.M.; Peiris,J.M.; Holmes,E.C.; Guan,Y.; Zhu,H.				2014-03-16	passage details: E1		2015-01-09
EPI_ISL_179960	EPI592333|A/chicken/Jiangxi/12208/2014	A/chicken/Jiangxi/12208/2014	A / H7N9	LPAI	passage details: E1	Asia / China	Chicken				Lam,T.Y.; Zhou,B.; Wang,J.; Chai,Y.; Shen,Y.; Chen,X.; Ma,C.; Hong,W.; Chen,Y.; Zhang,Y.; Duan,L.; Chen,P.; Jiang,J.; Li,L.; Poon,L.M.; Webby,R.J.; Smith,D.K.; Leung,G.M.; Peiris,J.M.; Holmes,E.C.; Guan,Y.; Zhu,H.				2014-03-16	passage details: E1		2015-01-09
EPI_ISL_179959	EPI592340|A/chicken/Jiangxi/12217/2014	A/chicken/Jiangxi/12217/2014	A / H7N9	LPAI	passage details: E1	Asia / China	Chicken				Lam,T.Y.; Zhou,B.; Wang,J.; Chai,Y.; Shen,Y.; Chen,X.; Ma,C.; Hong,W.; Chen,Y.; Zhang,Y.; Duan,L.; Chen,P.; Jiang,J.; Li,L.; Poon,L.M.; Webby,R.J.; Smith,D.K.; Leung,G.M.; Peiris,J.M.; Holmes,E.C.; Guan,Y.; Zhu,H.				2014-03-16	passage details: E1		2015-01-09
EPI_ISL_179958	EPI592326|A/chicken/Jiangxi/12201/2014	A/chicken/Jiangxi/12201/2014	A / H7N9	LPAI	passage details: E1	Asia / China	Chicken				Lam,T.Y.; Zhou,B.; Wang,J.; Chai,Y.; Shen,Y.; Chen,X.; Ma,C.; Hong,W.; Chen,Y.; Zhang,Y.; Duan,L.; Chen,P.; Jiang,J.; Li,L.; Poon,L.M.; Webby,R.J.; Smith,D.K.; Leung,G.M.; Peiris,J.M.; Holmes,E.C.; Guan,Y.; Zhu,H.				2014-03-16	passage details: E1		2015-01-09
EPI_ISL_179957	EPI592319|A/chicken/Jiangxi/9530/2014	A/chicken/Jiangxi/9530/2014	A / H7N9	LPAI	passage details: E1	Asia / China	Chicken				Lam,T.Y.; Zhou,B.; Wang,J.; Chai,Y.; Shen,Y.; Chen,X.; Ma,C.; Hong,W.; Chen,Y.; Zhang,Y.; Duan,L.; Chen,P.; Jiang,J.; Li,L.; Poon,L.M.; Webby,R.J.; Smith,D.K.; Leung,G.M.; Peiris,J.M.; Holmes,E.C.; Guan,Y.; Zhu,H.				2014-02-16	passage details: E1		2015-01-09
EPI_ISL_179956	EPI592312|A/chicken/Jiangxi/9497/2014	A/chicken/Jiangxi/9497/2014	A / H7N9	LPAI	passage details: E1	Asia / China	Chicken				Lam,T.Y.; Zhou,B.; Wang,J.; Chai,Y.; Shen,Y.; Chen,X.; Ma,C.; Hong,W.; Chen,Y.; Zhang,Y.; Duan,L.; Chen,P.; Jiang,J.; Li,L.; Poon,L.M.; Webby,R.J.; Smith,D.K.; Leung,G.M.; Peiris,J.M.; Holmes,E.C.; Guan,Y.; Zhu,H.				2014-02-16	passage details: E1		2015-01-09
EPI_ISL_179920	EPI592288|A/chicken/Jiangxi/13553/2014	A/chicken/Jiangxi/13553/2014	A / H7N9	LPAI	passage details: E1	Asia / China	Chicken				Lam,T.Y.; Zhou,B.; Wang,J.; Chai,Y.; Shen,Y.; Chen,X.; Ma,C.; Hong,W.; Chen,Y.; Zhang,Y.; Duan,L.; Chen,P.; Jiang,J.; Li,L.; Poon,L.M.; Webby,R.J.; Smith,D.K.; Leung,G.M.; Peiris,J.M.; Holmes,E.C.; Guan,Y.; Zhu,H.				2014-04-11	passage details: E1		2015-01-09
EPI_ISL_179919	EPI592281|A/chicken/Jiangxi/13546/2014	A/chicken/Jiangxi/13546/2014	A / H7N9	LPAI	passage details: E1	Asia / China	Chicken				Lam,T.Y.; Zhou,B.; Wang,J.; Chai,Y.; Shen,Y.; Chen,X.; Ma,C.; Hong,W.; Chen,Y.; Zhang,Y.; Duan,L.; Chen,P.; Jiang,J.; Li,L.; Poon,L.M.; Webby,R.J.; Smith,D.K.; Leung,G.M.; Peiris,J.M.; Holmes,E.C.; Guan,Y.; Zhu,H.				2014-04-11	passage details: E1		2015-01-09
EPI_ISL_179918	EPI592274|A/chicken/Jiangxi/13538/2014	A/chicken/Jiangxi/13538/2014	A / H7N9	LPAI	passage details: E1	Asia / China	Chicken				Lam,T.Y.; Zhou,B.; Wang,J.; Chai,Y.; Shen,Y.; Chen,X.; Ma,C.; Hong,W.; Chen,Y.; Zhang,Y.; Duan,L.; Chen,P.; Jiang,J.; Li,L.; Poon,L.M.; Webby,R.J.; Smith,D.K.; Leung,G.M.; Peiris,J.M.; Holmes,E.C.; Guan,Y.; Zhu,H.				2014-04-11	passage details: E1		2015-01-09
EPI_ISL_179917	EPI592237|A/chicken/Jiangxi/13510/2014	A/chicken/Jiangxi/13510/2014	A / H7N9	LPAI	passage details: E1	Asia / China	Chicken				Lam,T.Y.; Zhou,B.; Wang,J.; Chai,Y.; Shen,Y.; Chen,X.; Ma,C.; Hong,W.; Chen,Y.; Zhang,Y.; Duan,L.; Chen,P.; Jiang,J.; Li,L.; Poon,L.M.; Webby,R.J.; Smith,D.K.; Leung,G.M.; Peiris,J.M.; Holmes,E.C.; Guan,Y.; Zhu,H.				2014-04-11	passage details: E1		2015-01-09
EPI_ISL_179915	EPI592258|A/chicken/Jiangxi/13519/2014	A/chicken/Jiangxi/13519/2014	A / H7N9	LPAI	passage details: E1	Asia / China	Chicken				Lam,T.Y.; Zhou,B.; Wang,J.; Chai,Y.; Shen,Y.; Chen,X.; Ma,C.; Hong,W.; Chen,Y.; Zhang,Y.; Duan,L.; Chen,P.; Jiang,J.; Li,L.; Poon,L.M.; Webby,R.J.; Smith,D.K.; Leung,G.M.; Peiris,J.M.; Holmes,E.C.; Guan,Y.; Zhu,H.				2014-04-11	passage details: E1		2015-01-09
EPI_ISL_179914	EPI592251|A/chicken/Jiangxi/13518/2014	A/chicken/Jiangxi/13518/2014	A / H7N9	LPAI	passage details: E1	Asia / China	Chicken				Lam,T.Y.; Zhou,B.; Wang,J.; Chai,Y.; Shen,Y.; Chen,X.; Ma,C.; Hong,W.; Chen,Y.; Zhang,Y.; Duan,L.; Chen,P.; Jiang,J.; Li,L.; Poon,L.M.; Webby,R.J.; Smith,D.K.; Leung,G.M.; Peiris,J.M.; Holmes,E.C.; Guan,Y.; Zhu,H.				2014-04-11	passage details: E1		2015-01-09
EPI_ISL_179913	EPI592244|A/chicken/Jiangxi/13513/2014	A/chicken/Jiangxi/13513/2014	A / H7N9	LPAI	passage details: E1	Asia / China	Chicken				Lam,T.Y.; Zhou,B.; Wang,J.; Chai,Y.; Shen,Y.; Chen,X.; Ma,C.; Hong,W.; Chen,Y.; Zhang,Y.; Duan,L.; Chen,P.; Jiang,J.; Li,L.; Poon,L.M.; Webby,R.J.; Smith,D.K.; Leung,G.M.; Peiris,J.M.; Holmes,E.C.; Guan,Y.; Zhu,H.				2014-04-11	passage details: E1		2015-01-09
EPI_ISL_179912	EPI592230|A/chicken/Jiangxi/13502/2014	A/chicken/Jiangxi/13502/2014	A / H7N9	LPAI	passage details: E1	Asia / China	Chicken				Lam,T.Y.; Zhou,B.; Wang,J.; Chai,Y.; Shen,Y.; Chen,X.; Ma,C.; Hong,W.; Chen,Y.; Zhang,Y.; Duan,L.; Chen,P.; Jiang,J.; Li,L.; Poon,L.M.; Webby,R.J.; Smith,D.K.; Leung,G.M.; Peiris,J.M.; Holmes,E.C.; Guan,Y.; Zhu,H.				2014-04-11	passage details: E1		2015-01-09
EPI_ISL_179911	EPI592223|A/chicken/Jiangxi/13496/2014	A/chicken/Jiangxi/13496/2014	A / H7N9	LPAI	passage details: E1	Asia / China	Chicken				Lam,T.Y.; Zhou,B.; Wang,J.; Chai,Y.; Shen,Y.; Chen,X.; Ma,C.; Hong,W.; Chen,Y.; Zhang,Y.; Duan,L.; Chen,P.; Jiang,J.; Li,L.; Poon,L.M.; Webby,R.J.; Smith,D.K.; Leung,G.M.; Peiris,J.M.; Holmes,E.C.; Guan,Y.; Zhu,H.				2014-04-11	passage details: E1		2015-01-09
EPI_ISL_179910	EPI592216|A/chicken/Jiangxi/13491/2014	A/chicken/Jiangxi/13491/2014	A / H7N9	LPAI	passage details: E1	Asia / China	Chicken				Lam,T.Y.; Zhou,B.; Wang,J.; Chai,Y.; Shen,Y.; Chen,X.; Ma,C.; Hong,W.; Chen,Y.; Zhang,Y.; Duan,L.; Chen,P.; Jiang,J.; Li,L.; Poon,L.M.; Webby,R.J.; Smith,D.K.; Leung,G.M.; Peiris,J.M.; Holmes,E.C.; Guan,Y.; Zhu,H.				2014-04-11	passage details: E1		2015-01-09
EPI_ISL_179909	EPI592208|A/chicken/Dongguan/1358/2014	A/chicken/Dongguan/1358/2014	A / H7N9	LPAI	passage details: E1	Asia / China	Chicken				Lam,T.Y.; Zhou,B.; Wang,J.; Chai,Y.; Shen,Y.; Chen,X.; Ma,C.; Hong,W.; Chen,Y.; Zhang,Y.; Duan,L.; Chen,P.; Jiang,J.; Li,L.; Poon,L.M.; Webby,R.J.; Smith,D.K.; Leung,G.M.; Peiris,J.M.; Holmes,E.C.; Guan,Y.; Zhu,H.				2014-02-21	passage details: E1		2015-01-09
EPI_ISL_179908	EPI592201|A/chicken/Dongguan/1096/2014	A/chicken/Dongguan/1096/2014	A / H7N9	LPAI	passage details: E1	Asia / China	Chicken				Lam,T.Y.; Zhou,B.; Wang,J.; Chai,Y.; Shen,Y.; Chen,X.; Ma,C.; Hong,W.; Chen,Y.; Zhang,Y.; Duan,L.; Chen,P.; Jiang,J.; Li,L.; Poon,L.M.; Webby,R.J.; Smith,D.K.; Leung,G.M.; Peiris,J.M.; Holmes,E.C.; Guan,Y.; Zhu,H.				2014-02-21	passage details: E1		2015-01-09
EPI_ISL_179905	EPI592179|A/chicken/Jiangxi/9513/2014	A/chicken/Jiangxi/9513/2014	A / H7N9	LPAI	passage details: E1	Asia / China	Chicken				Lam,T.Y.; Zhou,B.; Wang,J.; Chai,Y.; Shen,Y.; Chen,X.; Ma,C.; Hong,W.; Chen,Y.; Zhang,Y.; Duan,L.; Chen,P.; Jiang,J.; Li,L.; Poon,L.M.; Webby,R.J.; Smith,D.K.; Leung,G.M.; Peiris,J.M.; Holmes,E.C.; Guan,Y.; Zhu,H.				2014-02-16	passage details: E1		2015-01-09
EPI_ISL_179904	EPI592172|A/chicken/Jiangxi/12200/2014	A/chicken/Jiangxi/12200/2014	A / H7N9	LPAI	passage details: E1	Asia / China	Chicken				Lam,T.Y.; Zhou,B.; Wang,J.; Chai,Y.; Shen,Y.; Chen,X.; Ma,C.; Hong,W.; Chen,Y.; Zhang,Y.; Duan,L.; Chen,P.; Jiang,J.; Li,L.; Poon,L.M.; Webby,R.J.; Smith,D.K.; Leung,G.M.; Peiris,J.M.; Holmes,E.C.; Guan,Y.; Zhu,H.				2014-03-16	passage details: E1		2015-01-09
EPI_ISL_179903	EPI592165|A/chicken/Jiangxi/13268/2014	A/chicken/Jiangxi/13268/2014	A / H7N9	LPAI	passage details: E1	Asia / China	Chicken				Lam,T.Y.; Zhou,B.; Wang,J.; Chai,Y.; Shen,Y.; Chen,X.; Ma,C.; Hong,W.; Chen,Y.; Zhang,Y.; Duan,L.; Chen,P.; Jiang,J.; Li,L.; Poon,L.M.; Webby,R.J.; Smith,D.K.; Leung,G.M.; Peiris,J.M.; Holmes,E.C.; Guan,Y.; Zhu,H.				2014-03-30	passage details: E1		2015-01-09
EPI_ISL_179902	EPI592158|A/chicken/Jiangxi/13255/2014	A/chicken/Jiangxi/13255/2014	A / H7N9	LPAI	passage details: E1	Asia / China	Chicken				Lam,T.Y.; Zhou,B.; Wang,J.; Chai,Y.; Shen,Y.; Chen,X.; Ma,C.; Hong,W.; Chen,Y.; Zhang,Y.; Duan,L.; Chen,P.; Jiang,J.; Li,L.; Poon,L.M.; Webby,R.J.; Smith,D.K.; Leung,G.M.; Peiris,J.M.; Holmes,E.C.; Guan,Y.; Zhu,H.				2014-03-30	passage details: E1		2015-01-09
EPI_ISL_179901	EPI592151|A/chicken/Jiangxi/13250/2014	A/chicken/Jiangxi/13250/2014	A / H7N9	LPAI	passage details: E1	Asia / China	Chicken				Lam,T.Y.; Zhou,B.; Wang,J.; Chai,Y.; Shen,Y.; Chen,X.; Ma,C.; Hong,W.; Chen,Y.; Zhang,Y.; Duan,L.; Chen,P.; Jiang,J.; Li,L.; Poon,L.M.; Webby,R.J.; Smith,D.K.; Leung,G.M.; Peiris,J.M.; Holmes,E.C.; Guan,Y.; Zhu,H.				2014-03-30	passage details: E1		2015-01-09
EPI_ISL_179899	EPI592136|A/chicken/Jiangxi/13230/2014	A/chicken/Jiangxi/13230/2014	A / H7N9	LPAI	passage details: E1	Asia / China	Chicken				Lam,T.Y.; Zhou,B.; Wang,J.; Chai,Y.; Shen,Y.; Chen,X.; Ma,C.; Hong,W.; Chen,Y.; Zhang,Y.; Duan,L.; Chen,P.; Jiang,J.; Li,L.; Poon,L.M.; Webby,R.J.; Smith,D.K.; Leung,G.M.; Peiris,J.M.; Holmes,E.C.; Guan,Y.; Zhu,H.				2014-03-30	passage details: E1		2015-01-09
EPI_ISL_179898	EPI592122|A/chicken/Jiangxi/13220/2014	A/chicken/Jiangxi/13220/2014	A / H7N9	LPAI	passage details: E1	Asia / China	Chicken				Lam,T.Y.; Zhou,B.; Wang,J.; Chai,Y.; Shen,Y.; Chen,X.; Ma,C.; Hong,W.; Chen,Y.; Zhang,Y.; Duan,L.; Chen,P.; Jiang,J.; Li,L.; Poon,L.M.; Webby,R.J.; Smith,D.K.; Leung,G.M.; Peiris,J.M.; Holmes,E.C.; Guan,Y.; Zhu,H.				2014-03-30	passage details: E1		2015-01-09
EPI_ISL_179897	EPI592129|A/chicken/Jiangxi/13223/2014	A/chicken/Jiangxi/13223/2014	A / H7N9	LPAI	passage details: E1	Asia / China	Chicken				Lam,T.Y.; Zhou,B.; Wang,J.; Chai,Y.; Shen,Y.; Chen,X.; Ma,C.; Hong,W.; Chen,Y.; Zhang,Y.; Duan,L.; Chen,P.; Jiang,J.; Li,L.; Poon,L.M.; Webby,R.J.; Smith,D.K.; Leung,G.M.; Peiris,J.M.; Holmes,E.C.; Guan,Y.; Zhu,H.				2014-03-30	passage details: E1		2015-01-09
EPI_ISL_179896	EPI592115|A/chicken/Jiangxi/12240/2014	A/chicken/Jiangxi/12240/2014	A / H7N9	LPAI	passage details: E1	Asia / China	Chicken				Lam,T.Y.; Zhou,B.; Wang,J.; Chai,Y.; Shen,Y.; Chen,X.; Ma,C.; Hong,W.; Chen,Y.; Zhang,Y.; Duan,L.; Chen,P.; Jiang,J.; Li,L.; Poon,L.M.; Webby,R.J.; Smith,D.K.; Leung,G.M.; Peiris,J.M.; Holmes,E.C.; Guan,Y.; Zhu,H.				2014-03-16	passage details: E1		2015-01-09
EPI_ISL_179895	EPI592108|A/chicken/Jiangxi/13209/2014	A/chicken/Jiangxi/13209/2014	A / H7N9	LPAI	passage details: E1	Asia / China	Chicken				Lam,T.Y.; Zhou,B.; Wang,J.; Chai,Y.; Shen,Y.; Chen,X.; Ma,C.; Hong,W.; Chen,Y.; Zhang,Y.; Duan,L.; Chen,P.; Jiang,J.; Li,L.; Poon,L.M.; Webby,R.J.; Smith,D.K.; Leung,G.M.; Peiris,J.M.; Holmes,E.C.; Guan,Y.; Zhu,H.				2014-03-30	passage details: E1		2015-01-09
EPI_ISL_179894	EPI592101|A/chicken/Jiangxi/13207/2014	A/chicken/Jiangxi/13207/2014	A / H7N9	LPAI	passage details: E1	Asia / China	Chicken				Lam,T.Y.; Zhou,B.; Wang,J.; Chai,Y.; Shen,Y.; Chen,X.; Ma,C.; Hong,W.; Chen,Y.; Zhang,Y.; Duan,L.; Chen,P.; Jiang,J.; Li,L.; Poon,L.M.; Webby,R.J.; Smith,D.K.; Leung,G.M.; Peiris,J.M.; Holmes,E.C.; Guan,Y.; Zhu,H.				2014-03-30	passage details: E1		2015-01-09
EPI_ISL_179893	EPI592094|A/chicken/Jiangxi/12768/2014	A/chicken/Jiangxi/12768/2014	A / H7N9	LPAI	passage details: E1	Asia / China	Chicken				Lam,T.Y.; Zhou,B.; Wang,J.; Chai,Y.; Shen,Y.; Chen,X.; Ma,C.; Hong,W.; Chen,Y.; Zhang,Y.; Duan,L.; Chen,P.; Jiang,J.; Li,L.; Poon,L.M.; Webby,R.J.; Smith,D.K.; Leung,G.M.; Peiris,J.M.; Holmes,E.C.; Guan,Y.; Zhu,H.				2014-03-22	passage details: E1		2015-01-09
EPI_ISL_179892	EPI592087|A/chicken/Jiangxi/12274/2014	A/chicken/Jiangxi/12274/2014	A / H7N9	LPAI	passage details: E1	Asia / China	Chicken				Lam,T.Y.; Zhou,B.; Wang,J.; Chai,Y.; Shen,Y.; Chen,X.; Ma,C.; Hong,W.; Chen,Y.; Zhang,Y.; Duan,L.; Chen,P.; Jiang,J.; Li,L.; Poon,L.M.; Webby,R.J.; Smith,D.K.; Leung,G.M.; Peiris,J.M.; Holmes,E.C.; Guan,Y.; Zhu,H.				2014-03-16	passage details: E1		2015-01-09
EPI_ISL_179859	EPI592080|A/chicken/Jiangxi/12261/2014	A/chicken/Jiangxi/12261/2014	A / H7N9	LPAI	passage details: E1	Asia / China	Chicken				Lam,T.Y.; Zhou,B.; Wang,J.; Chai,Y.; Shen,Y.; Chen,X.; Ma,C.; Hong,W.; Chen,Y.; Zhang,Y.; Duan,L.; Chen,P.; Jiang,J.; Li,L.; Poon,L.M.; Webby,R.J.; Smith,D.K.; Leung,G.M.; Peiris,J.M.; Holmes,E.C.; Guan,Y.; Zhu,H.				2014-03-16	passage details: E1		2015-01-09
EPI_ISL_179858	EPI592073|A/chicken/Jiangxi/12254/2014	A/chicken/Jiangxi/12254/2014	A / H7N9	LPAI	passage details: E1	Asia / China	Chicken				Lam,T.Y.; Zhou,B.; Wang,J.; Chai,Y.; Shen,Y.; Chen,X.; Ma,C.; Hong,W.; Chen,Y.; Zhang,Y.; Duan,L.; Chen,P.; Jiang,J.; Li,L.; Poon,L.M.; Webby,R.J.; Smith,D.K.; Leung,G.M.; Peiris,J.M.; Holmes,E.C.; Guan,Y.; Zhu,H.				2014-03-16	passage details: E1		2015-01-09
EPI_ISL_179857	EPI592052|A/chicken/Jiangxi/12223/2014	A/chicken/Jiangxi/12223/2014	A / H7N9	LPAI	passage details: E1	Asia / China	Chicken				Lam,T.Y.; Zhou,B.; Wang,J.; Chai,Y.; Shen,Y.; Chen,X.; Ma,C.; Hong,W.; Chen,Y.; Zhang,Y.; Duan,L.; Chen,P.; Jiang,J.; Li,L.; Poon,L.M.; Webby,R.J.; Smith,D.K.; Leung,G.M.; Peiris,J.M.; Holmes,E.C.; Guan,Y.; Zhu,H.				2014-03-16	passage details: E1		2015-01-09
EPI_ISL_179856	EPI592059|A/chicken/Jiangxi/12245/2014	A/chicken/Jiangxi/12245/2014	A / H7N9	LPAI	passage details: E1	Asia / China	Chicken				Lam,T.Y.; Zhou,B.; Wang,J.; Chai,Y.; Shen,Y.; Chen,X.; Ma,C.; Hong,W.; Chen,Y.; Zhang,Y.; Duan,L.; Chen,P.; Jiang,J.; Li,L.; Poon,L.M.; Webby,R.J.; Smith,D.K.; Leung,G.M.; Peiris,J.M.; Holmes,E.C.; Guan,Y.; Zhu,H.				2014-03-16	passage details: E1		2015-01-09
EPI_ISL_179855	EPI592045|A/chicken/Jiangxi/12221/2014	A/chicken/Jiangxi/12221/2014	A / H7N9	LPAI	passage details: E1	Asia / China	Chicken				Lam,T.Y.; Zhou,B.; Wang,J.; Chai,Y.; Shen,Y.; Chen,X.; Ma,C.; Hong,W.; Chen,Y.; Zhang,Y.; Duan,L.; Chen,P.; Jiang,J.; Li,L.; Poon,L.M.; Webby,R.J.; Smith,D.K.; Leung,G.M.; Peiris,J.M.; Holmes,E.C.; Guan,Y.; Zhu,H.				2014-03-16	passage details: E1		2015-01-09
EPI_ISL_179854	EPI592066|A/chicken/Jiangxi/12249/2014	A/chicken/Jiangxi/12249/2014	A / H7N9	LPAI	passage details: E1	Asia / China	Chicken				Lam,T.Y.; Zhou,B.; Wang,J.; Chai,Y.; Shen,Y.; Chen,X.; Ma,C.; Hong,W.; Chen,Y.; Zhang,Y.; Duan,L.; Chen,P.; Jiang,J.; Li,L.; Poon,L.M.; Webby,R.J.; Smith,D.K.; Leung,G.M.; Peiris,J.M.; Holmes,E.C.; Guan,Y.; Zhu,H.				2014-03-16	passage details: E1		2015-01-09
EPI_ISL_179853	EPI592038|A/chicken/Jiangxi/12216/2014	A/chicken/Jiangxi/12216/2014	A / H7N9	LPAI	passage details: E1	Asia / China	Chicken				Lam,T.Y.; Zhou,B.; Wang,J.; Chai,Y.; Shen,Y.; Chen,X.; Ma,C.; Hong,W.; Chen,Y.; Zhang,Y.; Duan,L.; Chen,P.; Jiang,J.; Li,L.; Poon,L.M.; Webby,R.J.; Smith,D.K.; Leung,G.M.; Peiris,J.M.; Holmes,E.C.; Guan,Y.; Zhu,H.				2014-03-16	passage details: E1		2015-01-09
EPI_ISL_179852	EPI592031|A/chicken/Jiangxi/12210/2014	A/chicken/Jiangxi/12210/2014	A / H7N9	LPAI	passage details: E1	Asia / China	Chicken				Lam,T.Y.; Zhou,B.; Wang,J.; Chai,Y.; Shen,Y.; Chen,X.; Ma,C.; Hong,W.; Chen,Y.; Zhang,Y.; Duan,L.; Chen,P.; Jiang,J.; Li,L.; Poon,L.M.; Webby,R.J.; Smith,D.K.; Leung,G.M.; Peiris,J.M.; Holmes,E.C.; Guan,Y.; Zhu,H.				2014-03-16	passage details: E1		2015-01-09
EPI_ISL_179851	EPI592024|A/chicken/Jiangxi/12206/2014	A/chicken/Jiangxi/12206/2014	A / H7N9	LPAI	passage details: E1	Asia / China	Chicken				Lam,T.Y.; Zhou,B.; Wang,J.; Chai,Y.; Shen,Y.; Chen,X.; Ma,C.; Hong,W.; Chen,Y.; Zhang,Y.; Duan,L.; Chen,P.; Jiang,J.; Li,L.; Poon,L.M.; Webby,R.J.; Smith,D.K.; Leung,G.M.; Peiris,J.M.; Holmes,E.C.; Guan,Y.; Zhu,H.				2014-03-16	passage details: E1		2015-01-09
EPI_ISL_176837	EPI580387|A/Chicken/Guangdong/SW154/2015	A/Chicken/Guangdong/SW154/2015	A / H7N9	LPAI		Asia / China / Guangdong Province	Chicken	Jia Weixin (South China Agricultural University / Veterinary Medicine College)	South China Agricultural University		Shumin,Xie;Weixin,Jia;Yicun,Lin;Kaixiang,Xing;Xingxing,Ren;Wenbao,Qi;Ming,Liao		South China Agricultural University		2015-02-10		2015-04-10	2015-04-10
EPI_ISL_176836	EPI580379|A/Chicken/Guangdong/SW153/2015	A/Chicken/Guangdong/SW153/2015	A / H7N9	LPAI		Asia / China / Guangdong Province	Chicken	Jia Weixin (South China Agricultural University / Veterinary Medicine College)	South China Agricultural University		Shumin,Xie;Weixin,Jia;Yicun,Lin;Kaixiang,Xing;Xingxing,Ren;Wenbao,Qi;Ming,Liao		South China Agricultural University		2015-02-05		2015-04-10	2015-04-10
EPI_ISL_176835	EPI580371|A/Chicken/Guangdong/CZ145/2015	A/Chicken/Guangdong/CZ145/2015	A / H7N9	LPAI		Asia / China / Guangdong Province	Chicken	Jia Weixin (South China Agricultural University / Veterinary Medicine College)	South China Agricultural University		Shumin,Xie;Weixin,Jia;Yicun,Lin;Kaixiang,Xing;Xingxing,Ren;Wenbao,Qi;Ming,Liao		South China Agricultural University		2015-02-01		2015-04-10	2015-04-10
EPI_ISL_176834	EPI580363|A/Chicken/Guangdong/GZ068/2015	A/Chicken/Guangdong/GZ068/2015	A / H7N9	LPAI		Asia / China / Guangdong Province	Chicken	Jia Weixin (South China Agricultural University / Veterinary Medicine College)	South China Agricultural University		Shumin,Xie;Weixin,Jia;Yicun,Lin;Kaixiang,Xing;Xingxing,Ren;Wenbao,Qi;Ming,Liao	Jie Zhou, Jie Wu, Xianqiao Zeng, Guofeng Huang, Lirong Zou, Yingchao Song, Divya Gopinath, Xin Zhang, Min Kang, Jinyan Lin, Benjamin J Cowling, William G. Lindsley, Changwen Ke, Joseph Sriyal Malik Peiris, Hui-Ling Yen Isolation of H5N6, H7N9 and H9N2 avian influenza A viruses from air sampled at live poultry markets in China, 2014 and 2015 https://doi.org/10.2807/1560-7917.ES.2016.21.35.30331 Eu…	South China Agricultural University		2015-01-01		2015-04-10	2015-04-10
EPI_ISL_176832	EPI580347|A/Chicken/Guangdong/DG120/2015	A/Chicken/Guangdong/DG120/2015	A / H7N9	LPAI		Asia / China / Guangdong Province	Chicken	Jia Weixin (South China Agricultural University / Veterinary Medicine College)	South China Agricultural University		Shumin,Xie;Weixin,Jia;Yicun,Lin;Kaixiang,Xing;Xingxing,Ren;Wenbao,Qi;Ming,Liao		South China Agricultural University		2015-01-15		2015-04-10	2015-04-10
EPI_ISL_176824	EPI580313|A/Chicken/Guangdong/HZ098/2015	A/Chicken/Guangdong/HZ098/2015	A / H7N9	LPAI		Asia / China / Guangdong Province	Chicken	Jia Weixin (South China Agricultural University / Veterinary Medicine College)	South China Agricultural University		Shumin,Xie;Weixin,Jia;Yicun,Lin;Kaixiang,Xing;Xingxing,Ren;Wenbao,Qi;Ming,Liao		South China Agricultural University		2015-01-01		2015-04-10	2015-04-10
EPI_ISL_176820	EPI580299|A/Chicken/Guangdong/DG593/2014	A/Chicken/Guangdong/DG593/2014	A / H7N9	LPAI		Asia / China / Guangdong Province	Chicken	Jia Weixin (South China Agricultural University / Veterinary Medicine College)	South China Agricultural University		Shumin,Xie;Weixin,Jia;Yicun,Lin;Kaixiang,Xing;Xingxing,Ren;Wenbao,Qi;Ming,Liao		South China Agricultural University		2014-12-12		2015-04-10	2015-04-10
EPI_ISL_176817	EPI580275|A/Chicken/Guangdong/DG479/2014	A/Chicken/Guangdong/DG479/2014	A / H7N9	LPAI		Asia / China / Guangdong Province	Chicken	Jia Weixin (South China Agricultural University / Veterinary Medicine College)	South China Agricultural University		Shumin,Xie;Weixin,Jia;Yicun,Lin;Kaixiang,Xing;Xingxing,Ren;Wenbao,Qi;Ming,Liao		South China Agricultural University		2014-11-30		2015-04-10	2015-04-10
EPI_ISL_176816	EPI580267|A/Chicken/Guangdong/DG478/2014	A/Chicken/Guangdong/DG478/2014	A / H7N9	LPAI		Asia / China / Guangdong Province	Chicken	Jia Weixin (South China Agricultural University / Veterinary Medicine College)	South China Agricultural University		Shumin,Xie;Weixin,Jia;Yicun,Lin;Kaixiang,Xing;Xingxing,Ren;Wenbao,Qi;Ming,Liao		South China Agricultural University		2014-11-25		2015-04-10	2015-04-10
EPI_ISL_176435	EPI578152|A/silkie chicken/Dongguan/1519/2014	A/silkie chicken/Dongguan/1519/2014	A / H7N9	LPAI	passage details: E1	Asia / China	Chicken				Lam,T.Y.; Zhou,B.; Wang,J.; Chai,Y.; Shen,Y.; Chen,X.; Ma,C.; Hong,W.; Chen,Y.; Zhang,Y.; Duan,L.; Chen,P.; Jiang,J.; Li,L.; Poon,L.M.; Webby,R.J.; Smith,D.K.; Leung,G.M.; Peiris,J.M.; Holmes,E.C.; Guan,Y.; Zhu,H.				2014-02-21	passage details: E1		2015-01-09
EPI_ISL_176434	EPI578145|A/chicken/Dongguan/1100/2014	A/chicken/Dongguan/1100/2014	A / H7N9	LPAI	passage details: E1	Asia / China	Chicken				Lam,T.Y.; Zhou,B.; Wang,J.; Chai,Y.; Shen,Y.; Chen,X.; Ma,C.; Hong,W.; Chen,Y.; Zhang,Y.; Duan,L.; Chen,P.; Jiang,J.; Li,L.; Poon,L.M.; Webby,R.J.; Smith,D.K.; Leung,G.M.; Peiris,J.M.; Holmes,E.C.; Guan,Y.; Zhu,H.				2014-02-21	passage details: E1		2015-01-09
EPI_ISL_176433	EPI578139|A/silkie chicken/Dongguan/997/2014	A/silkie chicken/Dongguan/997/2014	A / H7N9	LPAI	passage details: E1	Asia / China	Chicken				Lam,T.Y.; Zhou,B.; Wang,J.; Chai,Y.; Shen,Y.; Chen,X.; Ma,C.; Hong,W.; Chen,Y.; Zhang,Y.; Duan,L.; Chen,P.; Jiang,J.; Li,L.; Poon,L.M.; Webby,R.J.; Smith,D.K.; Leung,G.M.; Peiris,J.M.; Holmes,E.C.; Guan,Y.; Zhu,H.				2014-02-21	passage details: E1		2015-01-09
EPI_ISL_176432	EPI578133|A/silkie chicken/Dongguan/953/2014	A/silkie chicken/Dongguan/953/2014	A / H7N9	LPAI	passage details: E1	Asia / China	Chicken				Lam,T.Y.; Zhou,B.; Wang,J.; Chai,Y.; Shen,Y.; Chen,X.; Ma,C.; Hong,W.; Chen,Y.; Zhang,Y.; Duan,L.; Chen,P.; Jiang,J.; Li,L.; Poon,L.M.; Webby,R.J.; Smith,D.K.; Leung,G.M.; Peiris,J.M.; Holmes,E.C.; Guan,Y.; Zhu,H.				2014-02-21	passage details: E1		2015-01-09
EPI_ISL_176431	EPI578126|A/chicken/Dongguan/397/2014	A/chicken/Dongguan/397/2014	A / H7N9	LPAI	passage details: E1	Asia / China	Chicken				Lam,T.Y.; Zhou,B.; Wang,J.; Chai,Y.; Shen,Y.; Chen,X.; Ma,C.; Hong,W.; Chen,Y.; Zhang,Y.; Duan,L.; Chen,P.; Jiang,J.; Li,L.; Poon,L.M.; Webby,R.J.; Smith,D.K.; Leung,G.M.; Peiris,J.M.; Holmes,E.C.; Guan,Y.; Zhu,H.				2014-02-20	passage details: E1		2015-01-09
EPI_ISL_176430	EPI578119|A/chicken/Shantou/1556/2014	A/chicken/Shantou/1556/2014	A / H7N9	LPAI	passage details: E1	Asia / China	Chicken				Lam,T.Y.; Zhou,B.; Wang,J.; Chai,Y.; Shen,Y.; Chen,X.; Ma,C.; Hong,W.; Chen,Y.; Zhang,Y.; Duan,L.; Chen,P.; Jiang,J.; Li,L.; Poon,L.M.; Webby,R.J.; Smith,D.K.; Leung,G.M.; Peiris,J.M.; Holmes,E.C.; Guan,Y.; Zhu,H.				2014-03-05	passage details: E1		2015-01-09
EPI_ISL_176429	EPI578112|A/chicken/Shantou/1554/2014	A/chicken/Shantou/1554/2014	A / H7N9	LPAI	passage details: E1	Asia / China	Chicken				Lam,T.Y.; Zhou,B.; Wang,J.; Chai,Y.; Shen,Y.; Chen,X.; Ma,C.; Hong,W.; Chen,Y.; Zhang,Y.; Duan,L.; Chen,P.; Jiang,J.; Li,L.; Poon,L.M.; Webby,R.J.; Smith,D.K.; Leung,G.M.; Peiris,J.M.; Holmes,E.C.; Guan,Y.; Zhu,H.				2014-03-05	passage details: E1		2015-01-09
EPI_ISL_176428	EPI578105|A/chicken/Shantou/1552/2014	A/chicken/Shantou/1552/2014	A / H7N9	LPAI	passage details: E1	Asia / China	Chicken				Lam,T.Y.; Zhou,B.; Wang,J.; Chai,Y.; Shen,Y.; Chen,X.; Ma,C.; Hong,W.; Chen,Y.; Zhang,Y.; Duan,L.; Chen,P.; Jiang,J.; Li,L.; Poon,L.M.; Webby,R.J.; Smith,D.K.; Leung,G.M.; Peiris,J.M.; Holmes,E.C.; Guan,Y.; Zhu,H.				2014-03-05	passage details: E1		2015-01-09
EPI_ISL_176427	EPI578098|A/chicken/Shantou/1550/2014	A/chicken/Shantou/1550/2014	A / H7N9	LPAI	passage details: E1	Asia / China	Chicken				Lam,T.Y.; Zhou,B.; Wang,J.; Chai,Y.; Shen,Y.; Chen,X.; Ma,C.; Hong,W.; Chen,Y.; Zhang,Y.; Duan,L.; Chen,P.; Jiang,J.; Li,L.; Poon,L.M.; Webby,R.J.; Smith,D.K.; Leung,G.M.; Peiris,J.M.; Holmes,E.C.; Guan,Y.; Zhu,H.				2014-03-05	passage details: E1		2015-01-09
EPI_ISL_176426	EPI578092|A/silkie chicken/Shantou/1406/2014	A/silkie chicken/Shantou/1406/2014	A / H7N9	LPAI	passage details: E1	Asia / China	Chicken				Lam,T.Y.; Zhou,B.; Wang,J.; Chai,Y.; Shen,Y.; Chen,X.; Ma,C.; Hong,W.; Chen,Y.; Zhang,Y.; Duan,L.; Chen,P.; Jiang,J.; Li,L.; Poon,L.M.; Webby,R.J.; Smith,D.K.; Leung,G.M.; Peiris,J.M.; Holmes,E.C.; Guan,Y.; Zhu,H.				2014-02-25	passage details: E1		2015-01-09
EPI_ISL_176419	EPI578085|A/chicken/Shenzhen/138/2014	A/chicken/Shenzhen/138/2014	A / H7N9	LPAI	passage details: E1	Asia / China	Chicken				Lam,T.Y.; Zhou,B.; Wang,J.; Chai,Y.; Shen,Y.; Chen,X.; Ma,C.; Hong,W.; Chen,Y.; Zhang,Y.; Duan,L.; Chen,P.; Jiang,J.; Li,L.; Poon,L.M.; Webby,R.J.; Smith,D.K.; Leung,G.M.; Peiris,J.M.; Holmes,E.C.; Guan,Y.; Zhu,H.				2014-02-19	passage details: E1		2015-01-09
EPI_ISL_176418	EPI578078|A/chicken/Dongguan/575/2014	A/chicken/Dongguan/575/2014	A / H7N9	LPAI	passage details: E1	Asia / China	Chicken				Lam,T.Y.; Zhou,B.; Wang,J.; Chai,Y.; Shen,Y.; Chen,X.; Ma,C.; Hong,W.; Chen,Y.; Zhang,Y.; Duan,L.; Chen,P.; Jiang,J.; Li,L.; Poon,L.M.; Webby,R.J.; Smith,D.K.; Leung,G.M.; Peiris,J.M.; Holmes,E.C.; Guan,Y.; Zhu,H.				2014-02-20	passage details: E1		2015-01-09
EPI_ISL_176417	EPI578239|A/silkie chicken/Dongguan/523/2014	A/silkie chicken/Dongguan/523/2014	A / H7N9	LPAI	passage details: E1	Asia / China	Chicken				Lam,T.Y.; Zhou,B.; Wang,J.; Chai,Y.; Shen,Y.; Chen,X.; Ma,C.; Hong,W.; Chen,Y.; Zhang,Y.; Duan,L.; Chen,P.; Jiang,J.; Li,L.; Poon,L.M.; Webby,R.J.; Smith,D.K.; Leung,G.M.; Peiris,J.M.; Holmes,E.C.; Guan,Y.; Zhu,H.				2014-02-20	passage details: E1		2015-01-09
EPI_ISL_176415	EPI578224|A/chicken/Dongguan/1697/2014	A/chicken/Dongguan/1697/2014	A / H7N9	LPAI	passage details: E1	Asia / China	Chicken				Lam,T.Y.; Zhou,B.; Wang,J.; Chai,Y.; Shen,Y.; Chen,X.; Ma,C.; Hong,W.; Chen,Y.; Zhang,Y.; Duan,L.; Chen,P.; Jiang,J.; Li,L.; Poon,L.M.; Webby,R.J.; Smith,D.K.; Leung,G.M.; Peiris,J.M.; Holmes,E.C.; Guan,Y.; Zhu,H.				2014-02-21	passage details: E1		2015-01-09
EPI_ISL_176413	EPI578205|A/chicken/Dongguan/1690/2014	A/chicken/Dongguan/1690/2014	A / H7N9	LPAI	passage details: E1	Asia / China	Chicken				Lam,T.Y.; Zhou,B.; Wang,J.; Chai,Y.; Shen,Y.; Chen,X.; Ma,C.; Hong,W.; Chen,Y.; Zhang,Y.; Duan,L.; Chen,P.; Jiang,J.; Li,L.; Poon,L.M.; Webby,R.J.; Smith,D.K.; Leung,G.M.; Peiris,J.M.; Holmes,E.C.; Guan,Y.; Zhu,H.				2014-02-21	passage details: E1		2015-01-09
EPI_ISL_176411	EPI578192|A/silkie chicken/Dongguan/1641/2014	A/silkie chicken/Dongguan/1641/2014	A / H7N9	LPAI	passage details: E1	Asia / China	Chicken				Lam,T.Y.; Zhou,B.; Wang,J.; Chai,Y.; Shen,Y.; Chen,X.; Ma,C.; Hong,W.; Chen,Y.; Zhang,Y.; Duan,L.; Chen,P.; Jiang,J.; Li,L.; Poon,L.M.; Webby,R.J.; Smith,D.K.; Leung,G.M.; Peiris,J.M.; Holmes,E.C.; Guan,Y.; Zhu,H.				2014-02-21	passage details: E1		2015-01-09
EPI_ISL_176410	EPI578185|A/chicken/Dongguan/1548/2014	A/chicken/Dongguan/1548/2014	A / H7N9	LPAI	passage details: E1	Asia / China	Chicken				Lam,T.Y.; Zhou,B.; Wang,J.; Chai,Y.; Shen,Y.; Chen,X.; Ma,C.; Hong,W.; Chen,Y.; Zhang,Y.; Duan,L.; Chen,P.; Jiang,J.; Li,L.; Poon,L.M.; Webby,R.J.; Smith,D.K.; Leung,G.M.; Peiris,J.M.; Holmes,E.C.; Guan,Y.; Zhu,H.				2014-02-21	passage details: E1		2015-01-09
EPI_ISL_176409	EPI578178|A/chicken/Dongguan/1533/2014	A/chicken/Dongguan/1533/2014	A / H7N9	LPAI	passage details: E1	Asia / China	Chicken				Lam,T.Y.; Zhou,B.; Wang,J.; Chai,Y.; Shen,Y.; Chen,X.; Ma,C.; Hong,W.; Chen,Y.; Zhang,Y.; Duan,L.; Chen,P.; Jiang,J.; Li,L.; Poon,L.M.; Webby,R.J.; Smith,D.K.; Leung,G.M.; Peiris,J.M.; Holmes,E.C.; Guan,Y.; Zhu,H.				2014-02-21	passage details: E1		2015-01-09
EPI_ISL_176408	EPI578171|A/chicken/Dongguan/1527/2014	A/chicken/Dongguan/1527/2014	A / H7N9	LPAI	passage details: E1	Asia / China	Chicken				Lam,T.Y.; Zhou,B.; Wang,J.; Chai,Y.; Shen,Y.; Chen,X.; Ma,C.; Hong,W.; Chen,Y.; Zhang,Y.; Duan,L.; Chen,P.; Jiang,J.; Li,L.; Poon,L.M.; Webby,R.J.; Smith,D.K.; Leung,G.M.; Peiris,J.M.; Holmes,E.C.; Guan,Y.; Zhu,H.				2014-02-21	passage details: E1		2015-01-09
EPI_ISL_176376	EPI597591|A/chicken/Dongguan/1433/2014	A/chicken/Dongguan/1433/2014	A / H7N9	LPAI	passage details: E1	Asia / China	Chicken				Lam,T.Y.; Zhou,B.; Wang,J.; Chai,Y.; Shen,Y.; Chen,X.; Ma,C.; Hong,W.; Chen,Y.; Zhang,Y.; Duan,L.; Chen,P.; Jiang,J.; Li,L.; Poon,L.M.; Webby,R.J.; Smith,D.K.; Leung,G.M.; Peiris,J.M.; Holmes,E.C.; Guan,Y.; Zhu,H.				2014-02-21	passage details: E1		2015-01-09
EPI_ISL_176374	EPI597584|A/chicken/Dongguan/1421/2014	A/chicken/Dongguan/1421/2014	A / H7N9	LPAI	passage details: E1	Asia / China	Chicken				Lam,T.Y.; Zhou,B.; Wang,J.; Chai,Y.; Shen,Y.; Chen,X.; Ma,C.; Hong,W.; Chen,Y.; Zhang,Y.; Duan,L.; Chen,P.; Jiang,J.; Li,L.; Poon,L.M.; Webby,R.J.; Smith,D.K.; Leung,G.M.; Peiris,J.M.; Holmes,E.C.; Guan,Y.; Zhu,H.				2014-02-21	passage details: E1		2015-01-09
EPI_ISL_176373	EPI597565|A/chicken/Dongguan/1401/2014	A/chicken/Dongguan/1401/2014	A / H7N9	LPAI	passage details: E1	Asia / China	Chicken				Lam,T.Y.; Zhou,B.; Wang,J.; Chai,Y.; Shen,Y.; Chen,X.; Ma,C.; Hong,W.; Chen,Y.; Zhang,Y.; Duan,L.; Chen,P.; Jiang,J.; Li,L.; Poon,L.M.; Webby,R.J.; Smith,D.K.; Leung,G.M.; Peiris,J.M.; Holmes,E.C.; Guan,Y.; Zhu,H.				2014-02-21	passage details: E1		2015-01-09
EPI_ISL_176372	EPI597558|A/chicken/Dongguan/1393/2014	A/chicken/Dongguan/1393/2014	A / H7N9	LPAI	passage details: E1	Asia / China	Chicken				Lam,T.Y.; Zhou,B.; Wang,J.; Chai,Y.; Shen,Y.; Chen,X.; Ma,C.; Hong,W.; Chen,Y.; Zhang,Y.; Duan,L.; Chen,P.; Jiang,J.; Li,L.; Poon,L.M.; Webby,R.J.; Smith,D.K.; Leung,G.M.; Peiris,J.M.; Holmes,E.C.; Guan,Y.; Zhu,H.				2014-02-21	passage details: E1		2015-01-09
EPI_ISL_176371	EPI597551|A/chicken/Dongguan/1382/2014	A/chicken/Dongguan/1382/2014	A / H7N9	LPAI	passage details: E1	Asia / China	Chicken				Lam,T.Y.; Zhou,B.; Wang,J.; Chai,Y.; Shen,Y.; Chen,X.; Ma,C.; Hong,W.; Chen,Y.; Zhang,Y.; Duan,L.; Chen,P.; Jiang,J.; Li,L.; Poon,L.M.; Webby,R.J.; Smith,D.K.; Leung,G.M.; Peiris,J.M.; Holmes,E.C.; Guan,Y.; Zhu,H.				2014-02-21	passage details: E1		2015-01-09
EPI_ISL_176368	EPI597526|A/chicken/Dongguan/1318/2014	A/chicken/Dongguan/1318/2014	A / H7N9	LPAI	passage details: E1	Asia / China	Chicken				Lam,T.Y.; Zhou,B.; Wang,J.; Chai,Y.; Shen,Y.; Chen,X.; Ma,C.; Hong,W.; Chen,Y.; Zhang,Y.; Duan,L.; Chen,P.; Jiang,J.; Li,L.; Poon,L.M.; Webby,R.J.; Smith,D.K.; Leung,G.M.; Peiris,J.M.; Holmes,E.C.; Guan,Y.; Zhu,H.				2014-02-21	passage details: E1		2015-01-09
EPI_ISL_176367	EPI597519|A/chicken/Dongguan/1314/2014	A/chicken/Dongguan/1314/2014	A / H7N9	LPAI	passage details: E1	Asia / China	Chicken				Lam,T.Y.; Zhou,B.; Wang,J.; Chai,Y.; Shen,Y.; Chen,X.; Ma,C.; Hong,W.; Chen,Y.; Zhang,Y.; Duan,L.; Chen,P.; Jiang,J.; Li,L.; Poon,L.M.; Webby,R.J.; Smith,D.K.; Leung,G.M.; Peiris,J.M.; Holmes,E.C.; Guan,Y.; Zhu,H.				2014-02-21	passage details: E1		2015-01-09
EPI_ISL_176366	EPI597512|A/chicken/Dongguan/1307/2014	A/chicken/Dongguan/1307/2014	A / H7N9	LPAI	passage details: E1	Asia / China	Chicken				Lam,T.Y.; Zhou,B.; Wang,J.; Chai,Y.; Shen,Y.; Chen,X.; Ma,C.; Hong,W.; Chen,Y.; Zhang,Y.; Duan,L.; Chen,P.; Jiang,J.; Li,L.; Poon,L.M.; Webby,R.J.; Smith,D.K.; Leung,G.M.; Peiris,J.M.; Holmes,E.C.; Guan,Y.; Zhu,H.				2014-02-21	passage details: E1		2015-01-09
EPI_ISL_176365	EPI597502|A/chicken/Dongguan/1303/2014	A/chicken/Dongguan/1303/2014	A / H7N9	LPAI	passage details: E1	Asia / China	Chicken				Lam,T.Y.; Zhou,B.; Wang,J.; Chai,Y.; Shen,Y.; Chen,X.; Ma,C.; Hong,W.; Chen,Y.; Zhang,Y.; Duan,L.; Chen,P.; Jiang,J.; Li,L.; Poon,L.M.; Webby,R.J.; Smith,D.K.; Leung,G.M.; Peiris,J.M.; Holmes,E.C.; Guan,Y.; Zhu,H.				2014-02-21	passage details: E1		2015-01-09
EPI_ISL_176364	EPI597496|A/silkie chicken/Dongguan/1271/2014	A/silkie chicken/Dongguan/1271/2014	A / H7N9	LPAI	passage details: E1	Asia / China	Chicken				Lam,T.Y.; Zhou,B.; Wang,J.; Chai,Y.; Shen,Y.; Chen,X.; Ma,C.; Hong,W.; Chen,Y.; Zhang,Y.; Duan,L.; Chen,P.; Jiang,J.; Li,L.; Poon,L.M.; Webby,R.J.; Smith,D.K.; Leung,G.M.; Peiris,J.M.; Holmes,E.C.; Guan,Y.; Zhu,H.				2014-02-21	passage details: E1		2015-01-09
EPI_ISL_176362	EPI597481|A/chicken/Dongguan/1230/2014	A/chicken/Dongguan/1230/2014	A / H7N9	LPAI	passage details: E1	Asia / China	Chicken				Lam,T.Y.; Zhou,B.; Wang,J.; Chai,Y.; Shen,Y.; Chen,X.; Ma,C.; Hong,W.; Chen,Y.; Zhang,Y.; Duan,L.; Chen,P.; Jiang,J.; Li,L.; Poon,L.M.; Webby,R.J.; Smith,D.K.; Leung,G.M.; Peiris,J.M.; Holmes,E.C.; Guan,Y.; Zhu,H.				2014-02-21	passage details: E1		2015-01-09
EPI_ISL_176361	EPI597474|A/chicken/Dongguan/1188/2014	A/chicken/Dongguan/1188/2014	A / H7N9	LPAI	passage details: E1	Asia / China	Chicken				Lam,T.Y.; Zhou,B.; Wang,J.; Chai,Y.; Shen,Y.; Chen,X.; Ma,C.; Hong,W.; Chen,Y.; Zhang,Y.; Duan,L.; Chen,P.; Jiang,J.; Li,L.; Poon,L.M.; Webby,R.J.; Smith,D.K.; Leung,G.M.; Peiris,J.M.; Holmes,E.C.; Guan,Y.; Zhu,H.				2014-02-21	passage details: E1		2015-01-09
EPI_ISL_176359	EPI597453|A/chicken/Dongguan/1124/2014	A/chicken/Dongguan/1124/2014	A / H7N9	LPAI	passage details: E1	Asia / China	Chicken				Lam,T.Y.; Zhou,B.; Wang,J.; Chai,Y.; Shen,Y.; Chen,X.; Ma,C.; Hong,W.; Chen,Y.; Zhang,Y.; Duan,L.; Chen,P.; Jiang,J.; Li,L.; Poon,L.M.; Webby,R.J.; Smith,D.K.; Leung,G.M.; Peiris,J.M.; Holmes,E.C.; Guan,Y.; Zhu,H.				2014-02-21	passage details: E1		2015-01-09
EPI_ISL_176358	EPI597439|A/chicken/Dongguan/1009/2014	A/chicken/Dongguan/1009/2014	A / H7N9	LPAI	passage details: E1	Asia / China	Chicken				Lam,T.Y.; Zhou,B.; Wang,J.; Chai,Y.; Shen,Y.; Chen,X.; Ma,C.; Hong,W.; Chen,Y.; Zhang,Y.; Duan,L.; Chen,P.; Jiang,J.; Li,L.; Poon,L.M.; Webby,R.J.; Smith,D.K.; Leung,G.M.; Peiris,J.M.; Holmes,E.C.; Guan,Y.; Zhu,H.				2014-02-21	passage details: E1		2015-01-09
EPI_ISL_176357	EPI597446|A/chicken/Dongguan/1022/2014	A/chicken/Dongguan/1022/2014	A / H7N9	LPAI	passage details: E1	Asia / China	Chicken				Lam,T.Y.; Zhou,B.; Wang,J.; Chai,Y.; Shen,Y.; Chen,X.; Ma,C.; Hong,W.; Chen,Y.; Zhang,Y.; Duan,L.; Chen,P.; Jiang,J.; Li,L.; Poon,L.M.; Webby,R.J.; Smith,D.K.; Leung,G.M.; Peiris,J.M.; Holmes,E.C.; Guan,Y.; Zhu,H.				2014-02-21	passage details: E1		2015-01-09
EPI_ISL_176355	EPI597427|A/silkie chicken/Dongguan/986/2014	A/silkie chicken/Dongguan/986/2014	A / H7N9	LPAI	passage details: E1	Asia / China	Chicken				Lam,T.Y.; Zhou,B.; Wang,J.; Chai,Y.; Shen,Y.; Chen,X.; Ma,C.; Hong,W.; Chen,Y.; Zhang,Y.; Duan,L.; Chen,P.; Jiang,J.; Li,L.; Poon,L.M.; Webby,R.J.; Smith,D.K.; Leung,G.M.; Peiris,J.M.; Holmes,E.C.; Guan,Y.; Zhu,H.				2014-02-21	passage details: E1		2015-01-09
EPI_ISL_176354	EPI597421|A/silkie chicken/Dongguan/981/2014	A/silkie chicken/Dongguan/981/2014	A / H7N9	LPAI	passage details: E1	Asia / China	Chicken				Lam,T.Y.; Zhou,B.; Wang,J.; Chai,Y.; Shen,Y.; Chen,X.; Ma,C.; Hong,W.; Chen,Y.; Zhang,Y.; Duan,L.; Chen,P.; Jiang,J.; Li,L.; Poon,L.M.; Webby,R.J.; Smith,D.K.; Leung,G.M.; Peiris,J.M.; Holmes,E.C.; Guan,Y.; Zhu,H.				2014-02-21	passage details: E1		2015-01-09
EPI_ISL_176311	EPI597399|A/silkie chicken/Dongguan/979/2014	A/silkie chicken/Dongguan/979/2014	A / H7N9	LPAI	passage details: E1	Asia / China	Chicken				Lam,T.Y.; Zhou,B.; Wang,J.; Chai,Y.; Shen,Y.; Chen,X.; Ma,C.; Hong,W.; Chen,Y.; Zhang,Y.; Duan,L.; Chen,P.; Jiang,J.; Li,L.; Poon,L.M.; Webby,R.J.; Smith,D.K.; Leung,G.M.; Peiris,J.M.; Holmes,E.C.; Guan,Y.; Zhu,H.				2014-02-21	passage details: E1		2015-01-09
EPI_ISL_176310	EPI597393|A/silkie chicken/Dongguan/969/2014	A/silkie chicken/Dongguan/969/2014	A / H7N9	LPAI	passage details: E1	Asia / China	Chicken				Lam,T.Y.; Zhou,B.; Wang,J.; Chai,Y.; Shen,Y.; Chen,X.; Ma,C.; Hong,W.; Chen,Y.; Zhang,Y.; Duan,L.; Chen,P.; Jiang,J.; Li,L.; Poon,L.M.; Webby,R.J.; Smith,D.K.; Leung,G.M.; Peiris,J.M.; Holmes,E.C.; Guan,Y.; Zhu,H.				2014-02-21	passage details: E1		2015-01-09
EPI_ISL_176309	EPI597387|A/silkie chicken/Dongguan/967/2014	A/silkie chicken/Dongguan/967/2014	A / H7N9	LPAI	passage details: E1	Asia / China	Chicken				Lam,T.Y.; Zhou,B.; Wang,J.; Chai,Y.; Shen,Y.; Chen,X.; Ma,C.; Hong,W.; Chen,Y.; Zhang,Y.; Duan,L.; Chen,P.; Jiang,J.; Li,L.; Poon,L.M.; Webby,R.J.; Smith,D.K.; Leung,G.M.; Peiris,J.M.; Holmes,E.C.; Guan,Y.; Zhu,H.				2014-02-21	passage details: E1		2015-01-09
EPI_ISL_176307	EPI597373|A/chicken/Dongguan/934/2014	A/chicken/Dongguan/934/2014	A / H7N9	LPAI	passage details: E1	Asia / China	Chicken				Lam,T.Y.; Zhou,B.; Wang,J.; Chai,Y.; Shen,Y.; Chen,X.; Ma,C.; Hong,W.; Chen,Y.; Zhang,Y.; Duan,L.; Chen,P.; Jiang,J.; Li,L.; Poon,L.M.; Webby,R.J.; Smith,D.K.; Leung,G.M.; Peiris,J.M.; Holmes,E.C.; Guan,Y.; Zhu,H.				2014-02-20	passage details: E1		2015-01-09
EPI_ISL_176306	EPI597366|A/chicken/Dongguan/899/2014	A/chicken/Dongguan/899/2014	A / H7N9	LPAI	passage details: E1	Asia / China	Chicken				Lam,T.Y.; Zhou,B.; Wang,J.; Chai,Y.; Shen,Y.; Chen,X.; Ma,C.; Hong,W.; Chen,Y.; Zhang,Y.; Duan,L.; Chen,P.; Jiang,J.; Li,L.; Poon,L.M.; Webby,R.J.; Smith,D.K.; Leung,G.M.; Peiris,J.M.; Holmes,E.C.; Guan,Y.; Zhu,H.				2014-02-20	passage details: E1		2015-01-09
EPI_ISL_176305	EPI597359|A/chicken/Dongguan/874/2014	A/chicken/Dongguan/874/2014	A / H7N9	LPAI	passage details: E1	Asia / China	Chicken				Lam,T.Y.; Zhou,B.; Wang,J.; Chai,Y.; Shen,Y.; Chen,X.; Ma,C.; Hong,W.; Chen,Y.; Zhang,Y.; Duan,L.; Chen,P.; Jiang,J.; Li,L.; Poon,L.M.; Webby,R.J.; Smith,D.K.; Leung,G.M.; Peiris,J.M.; Holmes,E.C.; Guan,Y.; Zhu,H.				2014-02-20	passage details: E1		2015-01-09
EPI_ISL_176304	EPI597352|A/chicken/Dongguan/864/2014	A/chicken/Dongguan/864/2014	A / H7N9	LPAI	passage details: E1	Asia / China	Chicken				Lam,T.Y.; Zhou,B.; Wang,J.; Chai,Y.; Shen,Y.; Chen,X.; Ma,C.; Hong,W.; Chen,Y.; Zhang,Y.; Duan,L.; Chen,P.; Jiang,J.; Li,L.; Poon,L.M.; Webby,R.J.; Smith,D.K.; Leung,G.M.; Peiris,J.M.; Holmes,E.C.; Guan,Y.; Zhu,H.				2014-02-20	passage details: E1		2015-01-09
EPI_ISL_176303	EPI597345|A/chicken/Dongguan/851/2014	A/chicken/Dongguan/851/2014	A / H7N9	LPAI	passage details: E1	Asia / China	Chicken				Lam,T.Y.; Zhou,B.; Wang,J.; Chai,Y.; Shen,Y.; Chen,X.; Ma,C.; Hong,W.; Chen,Y.; Zhang,Y.; Duan,L.; Chen,P.; Jiang,J.; Li,L.; Poon,L.M.; Webby,R.J.; Smith,D.K.; Leung,G.M.; Peiris,J.M.; Holmes,E.C.; Guan,Y.; Zhu,H.				2014-02-20	passage details: E1		2015-01-09
EPI_ISL_176302	EPI597338|A/chicken/Dongguan/850/2014	A/chicken/Dongguan/850/2014	A / H7N9	LPAI	passage details: E1	Asia / China	Chicken				Lam,T.Y.; Zhou,B.; Wang,J.; Chai,Y.; Shen,Y.; Chen,X.; Ma,C.; Hong,W.; Chen,Y.; Zhang,Y.; Duan,L.; Chen,P.; Jiang,J.; Li,L.; Poon,L.M.; Webby,R.J.; Smith,D.K.; Leung,G.M.; Peiris,J.M.; Holmes,E.C.; Guan,Y.; Zhu,H.				2014-02-20	passage details: E1		2015-01-09
EPI_ISL_176301	EPI597331|A/chicken/Dongguan/843/2014	A/chicken/Dongguan/843/2014	A / H7N9	LPAI	passage details: E1	Asia / China	Chicken				Lam,T.Y.; Zhou,B.; Wang,J.; Chai,Y.; Shen,Y.; Chen,X.; Ma,C.; Hong,W.; Chen,Y.; Zhang,Y.; Duan,L.; Chen,P.; Jiang,J.; Li,L.; Poon,L.M.; Webby,R.J.; Smith,D.K.; Leung,G.M.; Peiris,J.M.; Holmes,E.C.; Guan,Y.; Zhu,H.				2014-02-20	passage details: E1		2015-01-09
EPI_ISL_176300	EPI597324|A/chicken/Dongguan/836/2014	A/chicken/Dongguan/836/2014	A / H7N9	LPAI	passage details: E1	Asia / China	Chicken				Lam,T.Y.; Zhou,B.; Wang,J.; Chai,Y.; Shen,Y.; Chen,X.; Ma,C.; Hong,W.; Chen,Y.; Zhang,Y.; Duan,L.; Chen,P.; Jiang,J.; Li,L.; Poon,L.M.; Webby,R.J.; Smith,D.K.; Leung,G.M.; Peiris,J.M.; Holmes,E.C.; Guan,Y.; Zhu,H.				2014-02-20	passage details: E1		2015-01-09
EPI_ISL_176299	EPI597317|A/chicken/Dongguan/835/2014	A/chicken/Dongguan/835/2014	A / H7N9	LPAI	passage details: E1	Asia / China	Chicken				Lam,T.Y.; Zhou,B.; Wang,J.; Chai,Y.; Shen,Y.; Chen,X.; Ma,C.; Hong,W.; Chen,Y.; Zhang,Y.; Duan,L.; Chen,P.; Jiang,J.; Li,L.; Poon,L.M.; Webby,R.J.; Smith,D.K.; Leung,G.M.; Peiris,J.M.; Holmes,E.C.; Guan,Y.; Zhu,H.				2014-02-20	passage details: E1		2015-01-09
EPI_ISL_176298	EPI597310|A/chicken/Dongguan/815/2014	A/chicken/Dongguan/815/2014	A / H7N9	LPAI	passage details: E1	Asia / China	Chicken				Lam,T.Y.; Zhou,B.; Wang,J.; Chai,Y.; Shen,Y.; Chen,X.; Ma,C.; Hong,W.; Chen,Y.; Zhang,Y.; Duan,L.; Chen,P.; Jiang,J.; Li,L.; Poon,L.M.; Webby,R.J.; Smith,D.K.; Leung,G.M.; Peiris,J.M.; Holmes,E.C.; Guan,Y.; Zhu,H.				2014-02-20	passage details: E1		2015-01-09
EPI_ISL_176297	EPI597303|A/chicken/Dongguan/803/2014	A/chicken/Dongguan/803/2014	A / H7N9	LPAI	passage details: E1	Asia / China	Chicken				Lam,T.Y.; Zhou,B.; Wang,J.; Chai,Y.; Shen,Y.; Chen,X.; Ma,C.; Hong,W.; Chen,Y.; Zhang,Y.; Duan,L.; Chen,P.; Jiang,J.; Li,L.; Poon,L.M.; Webby,R.J.; Smith,D.K.; Leung,G.M.; Peiris,J.M.; Holmes,E.C.; Guan,Y.; Zhu,H.				2014-02-20	passage details: E1		2015-01-09
EPI_ISL_176294	EPI597272|A/chicken/Dongguan/749/2014	A/chicken/Dongguan/749/2014	A / H7N9	LPAI	passage details: E1	Asia / China	Chicken				Lam,T.Y.; Zhou,B.; Wang,J.; Chai,Y.; Shen,Y.; Chen,X.; Ma,C.; Hong,W.; Chen,Y.; Zhang,Y.; Duan,L.; Chen,P.; Jiang,J.; Li,L.; Poon,L.M.; Webby,R.J.; Smith,D.K.; Leung,G.M.; Peiris,J.M.; Holmes,E.C.; Guan,Y.; Zhu,H.				2014-02-20	passage details: E1		2015-01-09
EPI_ISL_176293	EPI597265|A/chicken/Dongguan/748/2014	A/chicken/Dongguan/748/2014	A / H7N9	LPAI	passage details: E1	Asia / China	Chicken				Lam,T.Y.; Zhou,B.; Wang,J.; Chai,Y.; Shen,Y.; Chen,X.; Ma,C.; Hong,W.; Chen,Y.; Zhang,Y.; Duan,L.; Chen,P.; Jiang,J.; Li,L.; Poon,L.M.; Webby,R.J.; Smith,D.K.; Leung,G.M.; Peiris,J.M.; Holmes,E.C.; Guan,Y.; Zhu,H.				2014-02-20	passage details: E1		2015-01-09
EPI_ISL_176292	EPI597258|A/chicken/Dongguan/744/2014	A/chicken/Dongguan/744/2014	A / H7N9	LPAI	passage details: E1	Asia / China	Chicken				Lam,T.Y.; Zhou,B.; Wang,J.; Chai,Y.; Shen,Y.; Chen,X.; Ma,C.; Hong,W.; Chen,Y.; Zhang,Y.; Duan,L.; Chen,P.; Jiang,J.; Li,L.; Poon,L.M.; Webby,R.J.; Smith,D.K.; Leung,G.M.; Peiris,J.M.; Holmes,E.C.; Guan,Y.; Zhu,H.				2014-02-20	passage details: E1		2015-01-09
EPI_ISL_176291	EPI597251|A/chicken/Dongguan/711/2014	A/chicken/Dongguan/711/2014	A / H7N9	LPAI	passage details: E1	Asia / China	Chicken				Lam,T.Y.; Zhou,B.; Wang,J.; Chai,Y.; Shen,Y.; Chen,X.; Ma,C.; Hong,W.; Chen,Y.; Zhang,Y.; Duan,L.; Chen,P.; Jiang,J.; Li,L.; Poon,L.M.; Webby,R.J.; Smith,D.K.; Leung,G.M.; Peiris,J.M.; Holmes,E.C.; Guan,Y.; Zhu,H.				2014-02-20	passage details: E1		2015-01-09
EPI_ISL_176290	EPI597244|A/chicken/Dongguan/709/2014	A/chicken/Dongguan/709/2014	A / H7N9	LPAI	passage details: E1	Asia / China	Chicken				Lam,T.Y.; Zhou,B.; Wang,J.; Chai,Y.; Shen,Y.; Chen,X.; Ma,C.; Hong,W.; Chen,Y.; Zhang,Y.; Duan,L.; Chen,P.; Jiang,J.; Li,L.; Poon,L.M.; Webby,R.J.; Smith,D.K.; Leung,G.M.; Peiris,J.M.; Holmes,E.C.; Guan,Y.; Zhu,H.				2014-02-20	passage details: E1		2015-01-09
EPI_ISL_176286	EPI597216|A/chicken/Dongguan/262/2014	A/chicken/Dongguan/262/2014	A / H7N9	LPAI	passage details: E1	Asia / China	Chicken				Lam,T.Y.; Zhou,B.; Wang,J.; Chai,Y.; Shen,Y.; Chen,X.; Ma,C.; Hong,W.; Chen,Y.; Zhang,Y.; Duan,L.; Chen,P.; Jiang,J.; Li,L.; Poon,L.M.; Webby,R.J.; Smith,D.K.; Leung,G.M.; Peiris,J.M.; Holmes,E.C.; Guan,Y.; Zhu,H.				2014-02-20	passage details: E1		2015-01-09
EPI_ISL_176285	EPI597209|A/chicken/Dongguan/248/2014	A/chicken/Dongguan/248/2014	A / H7N9	LPAI	passage details: E1	Asia / China	Chicken				Lam,T.Y.; Zhou,B.; Wang,J.; Chai,Y.; Shen,Y.; Chen,X.; Ma,C.; Hong,W.; Chen,Y.; Zhang,Y.; Duan,L.; Chen,P.; Jiang,J.; Li,L.; Poon,L.M.; Webby,R.J.; Smith,D.K.; Leung,G.M.; Peiris,J.M.; Holmes,E.C.; Guan,Y.; Zhu,H.				2014-02-20	passage details: E1		2015-01-09
EPI_ISL_176284	EPI597202|A/chicken/Dongguan/237/2014	A/chicken/Dongguan/237/2014	A / H7N9	LPAI	passage details: E1	Asia / China	Chicken				Lam,T.Y.; Zhou,B.; Wang,J.; Chai,Y.; Shen,Y.; Chen,X.; Ma,C.; Hong,W.; Chen,Y.; Zhang,Y.; Duan,L.; Chen,P.; Jiang,J.; Li,L.; Poon,L.M.; Webby,R.J.; Smith,D.K.; Leung,G.M.; Peiris,J.M.; Holmes,E.C.; Guan,Y.; Zhu,H.				2014-02-20	passage details: E1		2015-01-09
EPI_ISL_176283	EPI597195|A/chicken/Dongguan/213/2014	A/chicken/Dongguan/213/2014	A / H7N9	LPAI	passage details: E1	Asia / China	Chicken				Lam,T.Y.; Zhou,B.; Wang,J.; Chai,Y.; Shen,Y.; Chen,X.; Ma,C.; Hong,W.; Chen,Y.; Zhang,Y.; Duan,L.; Chen,P.; Jiang,J.; Li,L.; Poon,L.M.; Webby,R.J.; Smith,D.K.; Leung,G.M.; Peiris,J.M.; Holmes,E.C.; Guan,Y.; Zhu,H.				2014-02-20	passage details: E1		2015-01-09
EPI_ISL_176282	EPI597188|A/chicken/Dongguan/210/2014	A/chicken/Dongguan/210/2014	A / H7N9	LPAI	passage details: E1	Asia / China	Chicken				Lam,T.Y.; Zhou,B.; Wang,J.; Chai,Y.; Shen,Y.; Chen,X.; Ma,C.; Hong,W.; Chen,Y.; Zhang,Y.; Duan,L.; Chen,P.; Jiang,J.; Li,L.; Poon,L.M.; Webby,R.J.; Smith,D.K.; Leung,G.M.; Peiris,J.M.; Holmes,E.C.; Guan,Y.; Zhu,H.				2014-02-20	passage details: E1		2015-01-09
EPI_ISL_176281	EPI597181|A/chicken/Dongguan/191/2014	A/chicken/Dongguan/191/2014	A / H7N9	LPAI	passage details: E1	Asia / China	Chicken				Lam,T.Y.; Zhou,B.; Wang,J.; Chai,Y.; Shen,Y.; Chen,X.; Ma,C.; Hong,W.; Chen,Y.; Zhang,Y.; Duan,L.; Chen,P.; Jiang,J.; Li,L.; Poon,L.M.; Webby,R.J.; Smith,D.K.; Leung,G.M.; Peiris,J.M.; Holmes,E.C.; Guan,Y.; Zhu,H.				2014-02-20	passage details: E1		2015-01-09
EPI_ISL_176280	EPI597167|A/chicken/Dongguan/1108/2014	A/chicken/Dongguan/1108/2014	A / H7N9	LPAI	passage details: E1	Asia / China	Chicken				Lam,T.Y.; Zhou,B.; Wang,J.; Chai,Y.; Shen,Y.; Chen,X.; Ma,C.; Hong,W.; Chen,Y.; Zhang,Y.; Duan,L.; Chen,P.; Jiang,J.; Li,L.; Poon,L.M.; Webby,R.J.; Smith,D.K.; Leung,G.M.; Peiris,J.M.; Holmes,E.C.; Guan,Y.; Zhu,H.				2014-02-21	passage details: E1		2015-01-09
EPI_ISL_176279	EPI597174|A/chicken/Dongguan/178/2014	A/chicken/Dongguan/178/2014	A / H7N9	LPAI	passage details: E1	Asia / China	Chicken				Lam,T.Y.; Zhou,B.; Wang,J.; Chai,Y.; Shen,Y.; Chen,X.; Ma,C.; Hong,W.; Chen,Y.; Zhang,Y.; Duan,L.; Chen,P.; Jiang,J.; Li,L.; Poon,L.M.; Webby,R.J.; Smith,D.K.; Leung,G.M.; Peiris,J.M.; Holmes,E.C.; Guan,Y.; Zhu,H.				2014-02-20	passage details: E1		2015-01-09
EPI_ISL_176278	EPI597160|A/chicken/Dongguan/1091/2014	A/chicken/Dongguan/1091/2014	A / H7N9	LPAI	passage details: E1	Asia / China	Chicken				Lam,T.Y.; Zhou,B.; Wang,J.; Chai,Y.; Shen,Y.; Chen,X.; Ma,C.; Hong,W.; Chen,Y.; Zhang,Y.; Duan,L.; Chen,P.; Jiang,J.; Li,L.; Poon,L.M.; Webby,R.J.; Smith,D.K.; Leung,G.M.; Peiris,J.M.; Holmes,E.C.; Guan,Y.; Zhu,H.				2014-02-21	passage details: E1		2015-01-09
EPI_ISL_176277	EPI597153|A/chicken/Dongguan/1673/2014	A/chicken/Dongguan/1673/2014	A / H7N9	LPAI	passage details: E1	Asia / China	Chicken				Lam,T.Y.; Zhou,B.; Wang,J.; Chai,Y.; Shen,Y.; Chen,X.; Ma,C.; Hong,W.; Chen,Y.; Zhang,Y.; Duan,L.; Chen,P.; Jiang,J.; Li,L.; Poon,L.M.; Webby,R.J.; Smith,D.K.; Leung,G.M.; Peiris,J.M.; Holmes,E.C.; Guan,Y.; Zhu,H.				2014-02-21	passage details: E1		2015-01-09
EPI_ISL_176275	EPI597138|A/chicken/Dongguan/1666/2014	A/chicken/Dongguan/1666/2014	A / H7N9	LPAI	passage details: E1	Asia / China	Chicken				Lam,T.Y.; Zhou,B.; Wang,J.; Chai,Y.; Shen,Y.; Chen,X.; Ma,C.; Hong,W.; Chen,Y.; Zhang,Y.; Duan,L.; Chen,P.; Jiang,J.; Li,L.; Poon,L.M.; Webby,R.J.; Smith,D.K.; Leung,G.M.; Peiris,J.M.; Holmes,E.C.; Guan,Y.; Zhu,H.				2014-02-21	passage details: E1		2015-01-09
EPI_ISL_176273	EPI597124|A/chicken/Dongguan/1619/2014	A/chicken/Dongguan/1619/2014	A / H7N9	LPAI	passage details: E1	Asia / China	Chicken				Lam,T.Y.; Zhou,B.; Wang,J.; Chai,Y.; Shen,Y.; Chen,X.; Ma,C.; Hong,W.; Chen,Y.; Zhang,Y.; Duan,L.; Chen,P.; Jiang,J.; Li,L.; Poon,L.M.; Webby,R.J.; Smith,D.K.; Leung,G.M.; Peiris,J.M.; Holmes,E.C.; Guan,Y.; Zhu,H.				2014-02-21	passage details: E1		2015-01-09
EPI_ISL_176272	EPI597117|A/chicken/Dongguan/1526/2014	A/chicken/Dongguan/1526/2014	A / H7N9	LPAI	passage details: E1	Asia / China	Chicken				Lam,T.Y.; Zhou,B.; Wang,J.; Chai,Y.; Shen,Y.; Chen,X.; Ma,C.; Hong,W.; Chen,Y.; Zhang,Y.; Duan,L.; Chen,P.; Jiang,J.; Li,L.; Poon,L.M.; Webby,R.J.; Smith,D.K.; Leung,G.M.; Peiris,J.M.; Holmes,E.C.; Guan,Y.; Zhu,H.				2014-02-21	passage details: E1		2015-01-09
EPI_ISL_176268	EPI597084|A/silkie chicken/Dongguan/1516/2014	A/silkie chicken/Dongguan/1516/2014	A / H7N9	LPAI	passage details: E1	Asia / China	Chicken				Lam,T.Y.; Zhou,B.; Wang,J.; Chai,Y.; Shen,Y.; Chen,X.; Ma,C.; Hong,W.; Chen,Y.; Zhang,Y.; Duan,L.; Chen,P.; Jiang,J.; Li,L.; Poon,L.M.; Webby,R.J.; Smith,D.K.; Leung,G.M.; Peiris,J.M.; Holmes,E.C.; Guan,Y.; Zhu,H.				2014-02-21	passage details: E1		2015-01-09
EPI_ISL_176267	EPI597077|A/chicken/Dongguan/1506/2014	A/chicken/Dongguan/1506/2014	A / H7N9	LPAI	passage details: E1	Asia / China	Chicken				Lam,T.Y.; Zhou,B.; Wang,J.; Chai,Y.; Shen,Y.; Chen,X.; Ma,C.; Hong,W.; Chen,Y.; Zhang,Y.; Duan,L.; Chen,P.; Jiang,J.; Li,L.; Poon,L.M.; Webby,R.J.; Smith,D.K.; Leung,G.M.; Peiris,J.M.; Holmes,E.C.; Guan,Y.; Zhu,H.				2014-02-21	passage details: E1		2015-01-09
EPI_ISL_176266	EPI597067|A/chicken/Dongguan/1505/2014	A/chicken/Dongguan/1505/2014	A / H7N9	LPAI	passage details: E1	Asia / China	Chicken				Lam,T.Y.; Zhou,B.; Wang,J.; Chai,Y.; Shen,Y.; Chen,X.; Ma,C.; Hong,W.; Chen,Y.; Zhang,Y.; Duan,L.; Chen,P.; Jiang,J.; Li,L.; Poon,L.M.; Webby,R.J.; Smith,D.K.; Leung,G.M.; Peiris,J.M.; Holmes,E.C.; Guan,Y.; Zhu,H.				2014-02-21	passage details: E1		2015-01-09
EPI_ISL_176265	EPI597060|A/chicken/Dongguan/1494/2014	A/chicken/Dongguan/1494/2014	A / H7N9	LPAI	passage details: E1	Asia / China	Chicken				Lam,T.Y.; Zhou,B.; Wang,J.; Chai,Y.; Shen,Y.; Chen,X.; Ma,C.; Hong,W.; Chen,Y.; Zhang,Y.; Duan,L.; Chen,P.; Jiang,J.; Li,L.; Poon,L.M.; Webby,R.J.; Smith,D.K.; Leung,G.M.; Peiris,J.M.; Holmes,E.C.; Guan,Y.; Zhu,H.				2014-02-21	passage details: E1		2015-01-09
EPI_ISL_176263	EPI597046|A/chicken/Dongguan/1459/2014	A/chicken/Dongguan/1459/2014	A / H7N9	LPAI	passage details: E1	Asia / China	Chicken				Lam,T.Y.; Zhou,B.; Wang,J.; Chai,Y.; Shen,Y.; Chen,X.; Ma,C.; Hong,W.; Chen,Y.; Zhang,Y.; Duan,L.; Chen,P.; Jiang,J.; Li,L.; Poon,L.M.; Webby,R.J.; Smith,D.K.; Leung,G.M.; Peiris,J.M.; Holmes,E.C.; Guan,Y.; Zhu,H.				2014-02-21	passage details: E1		2015-01-09
EPI_ISL_176262	EPI597039|A/chicken/Dongguan/1456/2014	A/chicken/Dongguan/1456/2014	A / H7N9	LPAI	passage details: E1	Asia / China	Chicken				Lam,T.Y.; Zhou,B.; Wang,J.; Chai,Y.; Shen,Y.; Chen,X.; Ma,C.; Hong,W.; Chen,Y.; Zhang,Y.; Duan,L.; Chen,P.; Jiang,J.; Li,L.; Poon,L.M.; Webby,R.J.; Smith,D.K.; Leung,G.M.; Peiris,J.M.; Holmes,E.C.; Guan,Y.; Zhu,H.				2014-02-21	passage details: E1		2015-01-09
EPI_ISL_176261	EPI597033|A/silkie chicken/Dongguan/1451/2014	A/silkie chicken/Dongguan/1451/2014	A / H7N9	LPAI	passage details: E1	Asia / China	Chicken				Lam,T.Y.; Zhou,B.; Wang,J.; Chai,Y.; Shen,Y.; Chen,X.; Ma,C.; Hong,W.; Chen,Y.; Zhang,Y.; Duan,L.; Chen,P.; Jiang,J.; Li,L.; Poon,L.M.; Webby,R.J.; Smith,D.K.; Leung,G.M.; Peiris,J.M.; Holmes,E.C.; Guan,Y.; Zhu,H.				2014-02-21	passage details: E1		2015-01-09
EPI_ISL_176260	EPI597027|A/silkie chicken/Dongguan/1450/2014	A/silkie chicken/Dongguan/1450/2014	A / H7N9	LPAI	passage details: E1	Asia / China	Chicken				Lam,T.Y.; Zhou,B.; Wang,J.; Chai,Y.; Shen,Y.; Chen,X.; Ma,C.; Hong,W.; Chen,Y.; Zhang,Y.; Duan,L.; Chen,P.; Jiang,J.; Li,L.; Poon,L.M.; Webby,R.J.; Smith,D.K.; Leung,G.M.; Peiris,J.M.; Holmes,E.C.; Guan,Y.; Zhu,H.				2014-02-21	passage details: E1		2015-01-09
EPI_ISL_176258	EPI597014|A/silkie chicken/Dongguan/1448/2014	A/silkie chicken/Dongguan/1448/2014	A / H7N9	LPAI	passage details: E1	Asia / China	Chicken				Lam,T.Y.; Zhou,B.; Wang,J.; Chai,Y.; Shen,Y.; Chen,X.; Ma,C.; Hong,W.; Chen,Y.; Zhang,Y.; Duan,L.; Chen,P.; Jiang,J.; Li,L.; Poon,L.M.; Webby,R.J.; Smith,D.K.; Leung,G.M.; Peiris,J.M.; Holmes,E.C.; Guan,Y.; Zhu,H.				2014-02-21	passage details: E1		2015-01-09
EPI_ISL_176207	EPI596986|A/chicken/Dongguan/1374/2014	A/chicken/Dongguan/1374/2014	A / H7N9	LPAI	passage details: E1	Asia / China	Chicken				Lam,T.Y.; Zhou,B.; Wang,J.; Chai,Y.; Shen,Y.; Chen,X.; Ma,C.; Hong,W.; Chen,Y.; Zhang,Y.; Duan,L.; Chen,P.; Jiang,J.; Li,L.; Poon,L.M.; Webby,R.J.; Smith,D.K.; Leung,G.M.; Peiris,J.M.; Holmes,E.C.; Guan,Y.; Zhu,H.				2014-02-21	passage details: E1		2015-01-09
EPI_ISL_176206	EPI596979|A/chicken/Dongguan/1312/2014	A/chicken/Dongguan/1312/2014	A / H7N9	LPAI	passage details: E1	Asia / China	Chicken				Lam,T.Y.; Zhou,B.; Wang,J.; Chai,Y.; Shen,Y.; Chen,X.; Ma,C.; Hong,W.; Chen,Y.; Zhang,Y.; Duan,L.; Chen,P.; Jiang,J.; Li,L.; Poon,L.M.; Webby,R.J.; Smith,D.K.; Leung,G.M.; Peiris,J.M.; Holmes,E.C.; Guan,Y.; Zhu,H.				2014-02-21	passage details: E1		2015-01-09
EPI_ISL_176205	EPI596972|A/chicken/Dongguan/1297/2014	A/chicken/Dongguan/1297/2014	A / H7N9	LPAI	passage details: E1	Asia / China	Chicken				Lam,T.Y.; Zhou,B.; Wang,J.; Chai,Y.; Shen,Y.; Chen,X.; Ma,C.; Hong,W.; Chen,Y.; Zhang,Y.; Duan,L.; Chen,P.; Jiang,J.; Li,L.; Poon,L.M.; Webby,R.J.; Smith,D.K.; Leung,G.M.; Peiris,J.M.; Holmes,E.C.; Guan,Y.; Zhu,H.				2014-02-21	passage details: E1		2015-01-09
EPI_ISL_176204	EPI596966|A/silkie chicken/Dongguan/1274/2014	A/silkie chicken/Dongguan/1274/2014	A / H7N9	LPAI	passage details: E1	Asia / China	Chicken				Lam,T.Y.; Zhou,B.; Wang,J.; Chai,Y.; Shen,Y.; Chen,X.; Ma,C.; Hong,W.; Chen,Y.; Zhang,Y.; Duan,L.; Chen,P.; Jiang,J.; Li,L.; Poon,L.M.; Webby,R.J.; Smith,D.K.; Leung,G.M.; Peiris,J.M.; Holmes,E.C.; Guan,Y.; Zhu,H.				2014-02-21	passage details: E1		2015-01-09
EPI_ISL_176203	EPI596960|A/silkie chicken/Dongguan/1268/2014	A/silkie chicken/Dongguan/1268/2014	A / H7N9	LPAI	passage details: E1	Asia / China	Chicken				Lam,T.Y.; Zhou,B.; Wang,J.; Chai,Y.; Shen,Y.; Chen,X.; Ma,C.; Hong,W.; Chen,Y.; Zhang,Y.; Duan,L.; Chen,P.; Jiang,J.; Li,L.; Poon,L.M.; Webby,R.J.; Smith,D.K.; Leung,G.M.; Peiris,J.M.; Holmes,E.C.; Guan,Y.; Zhu,H.				2014-02-21	passage details: E1		2015-01-09
EPI_ISL_176202	EPI596954|A/silkie chicken/Dongguan/1264/2014	A/silkie chicken/Dongguan/1264/2014	A / H7N9	LPAI	passage details: E1	Asia / China	Chicken				Lam,T.Y.; Zhou,B.; Wang,J.; Chai,Y.; Shen,Y.; Chen,X.; Ma,C.; Hong,W.; Chen,Y.; Zhang,Y.; Duan,L.; Chen,P.; Jiang,J.; Li,L.; Poon,L.M.; Webby,R.J.; Smith,D.K.; Leung,G.M.; Peiris,J.M.; Holmes,E.C.; Guan,Y.; Zhu,H.				2014-02-21	passage details: E1		2015-01-09
EPI_ISL_176201	EPI596947|A/chicken/Dongguan/1177/2014	A/chicken/Dongguan/1177/2014	A / H7N9	LPAI	passage details: E1	Asia / China	Chicken				Lam,T.Y.; Zhou,B.; Wang,J.; Chai,Y.; Shen,Y.; Chen,X.; Ma,C.; Hong,W.; Chen,Y.; Zhang,Y.; Duan,L.; Chen,P.; Jiang,J.; Li,L.; Poon,L.M.; Webby,R.J.; Smith,D.K.; Leung,G.M.; Peiris,J.M.; Holmes,E.C.; Guan,Y.; Zhu,H.				2014-02-21	passage details: E1		2015-01-09
EPI_ISL_176200	EPI596940|A/chicken/Dongguan/1143/2014	A/chicken/Dongguan/1143/2014	A / H7N9	LPAI	passage details: E1	Asia / China	Chicken				Lam,T.Y.; Zhou,B.; Wang,J.; Chai,Y.; Shen,Y.; Chen,X.; Ma,C.; Hong,W.; Chen,Y.; Zhang,Y.; Duan,L.; Chen,P.; Jiang,J.; Li,L.; Poon,L.M.; Webby,R.J.; Smith,D.K.; Leung,G.M.; Peiris,J.M.; Holmes,E.C.; Guan,Y.; Zhu,H.				2014-02-21	passage details: E1		2015-01-09
EPI_ISL_176199	EPI596933|A/chicken/Dongguan/1075/2014	A/chicken/Dongguan/1075/2014	A / H7N9	LPAI	passage details: E1	Asia / China	Chicken				Lam,T.Y.; Zhou,B.; Wang,J.; Chai,Y.; Shen,Y.; Chen,X.; Ma,C.; Hong,W.; Chen,Y.; Zhang,Y.; Duan,L.; Chen,P.; Jiang,J.; Li,L.; Poon,L.M.; Webby,R.J.; Smith,D.K.; Leung,G.M.; Peiris,J.M.; Holmes,E.C.; Guan,Y.; Zhu,H.				2014-02-21	passage details: E1		2015-01-09
EPI_ISL_176198	EPI596926|A/chicken/Dongguan/1057/2014	A/chicken/Dongguan/1057/2014	A / H7N9	LPAI	passage details: E1	Asia / China	Chicken				Lam,T.Y.; Zhou,B.; Wang,J.; Chai,Y.; Shen,Y.; Chen,X.; Ma,C.; Hong,W.; Chen,Y.; Zhang,Y.; Duan,L.; Chen,P.; Jiang,J.; Li,L.; Poon,L.M.; Webby,R.J.; Smith,D.K.; Leung,G.M.; Peiris,J.M.; Holmes,E.C.; Guan,Y.; Zhu,H.				2014-02-21	passage details: E1		2015-01-09
EPI_ISL_176197	EPI596919|A/chicken/Dongguan/1051/2014	A/chicken/Dongguan/1051/2014	A / H7N9	LPAI	passage details: E1	Asia / China	Chicken				Lam,T.Y.; Zhou,B.; Wang,J.; Chai,Y.; Shen,Y.; Chen,X.; Ma,C.; Hong,W.; Chen,Y.; Zhang,Y.; Duan,L.; Chen,P.; Jiang,J.; Li,L.; Poon,L.M.; Webby,R.J.; Smith,D.K.; Leung,G.M.; Peiris,J.M.; Holmes,E.C.; Guan,Y.; Zhu,H.				2014-02-21	passage details: E1		2015-01-09
EPI_ISL_176196	EPI596913|A/silkie chicken/Dongguan/991/2014	A/silkie chicken/Dongguan/991/2014	A / H7N9	LPAI	passage details: E1	Asia / China	Chicken				Lam,T.Y.; Zhou,B.; Wang,J.; Chai,Y.; Shen,Y.; Chen,X.; Ma,C.; Hong,W.; Chen,Y.; Zhang,Y.; Duan,L.; Chen,P.; Jiang,J.; Li,L.; Poon,L.M.; Webby,R.J.; Smith,D.K.; Leung,G.M.; Peiris,J.M.; Holmes,E.C.; Guan,Y.; Zhu,H.				2014-02-21	passage details: E1		2015-01-09
EPI_ISL_176195	EPI596907|A/silkie chicken/Dongguan/988/2014	A/silkie chicken/Dongguan/988/2014	A / H7N9	LPAI	passage details: E1	Asia / China	Chicken				Lam,T.Y.; Zhou,B.; Wang,J.; Chai,Y.; Shen,Y.; Chen,X.; Ma,C.; Hong,W.; Chen,Y.; Zhang,Y.; Duan,L.; Chen,P.; Jiang,J.; Li,L.; Poon,L.M.; Webby,R.J.; Smith,D.K.; Leung,G.M.; Peiris,J.M.; Holmes,E.C.; Guan,Y.; Zhu,H.				2014-02-21	passage details: E1		2015-01-09
EPI_ISL_176193	EPI596890|A/silkie chicken/Dongguan/963/2014	A/silkie chicken/Dongguan/963/2014	A / H7N9	LPAI	passage details: E1	Asia / China	Chicken				Lam,T.Y.; Zhou,B.; Wang,J.; Chai,Y.; Shen,Y.; Chen,X.; Ma,C.; Hong,W.; Chen,Y.; Zhang,Y.; Duan,L.; Chen,P.; Jiang,J.; Li,L.; Poon,L.M.; Webby,R.J.; Smith,D.K.; Leung,G.M.; Peiris,J.M.; Holmes,E.C.; Guan,Y.; Zhu,H.				2014-02-21	passage details: E1		2015-01-09
EPI_ISL_176189	EPI596854|A/chicken/Dongguan/856/2014	A/chicken/Dongguan/856/2014	A / H7N9	LPAI	passage details: E1	Asia / China	Chicken				Lam,T.Y.; Zhou,B.; Wang,J.; Chai,Y.; Shen,Y.; Chen,X.; Ma,C.; Hong,W.; Chen,Y.; Zhang,Y.; Duan,L.; Chen,P.; Jiang,J.; Li,L.; Poon,L.M.; Webby,R.J.; Smith,D.K.; Leung,G.M.; Peiris,J.M.; Holmes,E.C.; Guan,Y.; Zhu,H.				2014-02-20	passage details: E1		2015-01-09
EPI_ISL_176188	EPI596847|A/chicken/Dongguan/695/2014	A/chicken/Dongguan/695/2014	A / H7N9	LPAI	passage details: E1	Asia / China	Chicken				Lam,T.Y.; Zhou,B.; Wang,J.; Chai,Y.; Shen,Y.; Chen,X.; Ma,C.; Hong,W.; Chen,Y.; Zhang,Y.; Duan,L.; Chen,P.; Jiang,J.; Li,L.; Poon,L.M.; Webby,R.J.; Smith,D.K.; Leung,G.M.; Peiris,J.M.; Holmes,E.C.; Guan,Y.; Zhu,H.				2014-02-20	passage details: E1		2015-01-09
EPI_ISL_176186	EPI596830|A/silkie chicken/Dongguan/656/2014	A/silkie chicken/Dongguan/656/2014	A / H7N9	LPAI	passage details: E1	Asia / China	Chicken				Lam,T.Y.; Zhou,B.; Wang,J.; Chai,Y.; Shen,Y.; Chen,X.; Ma,C.; Hong,W.; Chen,Y.; Zhang,Y.; Duan,L.; Chen,P.; Jiang,J.; Li,L.; Poon,L.M.; Webby,R.J.; Smith,D.K.; Leung,G.M.; Peiris,J.M.; Holmes,E.C.; Guan,Y.; Zhu,H.				2014-02-20	passage details: E1		2015-01-09
EPI_ISL_176185	EPI596824|A/silkie chicken/Dongguan/635/2014	A/silkie chicken/Dongguan/635/2014	A / H7N9	LPAI	passage details: E1	Asia / China	Chicken				Lam,T.Y.; Zhou,B.; Wang,J.; Chai,Y.; Shen,Y.; Chen,X.; Ma,C.; Hong,W.; Chen,Y.; Zhang,Y.; Duan,L.; Chen,P.; Jiang,J.; Li,L.; Poon,L.M.; Webby,R.J.; Smith,D.K.; Leung,G.M.; Peiris,J.M.; Holmes,E.C.; Guan,Y.; Zhu,H.				2014-02-20	passage details: E1		2015-01-09
EPI_ISL_176171	EPI596817|A/chicken/Dongguan/584/2014	A/chicken/Dongguan/584/2014	A / H7N9	LPAI	passage details: E1	Asia / China	Chicken				Lam,T.Y.; Zhou,B.; Wang,J.; Chai,Y.; Shen,Y.; Chen,X.; Ma,C.; Hong,W.; Chen,Y.; Zhang,Y.; Duan,L.; Chen,P.; Jiang,J.; Li,L.; Poon,L.M.; Webby,R.J.; Smith,D.K.; Leung,G.M.; Peiris,J.M.; Holmes,E.C.; Guan,Y.; Zhu,H.				2014-02-20	passage details: E1		2015-01-09
EPI_ISL_176170	EPI596810|A/chicken/Dongguan/568/2014	A/chicken/Dongguan/568/2014	A / H7N9	LPAI	passage details: E1	Asia / China	Chicken				Lam,T.Y.; Zhou,B.; Wang,J.; Chai,Y.; Shen,Y.; Chen,X.; Ma,C.; Hong,W.; Chen,Y.; Zhang,Y.; Duan,L.; Chen,P.; Jiang,J.; Li,L.; Poon,L.M.; Webby,R.J.; Smith,D.K.; Leung,G.M.; Peiris,J.M.; Holmes,E.C.; Guan,Y.; Zhu,H.				2014-02-20	passage details: E1		2015-01-09
EPI_ISL_176169	EPI596803|A/chicken/Dongguan/536/2014	A/chicken/Dongguan/536/2014	A / H7N9	LPAI	passage details: E1	Asia / China	Chicken				Lam,T.Y.; Zhou,B.; Wang,J.; Chai,Y.; Shen,Y.; Chen,X.; Ma,C.; Hong,W.; Chen,Y.; Zhang,Y.; Duan,L.; Chen,P.; Jiang,J.; Li,L.; Poon,L.M.; Webby,R.J.; Smith,D.K.; Leung,G.M.; Peiris,J.M.; Holmes,E.C.; Guan,Y.; Zhu,H.				2014-02-20	passage details: E1		2015-01-09
EPI_ISL_176168	EPI596796|A/chicken/Dongguan/518/2014	A/chicken/Dongguan/518/2014	A / H7N9	LPAI	passage details: E1	Asia / China	Chicken				Lam,T.Y.; Zhou,B.; Wang,J.; Chai,Y.; Shen,Y.; Chen,X.; Ma,C.; Hong,W.; Chen,Y.; Zhang,Y.; Duan,L.; Chen,P.; Jiang,J.; Li,L.; Poon,L.M.; Webby,R.J.; Smith,D.K.; Leung,G.M.; Peiris,J.M.; Holmes,E.C.; Guan,Y.; Zhu,H.				2014-02-20	passage details: E1		2015-01-09
EPI_ISL_176167	EPI596789|A/chicken/Dongguan/449/2014	A/chicken/Dongguan/449/2014	A / H7N9	LPAI	passage details: E1	Asia / China	Chicken				Lam,T.Y.; Zhou,B.; Wang,J.; Chai,Y.; Shen,Y.; Chen,X.; Ma,C.; Hong,W.; Chen,Y.; Zhang,Y.; Duan,L.; Chen,P.; Jiang,J.; Li,L.; Poon,L.M.; Webby,R.J.; Smith,D.K.; Leung,G.M.; Peiris,J.M.; Holmes,E.C.; Guan,Y.; Zhu,H.				2014-02-20	passage details: E1		2015-01-09
EPI_ISL_176165	EPI596766|A/chicken/Dongguan/173/2014	A/chicken/Dongguan/173/2014	A / H7N9	LPAI	passage details: E1	Asia / China	Chicken				Lam,T.Y.; Zhou,B.; Wang,J.; Chai,Y.; Shen,Y.; Chen,X.; Ma,C.; Hong,W.; Chen,Y.; Zhang,Y.; Duan,L.; Chen,P.; Jiang,J.; Li,L.; Poon,L.M.; Webby,R.J.; Smith,D.K.; Leung,G.M.; Peiris,J.M.; Holmes,E.C.; Guan,Y.; Zhu,H.				2014-02-20	passage details: E1		2015-01-09
EPI_ISL_176164	EPI596773|A/chicken/Dongguan/189/2014	A/chicken/Dongguan/189/2014	A / H7N9	LPAI	passage details: E1	Asia / China	Chicken				Lam,T.Y.; Zhou,B.; Wang,J.; Chai,Y.; Shen,Y.; Chen,X.; Ma,C.; Hong,W.; Chen,Y.; Zhang,Y.; Duan,L.; Chen,P.; Jiang,J.; Li,L.; Poon,L.M.; Webby,R.J.; Smith,D.K.; Leung,G.M.; Peiris,J.M.; Holmes,E.C.; Guan,Y.; Zhu,H.				2014-02-20	passage details: E1		2015-01-09
EPI_ISL_176163	EPI596759|A/chicken/Dongguan/169/2014	A/chicken/Dongguan/169/2014	A / H7N9	LPAI	passage details: E1	Asia / China	Chicken				Lam,T.Y.; Zhou,B.; Wang,J.; Chai,Y.; Shen,Y.; Chen,X.; Ma,C.; Hong,W.; Chen,Y.; Zhang,Y.; Duan,L.; Chen,P.; Jiang,J.; Li,L.; Poon,L.M.; Webby,R.J.; Smith,D.K.; Leung,G.M.; Peiris,J.M.; Holmes,E.C.; Guan,Y.; Zhu,H.				2014-02-20	passage details: E1		2015-01-09
EPI_ISL_176162	EPI596753|A/silkie chicken/Dongguan/157/2014	A/silkie chicken/Dongguan/157/2014	A / H7N9	LPAI	passage details: E1	Asia / China	Chicken				Lam,T.Y.; Zhou,B.; Wang,J.; Chai,Y.; Shen,Y.; Chen,X.; Ma,C.; Hong,W.; Chen,Y.; Zhang,Y.; Duan,L.; Chen,P.; Jiang,J.; Li,L.; Poon,L.M.; Webby,R.J.; Smith,D.K.; Leung,G.M.; Peiris,J.M.; Holmes,E.C.; Guan,Y.; Zhu,H.				2014-02-20	passage details: E1		2015-01-09
EPI_ISL_176132	EPI594353|A/chicken/Jiangxi/10965/2014	A/chicken/Jiangxi/10965/2014	A / H7N9	LPAI	passage details: E1	Asia / China	Chicken				Lam,T.Y.; Zhou,B.; Wang,J.; Chai,Y.; Shen,Y.; Chen,X.; Ma,C.; Hong,W.; Chen,Y.; Zhang,Y.; Duan,L.; Chen,P.; Jiang,J.; Li,L.; Poon,L.M.; Webby,R.J.; Smith,D.K.; Leung,G.M.; Peiris,J.M.; Holmes,E.C.; Guan,Y.; Zhu,H.				2014-02-18	passage details: E1		2015-01-09
EPI_ISL_176131	EPI594346|A/chicken/Jiangxi/10964/2014	A/chicken/Jiangxi/10964/2014	A / H7N9	LPAI	passage details: E1	Asia / China	Chicken				Lam,T.Y.; Zhou,B.; Wang,J.; Chai,Y.; Shen,Y.; Chen,X.; Ma,C.; Hong,W.; Chen,Y.; Zhang,Y.; Duan,L.; Chen,P.; Jiang,J.; Li,L.; Poon,L.M.; Webby,R.J.; Smith,D.K.; Leung,G.M.; Peiris,J.M.; Holmes,E.C.; Guan,Y.; Zhu,H.				2014-02-18	passage details: E1		2015-01-09
EPI_ISL_176130	EPI594339|A/chicken/Jiangxi/10963/2014	A/chicken/Jiangxi/10963/2014	A / H7N9	LPAI	passage details: E1	Asia / China	Chicken				Lam,T.Y.; Zhou,B.; Wang,J.; Chai,Y.; Shen,Y.; Chen,X.; Ma,C.; Hong,W.; Chen,Y.; Zhang,Y.; Duan,L.; Chen,P.; Jiang,J.; Li,L.; Poon,L.M.; Webby,R.J.; Smith,D.K.; Leung,G.M.; Peiris,J.M.; Holmes,E.C.; Guan,Y.; Zhu,H.				2014-02-18	passage details: E1		2015-01-09
EPI_ISL_176129	EPI594332|A/chicken/Jiangxi/10962/2014	A/chicken/Jiangxi/10962/2014	A / H7N9	LPAI	passage details: E1	Asia / China	Chicken				Lam,T.Y.; Zhou,B.; Wang,J.; Chai,Y.; Shen,Y.; Chen,X.; Ma,C.; Hong,W.; Chen,Y.; Zhang,Y.; Duan,L.; Chen,P.; Jiang,J.; Li,L.; Poon,L.M.; Webby,R.J.; Smith,D.K.; Leung,G.M.; Peiris,J.M.; Holmes,E.C.; Guan,Y.; Zhu,H.				2014-02-18	passage details: E1		2015-01-09
EPI_ISL_176128	EPI594325|A/chicken/Jiangxi/10961/2014	A/chicken/Jiangxi/10961/2014	A / H7N9	LPAI	passage details: E1	Asia / China	Chicken				Lam,T.Y.; Zhou,B.; Wang,J.; Chai,Y.; Shen,Y.; Chen,X.; Ma,C.; Hong,W.; Chen,Y.; Zhang,Y.; Duan,L.; Chen,P.; Jiang,J.; Li,L.; Poon,L.M.; Webby,R.J.; Smith,D.K.; Leung,G.M.; Peiris,J.M.; Holmes,E.C.; Guan,Y.; Zhu,H.				2014-02-18	passage details: E1		2015-01-09
EPI_ISL_175611	EPI576610|A/chicken/Shanghai/PD-CN-02/2014	A/chicken/Shanghai/PD-CN-02/2014	A / H7N9	LPAI		Asia / China	Chicken				Zhang,X.; Zhao,B.; Teng,Z.; Zhu,Z.; Wu,F.				2014-01-21	Influenza RNA-dependent RNA polymerase subunit PB2; Region: Flu_PB2; pfam00604		2014-03-07
EPI_ISL_168015	EPI548395|A/chicken/Jilin/SD020/2014	A/chicken/Jilin/SD020/2014	A / H7N2	LPAI	passage details: E1	Asia / China	Chicken				Shi,J.; Deng,G.; Zeng,X.; Kong,H.; Wang,X.; Lu,K.; Mu,G.; Xu,X.; Cui,P.; Bao,H.; Tian,G.; Chen,H.				2014-02-24	passage details: E1		2014-06-25
EPI_ISL_332396	EPI1326745|A/chicken/Jiangsu/3/2018	A/chicken/Jiangsu/3/2018	A / H7N4	LPAI		Asia / China / Jiangsu Provice	Gallus gallus	Yanbing Li (Harbin Veterinary Research Institute (CAAS) / Ministry of Agriculture)	Harbin Veterinary Research Institute (CAAS)		Yulei,Li;Lu,Zhao; Minghui,Li; Song,Jin; Yanbing,Li				2018-01-25		2018-12-10	2018-12-10
EPI_ISL_332395	EPI1326737|A/chicken/Jiangsu/2/2018	A/chicken/Jiangsu/2/2018	A / H7N4	LPAI		Asia / China / Jiangsu Provice	Gallus gallus	Yanbing Li (Harbin Veterinary Research Institute (CAAS) / Ministry of Agriculture)	Harbin Veterinary Research Institute (CAAS)		Yulei,Li;Lu,Zhao;Minghui,Li;Song,Jin;Yanbing,Li				2018-01-25		2018-12-10	2018-12-10
EPI_ISL_332358	EPI1326733|A/chicken/Jiangsu/1/2018	A/chicken/Jiangsu/1/2018	A / H7N4	LPAI		Asia / China / Jiangsu Provice	Gallus gallus	Yanbing Li (Harbin Veterinary Research Institute (CAAS) / Ministry of Agriculture)	Harbin Veterinary Research Institute (CAAS)		Yulei,Li;Lu,Zhao;Minghui,Li;Song,Jin;Yanbing,Li				2018-01-25		2018-12-10	2018-12-09
EPI_ISL_266938	EPI1010115|A/chicken/Liaoning/05.12 SY059/2017(H7N9)	A/chicken/Liaoning/05.12 SY059/2017(H7N9)	A / H7N9	LPAI	egg 2	Asia / China / Liaoning Province	Gallus gallus	Yuhai Bi (Institute of Microbiology, Chinese Academy of Sciences)	Institute of Microbiology, Chinese Academy of Sciences						2017-05-12		2017-06-15	2017-06-15
EPI_ISL_266937	EPI1010107|A/chicken/Shandong/05.05 DZ056/2017(H7N9)	A/chicken/Shandong/05.05 DZ056/2017(H7N9)	A / H7N9	HPAI	egg 2	Asia / China / Shandong Province	Gallus gallus	Yuhai Bi (Institute of Microbiology, Chinese Academy of Sciences)	Institute of Microbiology, Chinese Academy of Sciences				CAS Key Laboratory of Pathogenic Microbiology and Immunology, Institute of Microbiology, Chinese Academy of Sciences		2017-05-05		2017-06-15	2017-06-15
EPI_ISL_235293	EPI841962|A/chicken/zhejiang/JX148/2014	A/chicken/zhejiang/JX148/2014	A / H7N9	LPAI		Asia / China / Zhejiang Province	Gallus gallus	He Homan (Yangzhou University)	Yangzhou University				Yangzhou University		2014-04-05		2016-10-12	2016-10-12
EPI_ISL_19519525	EPI3623895|A/Anas platyrhynchos/South Korea/1811160/2018_HA	A/Anas platyrhynchos/South Korea/1811160/2018	A / H7N5	LPAI	Original	Asia / Korea, Republic of	Duck				Song,J.		Seoul National University, Avian Disease Lab		2018-11-26			2024-10-30
EPI_ISL_19226438	EPI3408259|A/northern shoveler/Tainan/18WB0134-6/2018_HA	A/northern shoveler/Tainan/18WB0134-6/2018	A / H7N7	LPAI	Original	Asia / Taiwan / Tainan	Duck				Chen,L.-H., Liu,Y.-P., Li,W.-C., Lin,Y.-J. and Lee,F.	Xinkui Zhang, Yujia Yang, Xinyu Han, Dandan Wei, Beibei Niu, Qiuhong Huang, Yan Li, Huifang Yin, Xianpeng Zhang, Ming Liao, Weixin Jia Unique phenomenon of H5 highly pathogenic avian influenza virus in China: co-circulation of Clade 2.3.4.4b H5N1 and H5N6 results in diversity of H5 Virus https://doi.org/10.1080/22221751.2025.2502005 Emerging Microbes &amp; Infections, (): , , 2025	Veterinary Research Institute, Ministry of Agriculture	18WB0134-6	2018-12-01			2023-12-13
EPI_ISL_19226436	EPI3408243|A/duck/Tainan/14WB3113-31-35/2014_HA	A/duck/Tainan/14WB3113-31-35/2014	A / H7N9	LPAI	Original	Asia / Taiwan / Tainan	Duck				Chen,L.-H., Liu,Y.-P., Li,W.-C., Lin,Y.-J. and Lee,F.		Veterinary Research Institute, Ministry of Agriculture	14WB3113-31-35	2014-11-15			2023-12-13
EPI_ISL_19226427	EPI3408167|A/duck/Tainan/14WB3113-74/2014_HA	A/duck/Tainan/14WB3113-74/2014	A / H7N5	LPAI	Original	Asia / Taiwan / Tainan	Duck				Chen,L.-H., Liu,Y.-P., Li,W.-C., Lin,Y.-J. and Lee,F.		Veterinary Research Institute, Ministry of Agriculture	14WB3113-74	2014-11-15			2023-12-13
EPI_ISL_19226426	EPI3408159|A/duck/Tainan/14WB3113-70/2014_HA	A/duck/Tainan/14WB3113-70/2014	A / H7N9	LPAI	Original	Asia / Taiwan / Tainan	Duck				Chen,L.-H., Liu,Y.-P., Li,W.-C., Lin,Y.-J. and Lee,F.		Veterinary Research Institute, Ministry of Agriculture	14WB3113-70	2014-11-15			2023-12-13
EPI_ISL_19226425	EPI3408151|A/duck/Tainan/14WB3113-66/2014_HA	A/duck/Tainan/14WB3113-66/2014	A / H7N9	LPAI	Original	Asia / Taiwan / Tainan	Duck				Chen,L.-H., Liu,Y.-P., Li,W.-C., Lin,Y.-J. and Lee,F.		Veterinary Research Institute, Ministry of Agriculture	14WB3113-66	2014-11-15			2023-12-13
EPI_ISL_19226424	EPI3408143|A/duck/Tainan/14WB3113-38/2014_HA	A/duck/Tainan/14WB3113-38/2014	A / H7N9	LPAI	Original	Asia / Taiwan / Tainan	Duck				Chen,L.-H., Liu,Y.-P., Li,W.-C., Lin,Y.-J. and Lee,F.		Veterinary Research Institute, Ministry of Agriculture	14WB3113-38	2014-11-15			2023-12-13
EPI_ISL_19226417	EPI3408086|A/duck/Tainan/16WB3356-5/2016_HA	A/duck/Tainan/16WB3356-5/2016	A / H7N6	LPAI	Original	Asia / Taiwan / Tainan	Duck				Chen,L.-H., Liu,Y.-P., Li,W.-C., Lin,Y.-J. and Lee,F.	Xinkui Zhang, Yujia Yang, Xinyu Han, Dandan Wei, Beibei Niu, Qiuhong Huang, Yan Li, Huifang Yin, Xianpeng Zhang, Ming Liao, Weixin Jia Unique phenomenon of H5 highly pathogenic avian influenza virus in China: co-circulation of Clade 2.3.4.4b H5N1 and H5N6 results in diversity of H5 Virus https://doi.org/10.1080/22221751.2025.2502005 Emerging Microbes &amp; Infections, (): , , 2025	Veterinary Research Institute, Ministry of Agriculture	16WB3356-5	2016-03-06			2023-12-13
EPI_ISL_19226416	EPI3408078|A/duck/Tainan/16WB3373-26-30/2016_HA	A/duck/Tainan/16WB3373-26-30/2016	A / H7N7	LPAI	Original	Asia / Taiwan / Tainan	Duck				Chen,L.-H., Liu,Y.-P., Li,W.-C., Lin,Y.-J. and Lee,F.		Veterinary Research Institute, Ministry of Agriculture	16WB3373-26-30	2016-04-04			2023-12-13
EPI_ISL_19226401	EPI3407952|A/duck/Tainan/16WB3456-11-15/2016_HA	A/duck/Tainan/16WB3456-11-15/2016	A / H7N7	LPAI	Original	Asia / Taiwan / Tainan	Duck				Chen,L.-H., Liu,Y.-P., Li,W.-C., Lin,Y.-J. and Lee,F.		Veterinary Research Institute, Ministry of Agriculture	16WB3456-11-15	2016-12-02			2023-12-13
EPI_ISL_19226396	EPI3407914|A/duck/Tainan/16WB3443-16-20/2016_HA	A/duck/Tainan/16WB3443-16-20/2016	A / H7N7	LPAI	Original	Asia / Taiwan / Tainan	Duck				Chen,L.-H., Liu,Y.-P., Li,W.-C., Lin,Y.-J. and Lee,F.		Veterinary Research Institute, Ministry of Agriculture	16WB3443-16-20	2016-11-13			2023-12-13
EPI_ISL_19159707	EPI3327087|A/duck/Tottori/NK12F18/2021_HA	A/duck/Tottori/NK12F18/2021	A / H7N7	LPAI	Original	Asia / Japan / Tottori	Duck				Mihiretu,B.D., Usui,T., Kiyama,M., Soda,K.; Yamaguchi,T.		Tottori University, Avian Zoonosis Research Center, Faculty of Agriculture		2021-12-01			2022-07-13
EPI_ISL_19109841	EPI3268134|A/Duck/Sangiin Dalailake/397/2019_HA	A/Duck/Sangiin Dalailake/397/2019	A / H7N7	LPAI	Original	Asia / Mongolia / Sangiin Dalailake	Duck				Duong,B.T., Than,D., Yeo,J.S., Ulaankhuu,A.; Park,H.		Wonkwang University School of Medicine, Infection Biology		2019-05-08			2024-05-01
EPI_ISL_19109828	EPI3268069|A/Spot-billed duck/South Korea/KNU2022-8/2022_HA	A/Spot-billed duck/South Korea/KNU2022-8/2022	A / H7N7	LPAI	Original	Asia / Korea, Republic of	Duck				Duong,B.T., Bae,G.J., Yeo,J.S., Sung,H.W.; Park,H.		Wonkwang University School of Medicine, Infection Biology		2022-01-17			2024-05-01
EPI_ISL_18698868	EPI2873189|A/spot billed/Korea/KNU-11/2022_HA	A/spot billed/Korea/KNU-11/2022	A / H7N7	LPAI	Original	Asia / Korea, Democratic People's Republic of	Duck		Wonkwang University		Duong,B.T., Than,D., Yeo,J.S., Sung,H.W.; Park,H.		Wonkwang University		2022-02-09		2023-12-28	2023-10-16
EPI_ISL_707541	EPI1835135|A/duck/Jiangxi/1.11_NCDZT41F2-OC/2017	A/duck/Jiangxi/1.11_NCDZT41F2-OC/2017	A / H7N9	LPAI		Asia / China / Jiangxi Province	Duck				Bi,Y.; Li,J.; Li,S.; Fu,G.; Jin,T.; Zhang,C.; Yang,Y.; Ma,Z.; Tian,W.; Xiao,S.; Li,L.; Yin,R.; Zhang,Y.; Wang,L.; Qin,Y.; Yao,Z.; Meng,F.; Hu,D.; Li,D.; Wong,G.; Liu,F.; Lv,N.; Fu,L.; Peng,Y.; Ma,J.; Sharshov,K.; Shestopalov,A.; Gulyaeva,M.; Gao,G.F.; Chen,J.; Shi,Y.; Liu,W.J.; Chu,D.; Huang,Y.; Liu,Y.; Liu,L.; Chen,Q.; Shi,W.				2017-01-11			2020-10-09
EPI_ISL_707540	EPI1835127|A/duck/Jiangxi/1.07_NCDZT35N-C/2016	A/duck/Jiangxi/1.07_NCDZT35N-C/2016	A / H7N7	LPAI		Asia / China / Jiangxi Province	Duck				Bi,Y.; Li,J.; Li,S.; Fu,G.; Jin,T.; Zhang,C.; Yang,Y.; Ma,Z.; Tian,W.; Xiao,S.; Li,L.; Yin,R.; Zhang,Y.; Wang,L.; Qin,Y.; Yao,Z.; Meng,F.; Hu,D.; Li,D.; Wong,G.; Liu,F.; Lv,N.; Fu,L.; Peng,Y.; Ma,J.; Sharshov,K.; Shestopalov,A.; Gulyaeva,M.; Gao,G.F.; Chen,J.; Shi,Y.; Liu,W.J.; Chu,D.; Huang,Y.; Liu,Y.; Liu,L.; Chen,Q.; Shi,W.				2016-01-07			2020-10-09
EPI_ISL_707529	EPI1834991|A/duck/Hunan/5.24_YYGK93P2-OC/2017	A/duck/Hunan/5.24_YYGK93P2-OC/2017	A / H7N9	LPAI		Asia / China / Hunan Province	Duck				Bi,Y.; Li,J.; Li,S.; Fu,G.; Jin,T.; Zhang,C.; Yang,Y.; Ma,Z.; Tian,W.; Xiao,S.; Li,L.; Yin,R.; Zhang,Y.; Wang,L.; Qin,Y.; Yao,Z.; Meng,F.; Hu,D.; Li,D.; Wong,G.; Liu,F.; Lv,N.; Fu,L.; Peng,Y.; Ma,J.; Sharshov,K.; Shestopalov,A.; Gulyaeva,M.; Gao,G.F.; Chen,J.; Shi,Y.; Liu,W.J.; Chu,D.; Huang,Y.; Liu,Y.; Liu,L.; Chen,Q.; Shi,W.				2017-05-24			2020-10-09
EPI_ISL_707528	EPI1834983|A/duck/Hunan/5.24_YYGK87P2-OC/2017	A/duck/Hunan/5.24_YYGK87P2-OC/2017	A / H7N9	LPAI		Asia / China / Hunan Province	Duck				Bi,Y.; Li,J.; Li,S.; Fu,G.; Jin,T.; Zhang,C.; Yang,Y.; Ma,Z.; Tian,W.; Xiao,S.; Li,L.; Yin,R.; Zhang,Y.; Wang,L.; Qin,Y.; Yao,Z.; Meng,F.; Hu,D.; Li,D.; Wong,G.; Liu,F.; Lv,N.; Fu,L.; Peng,Y.; Ma,J.; Sharshov,K.; Shestopalov,A.; Gulyaeva,M.; Gao,G.F.; Chen,J.; Shi,Y.; Liu,W.J.; Chu,D.; Huang,Y.; Liu,Y.; Liu,L.; Chen,Q.; Shi,W.	Xinkui Zhang, Yujia Yang, Xinyu Han, Dandan Wei, Beibei Niu, Qiuhong Huang, Yan Li, Huifang Yin, Xianpeng Zhang, Ming Liao, Weixin Jia Unique phenomenon of H5 highly pathogenic avian influenza virus in China: co-circulation of Clade 2.3.4.4b H5N1 and H5N6 results in diversity of H5 Virus https://doi.org/10.1080/22221751.2025.2502005 Emerging Microbes &amp; Infections, (): , , 2025			2017-05-24			2020-10-09
EPI_ISL_707431	EPI1834087|A/duck/Fujian/3.16_FZHX0301-C/2017	A/duck/Fujian/3.16_FZHX0301-C/2017	A / H7N9	LPAI		Asia / China / Fujian Province	Duck				Bi,Y.; Li,J.; Li,S.; Fu,G.; Jin,T.; Zhang,C.; Yang,Y.; Ma,Z.; Tian,W.; Xiao,S.; Li,L.; Yin,R.; Zhang,Y.; Wang,L.; Qin,Y.; Yao,Z.; Meng,F.; Hu,D.; Li,D.; Wong,G.; Liu,F.; Lv,N.; Fu,L.; Peng,Y.; Ma,J.; Sharshov,K.; Shestopalov,A.; Gulyaeva,M.; Gao,G.F.; Chen,J.; Shi,Y.; Liu,W.J.; Chu,D.; Huang,Y.; Liu,Y.; Liu,L.; Chen,Q.; Shi,W.				2017-03-16			2020-10-09
EPI_ISL_707412	EPI1833911|A/duck/Fujian/1.25_FZHX0049-O/2018	A/duck/Fujian/1.25_FZHX0049-O/2018	A / H7N3	HPAI		Asia / China / Fujian Province	Duck				Bi,Y.; Li,J.; Li,S.; Fu,G.; Jin,T.; Zhang,C.; Yang,Y.; Ma,Z.; Tian,W.; Xiao,S.; Li,L.; Yin,R.; Zhang,Y.; Wang,L.; Qin,Y.; Yao,Z.; Meng,F.; Hu,D.; Li,D.; Wong,G.; Liu,F.; Lv,N.; Fu,L.; Peng,Y.; Ma,J.; Sharshov,K.; Shestopalov,A.; Gulyaeva,M.; Gao,G.F.; Chen,J.; Shi,Y.; Liu,W.J.; Chu,D.; Huang,Y.; Liu,Y.; Liu,L.; Chen,Q.; Shi,W.				2018-01-25			2020-10-09
EPI_ISL_707411	EPI1833903|A/duck/Fujian/1.25_FZHX0049-C/2018	A/duck/Fujian/1.25_FZHX0049-C/2018	A / H7N3	HPAI		Asia / China / Fujian Province	Duck				Bi,Y.; Li,J.; Li,S.; Fu,G.; Jin,T.; Zhang,C.; Yang,Y.; Ma,Z.; Tian,W.; Xiao,S.; Li,L.; Yin,R.; Zhang,Y.; Wang,L.; Qin,Y.; Yao,Z.; Meng,F.; Hu,D.; Li,D.; Wong,G.; Liu,F.; Lv,N.; Fu,L.; Peng,Y.; Ma,J.; Sharshov,K.; Shestopalov,A.; Gulyaeva,M.; Gao,G.F.; Chen,J.; Shi,Y.; Liu,W.J.; Chu,D.; Huang,Y.; Liu,Y.; Liu,L.; Chen,Q.; Shi,W.				2018-01-25			2020-10-09
EPI_ISL_707410	EPI1833895|A/duck/Fujian/1.25_FZHX0048-O/2018	A/duck/Fujian/1.25_FZHX0048-O/2018	A / H7N3	HPAI		Asia / China / Fujian Province	Duck				Bi,Y.; Li,J.; Li,S.; Fu,G.; Jin,T.; Zhang,C.; Yang,Y.; Ma,Z.; Tian,W.; Xiao,S.; Li,L.; Yin,R.; Zhang,Y.; Wang,L.; Qin,Y.; Yao,Z.; Meng,F.; Hu,D.; Li,D.; Wong,G.; Liu,F.; Lv,N.; Fu,L.; Peng,Y.; Ma,J.; Sharshov,K.; Shestopalov,A.; Gulyaeva,M.; Gao,G.F.; Chen,J.; Shi,Y.; Liu,W.J.; Chu,D.; Huang,Y.; Liu,Y.; Liu,L.; Chen,Q.; Shi,W.				2018-01-25			2020-10-09
EPI_ISL_707409	EPI1833887|A/duck/Fujian/1.25_FZHX0047-O/2018	A/duck/Fujian/1.25_FZHX0047-O/2018	A / H7N3	HPAI		Asia / China / Fujian Province	Duck				Bi,Y.; Li,J.; Li,S.; Fu,G.; Jin,T.; Zhang,C.; Yang,Y.; Ma,Z.; Tian,W.; Xiao,S.; Li,L.; Yin,R.; Zhang,Y.; Wang,L.; Qin,Y.; Yao,Z.; Meng,F.; Hu,D.; Li,D.; Wong,G.; Liu,F.; Lv,N.; Fu,L.; Peng,Y.; Ma,J.; Sharshov,K.; Shestopalov,A.; Gulyaeva,M.; Gao,G.F.; Chen,J.; Shi,Y.; Liu,W.J.; Chu,D.; Huang,Y.; Liu,Y.; Liu,L.; Chen,Q.; Shi,W.				2018-01-25			2020-10-09
EPI_ISL_707408	EPI1833879|A/duck/Fujian/1.25_FZHX0046-O/2018	A/duck/Fujian/1.25_FZHX0046-O/2018	A / H7N3	HPAI		Asia / China / Fujian Province	Duck				Bi,Y.; Li,J.; Li,S.; Fu,G.; Jin,T.; Zhang,C.; Yang,Y.; Ma,Z.; Tian,W.; Xiao,S.; Li,L.; Yin,R.; Zhang,Y.; Wang,L.; Qin,Y.; Yao,Z.; Meng,F.; Hu,D.; Li,D.; Wong,G.; Liu,F.; Lv,N.; Fu,L.; Peng,Y.; Ma,J.; Sharshov,K.; Shestopalov,A.; Gulyaeva,M.; Gao,G.F.; Chen,J.; Shi,Y.; Liu,W.J.; Chu,D.; Huang,Y.; Liu,Y.; Liu,L.; Chen,Q.; Shi,W.				2018-01-25			2020-10-09
EPI_ISL_707407	EPI1833871|A/duck/Fujian/1.25_FZHX0045-C/2018	A/duck/Fujian/1.25_FZHX0045-C/2018	A / H7N3	HPAI		Asia / China / Fujian Province	Duck				Bi,Y.; Li,J.; Li,S.; Fu,G.; Jin,T.; Zhang,C.; Yang,Y.; Ma,Z.; Tian,W.; Xiao,S.; Li,L.; Yin,R.; Zhang,Y.; Wang,L.; Qin,Y.; Yao,Z.; Meng,F.; Hu,D.; Li,D.; Wong,G.; Liu,F.; Lv,N.; Fu,L.; Peng,Y.; Ma,J.; Sharshov,K.; Shestopalov,A.; Gulyaeva,M.; Gao,G.F.; Chen,J.; Shi,Y.; Liu,W.J.; Chu,D.; Huang,Y.; Liu,Y.; Liu,L.; Chen,Q.; Shi,W.				2018-01-25			2020-10-09
EPI_ISL_707406	EPI1833863|A/duck/Fujian/1.25_FZHX0023-O/2018	A/duck/Fujian/1.25_FZHX0023-O/2018	A / H7N3	HPAI		Asia / China / Fujian Province	Duck				Bi,Y.; Li,J.; Li,S.; Fu,G.; Jin,T.; Zhang,C.; Yang,Y.; Ma,Z.; Tian,W.; Xiao,S.; Li,L.; Yin,R.; Zhang,Y.; Wang,L.; Qin,Y.; Yao,Z.; Meng,F.; Hu,D.; Li,D.; Wong,G.; Liu,F.; Lv,N.; Fu,L.; Peng,Y.; Ma,J.; Sharshov,K.; Shestopalov,A.; Gulyaeva,M.; Gao,G.F.; Chen,J.; Shi,Y.; Liu,W.J.; Chu,D.; Huang,Y.; Liu,Y.; Liu,L.; Chen,Q.; Shi,W.				2018-01-25			2020-10-09
EPI_ISL_707405	EPI1833855|A/duck/Fujian/1.25_FZHX0022-O/2018	A/duck/Fujian/1.25_FZHX0022-O/2018	A / H7N3	HPAI		Asia / China / Fujian Province	Duck				Bi,Y.; Li,J.; Li,S.; Fu,G.; Jin,T.; Zhang,C.; Yang,Y.; Ma,Z.; Tian,W.; Xiao,S.; Li,L.; Yin,R.; Zhang,Y.; Wang,L.; Qin,Y.; Yao,Z.; Meng,F.; Hu,D.; Li,D.; Wong,G.; Liu,F.; Lv,N.; Fu,L.; Peng,Y.; Ma,J.; Sharshov,K.; Shestopalov,A.; Gulyaeva,M.; Gao,G.F.; Chen,J.; Shi,Y.; Liu,W.J.; Chu,D.; Huang,Y.; Liu,Y.; Liu,L.; Chen,Q.; Shi,W.				2018-01-25			2020-10-09
EPI_ISL_707404	EPI1833847|A/duck/Fujian/1.25_FZHX0021-O/2018	A/duck/Fujian/1.25_FZHX0021-O/2018	A / H7N3	HPAI		Asia / China / Fujian Province	Duck				Bi,Y.; Li,J.; Li,S.; Fu,G.; Jin,T.; Zhang,C.; Yang,Y.; Ma,Z.; Tian,W.; Xiao,S.; Li,L.; Yin,R.; Zhang,Y.; Wang,L.; Qin,Y.; Yao,Z.; Meng,F.; Hu,D.; Li,D.; Wong,G.; Liu,F.; Lv,N.; Fu,L.; Peng,Y.; Ma,J.; Sharshov,K.; Shestopalov,A.; Gulyaeva,M.; Gao,G.F.; Chen,J.; Shi,Y.; Liu,W.J.; Chu,D.; Huang,Y.; Liu,Y.; Liu,L.; Chen,Q.; Shi,W.				2018-01-25			2020-10-09
EPI_ISL_707403	EPI1833839|A/duck/Fujian/1.25_FZHX0019-O/2018	A/duck/Fujian/1.25_FZHX0019-O/2018	A / H7N3	HPAI		Asia / China / Fujian Province	Duck				Bi,Y.; Li,J.; Li,S.; Fu,G.; Jin,T.; Zhang,C.; Yang,Y.; Ma,Z.; Tian,W.; Xiao,S.; Li,L.; Yin,R.; Zhang,Y.; Wang,L.; Qin,Y.; Yao,Z.; Meng,F.; Hu,D.; Li,D.; Wong,G.; Liu,F.; Lv,N.; Fu,L.; Peng,Y.; Ma,J.; Sharshov,K.; Shestopalov,A.; Gulyaeva,M.; Gao,G.F.; Chen,J.; Shi,Y.; Liu,W.J.; Chu,D.; Huang,Y.; Liu,Y.; Liu,L.; Chen,Q.; Shi,W.				2018-01-25			2020-10-09
EPI_ISL_707402	EPI1833831|A/duck/Fujian/1.25_FZHX0017-O/2018	A/duck/Fujian/1.25_FZHX0017-O/2018	A / H7N3	HPAI		Asia / China / Fujian Province	Duck				Bi,Y.; Li,J.; Li,S.; Fu,G.; Jin,T.; Zhang,C.; Yang,Y.; Ma,Z.; Tian,W.; Xiao,S.; Li,L.; Yin,R.; Zhang,Y.; Wang,L.; Qin,Y.; Yao,Z.; Meng,F.; Hu,D.; Li,D.; Wong,G.; Liu,F.; Lv,N.; Fu,L.; Peng,Y.; Ma,J.; Sharshov,K.; Shestopalov,A.; Gulyaeva,M.; Gao,G.F.; Chen,J.; Shi,Y.; Liu,W.J.; Chu,D.; Huang,Y.; Liu,Y.; Liu,L.; Chen,Q.; Shi,W.				2018-01-25			2020-10-09
EPI_ISL_707401	EPI1833823|A/duck/Fujian/1.25_FZHX0015-O/2018	A/duck/Fujian/1.25_FZHX0015-O/2018	A / H7N3	HPAI		Asia / China / Fujian Province	Duck				Bi,Y.; Li,J.; Li,S.; Fu,G.; Jin,T.; Zhang,C.; Yang,Y.; Ma,Z.; Tian,W.; Xiao,S.; Li,L.; Yin,R.; Zhang,Y.; Wang,L.; Qin,Y.; Yao,Z.; Meng,F.; Hu,D.; Li,D.; Wong,G.; Liu,F.; Lv,N.; Fu,L.; Peng,Y.; Ma,J.; Sharshov,K.; Shestopalov,A.; Gulyaeva,M.; Gao,G.F.; Chen,J.; Shi,Y.; Liu,W.J.; Chu,D.; Huang,Y.; Liu,Y.; Liu,L.; Chen,Q.; Shi,W.				2018-01-25			2020-10-09
EPI_ISL_707400	EPI1833815|A/duck/Fujian/1.25_FZHX0014-O/2018	A/duck/Fujian/1.25_FZHX0014-O/2018	A / H7N3	HPAI		Asia / China / Fujian Province	Duck				Bi,Y.; Li,J.; Li,S.; Fu,G.; Jin,T.; Zhang,C.; Yang,Y.; Ma,Z.; Tian,W.; Xiao,S.; Li,L.; Yin,R.; Zhang,Y.; Wang,L.; Qin,Y.; Yao,Z.; Meng,F.; Hu,D.; Li,D.; Wong,G.; Liu,F.; Lv,N.; Fu,L.; Peng,Y.; Ma,J.; Sharshov,K.; Shestopalov,A.; Gulyaeva,M.; Gao,G.F.; Chen,J.; Shi,Y.; Liu,W.J.; Chu,D.; Huang,Y.; Liu,Y.; Liu,L.; Chen,Q.; Shi,W.				2018-01-25			2020-10-09
EPI_ISL_707399	EPI1833807|A/duck/Fujian/1.25_FZHX0014-C/2018	A/duck/Fujian/1.25_FZHX0014-C/2018	A / H7N3	HPAI		Asia / China / Fujian Province	Duck				Bi,Y.; Li,J.; Li,S.; Fu,G.; Jin,T.; Zhang,C.; Yang,Y.; Ma,Z.; Tian,W.; Xiao,S.; Li,L.; Yin,R.; Zhang,Y.; Wang,L.; Qin,Y.; Yao,Z.; Meng,F.; Hu,D.; Li,D.; Wong,G.; Liu,F.; Lv,N.; Fu,L.; Peng,Y.; Ma,J.; Sharshov,K.; Shestopalov,A.; Gulyaeva,M.; Gao,G.F.; Chen,J.; Shi,Y.; Liu,W.J.; Chu,D.; Huang,Y.; Liu,Y.; Liu,L.; Chen,Q.; Shi,W.				2018-01-25			2020-10-09
EPI_ISL_707398	EPI1833799|A/duck/Fujian/1.25_FZHX0013-O/2018	A/duck/Fujian/1.25_FZHX0013-O/2018	A / H7N3	HPAI		Asia / China / Fujian Province	Duck				Bi,Y.; Li,J.; Li,S.; Fu,G.; Jin,T.; Zhang,C.; Yang,Y.; Ma,Z.; Tian,W.; Xiao,S.; Li,L.; Yin,R.; Zhang,Y.; Wang,L.; Qin,Y.; Yao,Z.; Meng,F.; Hu,D.; Li,D.; Wong,G.; Liu,F.; Lv,N.; Fu,L.; Peng,Y.; Ma,J.; Sharshov,K.; Shestopalov,A.; Gulyaeva,M.; Gao,G.F.; Chen,J.; Shi,Y.; Liu,W.J.; Chu,D.; Huang,Y.; Liu,Y.; Liu,L.; Chen,Q.; Shi,W.				2018-01-25			2020-10-09
EPI_ISL_707397	EPI1833791|A/duck/Fujian/1.25_FZHX0013-C/2018	A/duck/Fujian/1.25_FZHX0013-C/2018	A / H7N3	HPAI		Asia / China / Fujian Province	Duck				Bi,Y.; Li,J.; Li,S.; Fu,G.; Jin,T.; Zhang,C.; Yang,Y.; Ma,Z.; Tian,W.; Xiao,S.; Li,L.; Yin,R.; Zhang,Y.; Wang,L.; Qin,Y.; Yao,Z.; Meng,F.; Hu,D.; Li,D.; Wong,G.; Liu,F.; Lv,N.; Fu,L.; Peng,Y.; Ma,J.; Sharshov,K.; Shestopalov,A.; Gulyaeva,M.; Gao,G.F.; Chen,J.; Shi,Y.; Liu,W.J.; Chu,D.; Huang,Y.; Liu,Y.; Liu,L.; Chen,Q.; Shi,W.				2018-01-25			2020-10-09
EPI_ISL_707396	EPI1833783|A/duck/Fujian/1.25_FZHX0012-C/2018	A/duck/Fujian/1.25_FZHX0012-C/2018	A / H7N3	HPAI		Asia / China / Fujian Province	Duck				Bi,Y.; Li,J.; Li,S.; Fu,G.; Jin,T.; Zhang,C.; Yang,Y.; Ma,Z.; Tian,W.; Xiao,S.; Li,L.; Yin,R.; Zhang,Y.; Wang,L.; Qin,Y.; Yao,Z.; Meng,F.; Hu,D.; Li,D.; Wong,G.; Liu,F.; Lv,N.; Fu,L.; Peng,Y.; Ma,J.; Sharshov,K.; Shestopalov,A.; Gulyaeva,M.; Gao,G.F.; Chen,J.; Shi,Y.; Liu,W.J.; Chu,D.; Huang,Y.; Liu,Y.; Liu,L.; Chen,Q.; Shi,W.				2018-01-25			2020-10-09
EPI_ISL_707395	EPI1833775|A/duck/Fujian/1.25_FZHX0011-O/2018	A/duck/Fujian/1.25_FZHX0011-O/2018	A / H7N3	HPAI		Asia / China / Fujian Province	Duck				Bi,Y.; Li,J.; Li,S.; Fu,G.; Jin,T.; Zhang,C.; Yang,Y.; Ma,Z.; Tian,W.; Xiao,S.; Li,L.; Yin,R.; Zhang,Y.; Wang,L.; Qin,Y.; Yao,Z.; Meng,F.; Hu,D.; Li,D.; Wong,G.; Liu,F.; Lv,N.; Fu,L.; Peng,Y.; Ma,J.; Sharshov,K.; Shestopalov,A.; Gulyaeva,M.; Gao,G.F.; Chen,J.; Shi,Y.; Liu,W.J.; Chu,D.; Huang,Y.; Liu,Y.; Liu,L.; Chen,Q.; Shi,W.				2018-01-25			2020-10-09
EPI_ISL_707394	EPI1833767|A/duck/Fujian/1.25_FZHX0010-C/2018	A/duck/Fujian/1.25_FZHX0010-C/2018	A / H7N3	HPAI		Asia / China / Fujian Province	Duck				Bi,Y.; Li,J.; Li,S.; Fu,G.; Jin,T.; Zhang,C.; Yang,Y.; Ma,Z.; Tian,W.; Xiao,S.; Li,L.; Yin,R.; Zhang,Y.; Wang,L.; Qin,Y.; Yao,Z.; Meng,F.; Hu,D.; Li,D.; Wong,G.; Liu,F.; Lv,N.; Fu,L.; Peng,Y.; Ma,J.; Sharshov,K.; Shestopalov,A.; Gulyaeva,M.; Gao,G.F.; Chen,J.; Shi,Y.; Liu,W.J.; Chu,D.; Huang,Y.; Liu,Y.; Liu,L.; Chen,Q.; Shi,W.				2018-01-25			2020-10-09
EPI_ISL_707393	EPI1833759|A/duck/Fujian/1.25_FZHX0009-O/2018	A/duck/Fujian/1.25_FZHX0009-O/2018	A / H7N3	HPAI		Asia / China / Fujian Province	Duck				Bi,Y.; Li,J.; Li,S.; Fu,G.; Jin,T.; Zhang,C.; Yang,Y.; Ma,Z.; Tian,W.; Xiao,S.; Li,L.; Yin,R.; Zhang,Y.; Wang,L.; Qin,Y.; Yao,Z.; Meng,F.; Hu,D.; Li,D.; Wong,G.; Liu,F.; Lv,N.; Fu,L.; Peng,Y.; Ma,J.; Sharshov,K.; Shestopalov,A.; Gulyaeva,M.; Gao,G.F.; Chen,J.; Shi,Y.; Liu,W.J.; Chu,D.; Huang,Y.; Liu,Y.; Liu,L.; Chen,Q.; Shi,W.				2018-01-25			2020-10-09
EPI_ISL_707392	EPI1833751|A/duck/Fujian/1.25_FZHX0009-C/2018	A/duck/Fujian/1.25_FZHX0009-C/2018	A / H7N3	HPAI		Asia / China / Fujian Province	Duck				Bi,Y.; Li,J.; Li,S.; Fu,G.; Jin,T.; Zhang,C.; Yang,Y.; Ma,Z.; Tian,W.; Xiao,S.; Li,L.; Yin,R.; Zhang,Y.; Wang,L.; Qin,Y.; Yao,Z.; Meng,F.; Hu,D.; Li,D.; Wong,G.; Liu,F.; Lv,N.; Fu,L.; Peng,Y.; Ma,J.; Sharshov,K.; Shestopalov,A.; Gulyaeva,M.; Gao,G.F.; Chen,J.; Shi,Y.; Liu,W.J.; Chu,D.; Huang,Y.; Liu,Y.; Liu,L.; Chen,Q.; Shi,W.	Xinkui Zhang, Yujia Yang, Xinyu Han, Dandan Wei, Beibei Niu, Qiuhong Huang, Yan Li, Huifang Yin, Xianpeng Zhang, Ming Liao, Weixin Jia Unique phenomenon of H5 highly pathogenic avian influenza virus in China: co-circulation of Clade 2.3.4.4b H5N1 and H5N6 results in diversity of H5 Virus https://doi.org/10.1080/22221751.2025.2502005 Emerging Microbes &amp; Infections, (): , , 2025			2018-01-25			2020-10-09
EPI_ISL_707391	EPI1833743|A/duck/Fujian/1.25_FZHX0008-O/2018	A/duck/Fujian/1.25_FZHX0008-O/2018	A / H7N3	HPAI		Asia / China / Fujian Province	Duck				Bi,Y.; Li,J.; Li,S.; Fu,G.; Jin,T.; Zhang,C.; Yang,Y.; Ma,Z.; Tian,W.; Xiao,S.; Li,L.; Yin,R.; Zhang,Y.; Wang,L.; Qin,Y.; Yao,Z.; Meng,F.; Hu,D.; Li,D.; Wong,G.; Liu,F.; Lv,N.; Fu,L.; Peng,Y.; Ma,J.; Sharshov,K.; Shestopalov,A.; Gulyaeva,M.; Gao,G.F.; Chen,J.; Shi,Y.; Liu,W.J.; Chu,D.; Huang,Y.; Liu,Y.; Liu,L.; Chen,Q.; Shi,W.				2018-01-25			2020-10-09
EPI_ISL_707390	EPI1833735|A/duck/Fujian/1.25_FZHX0006-O/2018	A/duck/Fujian/1.25_FZHX0006-O/2018	A / H7N3	HPAI		Asia / China / Fujian Province	Duck				Bi,Y.; Li,J.; Li,S.; Fu,G.; Jin,T.; Zhang,C.; Yang,Y.; Ma,Z.; Tian,W.; Xiao,S.; Li,L.; Yin,R.; Zhang,Y.; Wang,L.; Qin,Y.; Yao,Z.; Meng,F.; Hu,D.; Li,D.; Wong,G.; Liu,F.; Lv,N.; Fu,L.; Peng,Y.; Ma,J.; Sharshov,K.; Shestopalov,A.; Gulyaeva,M.; Gao,G.F.; Chen,J.; Shi,Y.; Liu,W.J.; Chu,D.; Huang,Y.; Liu,Y.; Liu,L.; Chen,Q.; Shi,W.				2018-01-25			2020-10-09
EPI_ISL_707389	EPI1833727|A/duck/Fujian/1.25_FZHX0005-O/2018	A/duck/Fujian/1.25_FZHX0005-O/2018	A / H7N3	HPAI		Asia / China / Fujian Province	Duck				Bi,Y.; Li,J.; Li,S.; Fu,G.; Jin,T.; Zhang,C.; Yang,Y.; Ma,Z.; Tian,W.; Xiao,S.; Li,L.; Yin,R.; Zhang,Y.; Wang,L.; Qin,Y.; Yao,Z.; Meng,F.; Hu,D.; Li,D.; Wong,G.; Liu,F.; Lv,N.; Fu,L.; Peng,Y.; Ma,J.; Sharshov,K.; Shestopalov,A.; Gulyaeva,M.; Gao,G.F.; Chen,J.; Shi,Y.; Liu,W.J.; Chu,D.; Huang,Y.; Liu,Y.; Liu,L.; Chen,Q.; Shi,W.				2018-01-25			2020-10-09
EPI_ISL_707388	EPI1833719|A/duck/Fujian/1.25_FZHX0005-C/2018	A/duck/Fujian/1.25_FZHX0005-C/2018	A / H7N3	HPAI		Asia / China / Fujian Province	Duck				Bi,Y.; Li,J.; Li,S.; Fu,G.; Jin,T.; Zhang,C.; Yang,Y.; Ma,Z.; Tian,W.; Xiao,S.; Li,L.; Yin,R.; Zhang,Y.; Wang,L.; Qin,Y.; Yao,Z.; Meng,F.; Hu,D.; Li,D.; Wong,G.; Liu,F.; Lv,N.; Fu,L.; Peng,Y.; Ma,J.; Sharshov,K.; Shestopalov,A.; Gulyaeva,M.; Gao,G.F.; Chen,J.; Shi,Y.; Liu,W.J.; Chu,D.; Huang,Y.; Liu,Y.; Liu,L.; Chen,Q.; Shi,W.				2018-01-25			2020-10-09
EPI_ISL_707387	EPI1833711|A/duck/Fujian/1.25_FZHX0001-O/2018	A/duck/Fujian/1.25_FZHX0001-O/2018	A / H7N3	HPAI		Asia / China / Fujian Province	Duck				Bi,Y.; Li,J.; Li,S.; Fu,G.; Jin,T.; Zhang,C.; Yang,Y.; Ma,Z.; Tian,W.; Xiao,S.; Li,L.; Yin,R.; Zhang,Y.; Wang,L.; Qin,Y.; Yao,Z.; Meng,F.; Hu,D.; Li,D.; Wong,G.; Liu,F.; Lv,N.; Fu,L.; Peng,Y.; Ma,J.; Sharshov,K.; Shestopalov,A.; Gulyaeva,M.; Gao,G.F.; Chen,J.; Shi,Y.; Liu,W.J.; Chu,D.; Huang,Y.; Liu,Y.; Liu,L.; Chen,Q.; Shi,W.				2018-01-25			2020-10-09
EPI_ISL_697861	EPI1820658|A/duck/Jiangxi/12.22_NCDZT54I2-C/2016	A/duck/Jiangxi/12.22_NCDZT54I2-C/2016	A / H7N9	LPAI		Asia / China / Jiangxi Province	Duck				Bi,Y.; Li,J.; Li,S.; Fu,G.; Jin,T.; Zhang,C.; Yang,Y.; Ma,Z.; Tian,W.; Xiao,S.; Li,L.; Yin,R.; Zhang,Y.; Wang,L.; Qin,Y.; Yao,Z.; Meng,F.; Hu,D.; Li,D.; Wong,G.; Liu,F.; Lv,N.; Fu,L.; Peng,Y.; Ma,J.; Sharshov,K.; Shestopalov,A.; Gulyaeva,M.; Gao,G.F.; Chen,J.; Shi,Y.; Liu,W.J.; Chu,D.; Huang,Y.; Liu,Y.; Liu,L.; Chen,Q.; Shi,W.				2016-12-22			2020-10-09
EPI_ISL_697860	EPI1835151|A/duck/Jiangxi/1.11_NCDZT44F2-OC/2017, EPI1820657|A/duck/Jiangxi/1.11_NCDZT44F2-OC/2017	A/duck/Jiangxi/1.11_NCDZT44F2-OC/2017	A / H7N9	LPAI		Asia / China / Jiangxi Province	Duck				Bi,Y.; Li,J.; Li,S.; Fu,G.; Jin,T.; Zhang,C.; Yang,Y.; Ma,Z.; Tian,W.; Xiao,S.; Li,L.; Yin,R.; Zhang,Y.; Wang,L.; Qin,Y.; Yao,Z.; Meng,F.; Hu,D.; Li,D.; Wong,G.; Liu,F.; Lv,N.; Fu,L.; Peng,Y.; Ma,J.; Sharshov,K.; Shestopalov,A.; Gulyaeva,M.; Gao,G.F.; Chen,J.; Shi,Y.; Liu,W.J.; Chu,D.; Huang,Y.; Liu,Y.; Liu,L.; Chen,Q.; Shi,W.				2017-01-11			2020-10-09
EPI_ISL_697859	EPI1835143|A/duck/Jiangxi/1.11_NCDZT42F2-OC/2017, EPI1820656|A/duck/Jiangxi/1.11_NCDZT42F2-OC/2017	A/duck/Jiangxi/1.11_NCDZT42F2-OC/2017	A / H7N9	LPAI		Asia / China / Jiangxi Province	Duck				Bi,Y.; Li,J.; Li,S.; Fu,G.; Jin,T.; Zhang,C.; Yang,Y.; Ma,Z.; Tian,W.; Xiao,S.; Li,L.; Yin,R.; Zhang,Y.; Wang,L.; Qin,Y.; Yao,Z.; Meng,F.; Hu,D.; Li,D.; Wong,G.; Liu,F.; Lv,N.; Fu,L.; Peng,Y.; Ma,J.; Sharshov,K.; Shestopalov,A.; Gulyaeva,M.; Gao,G.F.; Chen,J.; Shi,Y.; Liu,W.J.; Chu,D.; Huang,Y.; Liu,Y.; Liu,L.; Chen,Q.; Shi,W.				2017-01-11			2020-10-09
EPI_ISL_697855	EPI1835159|A/duck/Jiangxi/1.11_NCNP32E2-OC/2017, EPI1820649|A/duck/Jiangxi/1.11_NCNP32E2-OC/2017	A/duck/Jiangxi/1.11_NCNP32E2-OC/2017	A / H7N9	LPAI		Asia / China / Jiangxi Province	Duck				Bi,Y.; Li,J.; Li,S.; Fu,G.; Jin,T.; Zhang,C.; Yang,Y.; Ma,Z.; Tian,W.; Xiao,S.; Li,L.; Yin,R.; Zhang,Y.; Wang,L.; Qin,Y.; Yao,Z.; Meng,F.; Hu,D.; Li,D.; Wong,G.; Liu,F.; Lv,N.; Fu,L.; Peng,Y.; Ma,J.; Sharshov,K.; Shestopalov,A.; Gulyaeva,M.; Gao,G.F.; Chen,J.; Shi,Y.; Liu,W.J.; Chu,D.; Huang,Y.; Liu,Y.; Liu,L.; Chen,Q.; Shi,W.	Pengtao Bao, Yang Liu, Xiaoai Zhang, Hang Fan, Jie Zhao, Mi Mu, Haiyang Li, Yanhe Wang, Honghan Ge, Shuang Li, Xin Yang, Qianqian Cui, Rui Chen, Liang Gao, Zhihua Sun, Lizhen Gao, Shuang Qiu, Xuchun Liu, Peter W. Horby, Xiubin Li, Liqun Fang, Wei Liu Human infection with a reassortment avian influenza A H3N8 virus: an epidemiological investigation study https://doi.org/10.1038/s41467-022-34601-1 …			2017-01-11			2020-10-09
EPI_ISL_697827	EPI1820573|A/duck/Fujian/1.25_FZHX0011-C/2018	A/duck/Fujian/1.25_FZHX0011-C/2018	A / H7N3	HPAI		Asia / China / Fujian Province	Duck				Bi,Y.; Li,J.; Li,S.; Fu,G.; Jin,T.; Zhang,C.; Yang,Y.; Ma,Z.; Tian,W.; Xiao,S.; Li,L.; Yin,R.; Zhang,Y.; Wang,L.; Qin,Y.; Yao,Z.; Meng,F.; Hu,D.; Li,D.; Wong,G.; Liu,F.; Lv,N.; Fu,L.; Peng,Y.; Ma,J.; Sharshov,K.; Shestopalov,A.; Gulyaeva,M.; Gao,G.F.; Chen,J.; Shi,Y.; Liu,W.J.; Chu,D.; Huang,Y.; Liu,Y.; Liu,L.; Chen,Q.; Shi,W.				2018-01-25			2020-10-09
EPI_ISL_697825	EPI1820567|A/duck/Fujian/1.17_FZHX0138-C/2017	A/duck/Fujian/1.17_FZHX0138-C/2017	A / H7N9	LPAI		Asia / China / Fujian Province	Duck				Bi,Y.; Li,J.; Li,S.; Fu,G.; Jin,T.; Zhang,C.; Yang,Y.; Ma,Z.; Tian,W.; Xiao,S.; Li,L.; Yin,R.; Zhang,Y.; Wang,L.; Qin,Y.; Yao,Z.; Meng,F.; Hu,D.; Li,D.; Wong,G.; Liu,F.; Lv,N.; Fu,L.; Peng,Y.; Ma,J.; Sharshov,K.; Shestopalov,A.; Gulyaeva,M.; Gao,G.F.; Chen,J.; Shi,Y.; Liu,W.J.; Chu,D.; Huang,Y.; Liu,Y.; Liu,L.; Chen,Q.; Shi,W.				2017-01-17			2020-10-09
EPI_ISL_697200	EPI1820520|A/duck/Fujian/5.25_FZHX0665-O/2017	A/duck/Fujian/5.25_FZHX0665-O/2017	A / H7N2	LPAI		Asia / China / Fujian Province	Duck				Bi,Y.; Li,J.; Li,S.; Fu,G.; Jin,T.; Zhang,C.; Yang,Y.; Ma,Z.; Tian,W.; Xiao,S.; Li,L.; Yin,R.; Zhang,Y.; Wang,L.; Qin,Y.; Yao,Z.; Meng,F.; Hu,D.; Li,D.; Wong,G.; Liu,F.; Lv,N.; Fu,L.; Peng,Y.; Ma,J.; Sharshov,K.; Shestopalov,A.; Gulyaeva,M.; Gao,G.F.; Chen,J.; Shi,Y.; Liu,W.J.; Chu,D.; Huang,Y.; Liu,Y.; Liu,L.; Chen,Q.; Shi,W.				2017-05-25			2020-10-09
EPI_ISL_696998	EPI1820310|A/duck/Fujian/1.25_FZHX0007-O/2018	A/duck/Fujian/1.25_FZHX0007-O/2018	A / H7N3	HPAI		Asia / China / Fujian Province	Duck				Bi,Y.; Li,J.; Li,S.; Fu,G.; Jin,T.; Zhang,C.; Yang,Y.; Ma,Z.; Tian,W.; Xiao,S.; Li,L.; Yin,R.; Zhang,Y.; Wang,L.; Qin,Y.; Yao,Z.; Meng,F.; Hu,D.; Li,D.; Wong,G.; Liu,F.; Lv,N.; Fu,L.; Peng,Y.; Ma,J.; Sharshov,K.; Shestopalov,A.; Gulyaeva,M.; Gao,G.F.; Chen,J.; Shi,Y.; Liu,W.J.; Chu,D.; Huang,Y.; Liu,Y.; Liu,L.; Chen,Q.; Shi,W.				2018-01-25			2020-10-09
EPI_ISL_696997	EPI1820309|A/duck/Fujian/1.25_FZHX0003-O/2018	A/duck/Fujian/1.25_FZHX0003-O/2018	A / H7N3	HPAI		Asia / China / Fujian Province	Duck				Bi,Y.; Li,J.; Li,S.; Fu,G.; Jin,T.; Zhang,C.; Yang,Y.; Ma,Z.; Tian,W.; Xiao,S.; Li,L.; Yin,R.; Zhang,Y.; Wang,L.; Qin,Y.; Yao,Z.; Meng,F.; Hu,D.; Li,D.; Wong,G.; Liu,F.; Lv,N.; Fu,L.; Peng,Y.; Ma,J.; Sharshov,K.; Shestopalov,A.; Gulyaeva,M.; Gao,G.F.; Chen,J.; Shi,Y.; Liu,W.J.; Chu,D.; Huang,Y.; Liu,Y.; Liu,L.; Chen,Q.; Shi,W.				2018-01-25			2020-10-09
EPI_ISL_696996	EPI1820308|A/duck/Fujian/1.25_FZHX0025-O/2018	A/duck/Fujian/1.25_FZHX0025-O/2018	A / H7N3	HPAI		Asia / China / Fujian Province	Duck				Bi,Y.; Li,J.; Li,S.; Fu,G.; Jin,T.; Zhang,C.; Yang,Y.; Ma,Z.; Tian,W.; Xiao,S.; Li,L.; Yin,R.; Zhang,Y.; Wang,L.; Qin,Y.; Yao,Z.; Meng,F.; Hu,D.; Li,D.; Wong,G.; Liu,F.; Lv,N.; Fu,L.; Peng,Y.; Ma,J.; Sharshov,K.; Shestopalov,A.; Gulyaeva,M.; Gao,G.F.; Chen,J.; Shi,Y.; Liu,W.J.; Chu,D.; Huang,Y.; Liu,Y.; Liu,L.; Chen,Q.; Shi,W.				2018-01-25			2020-10-09
EPI_ISL_696975	EPI1820291|A/duck/Fujian/1.25_FZHX0012-O/2018	A/duck/Fujian/1.25_FZHX0012-O/2018	A / H7N3	HPAI		Asia / China / Fujian Province	Duck				Bi,Y.; Li,J.; Li,S.; Fu,G.; Jin,T.; Zhang,C.; Yang,Y.; Ma,Z.; Tian,W.; Xiao,S.; Li,L.; Yin,R.; Zhang,Y.; Wang,L.; Qin,Y.; Yao,Z.; Meng,F.; Hu,D.; Li,D.; Wong,G.; Liu,F.; Lv,N.; Fu,L.; Peng,Y.; Ma,J.; Sharshov,K.; Shestopalov,A.; Gulyaeva,M.; Gao,G.F.; Chen,J.; Shi,Y.; Liu,W.J.; Chu,D.; Huang,Y.; Liu,Y.; Liu,L.; Chen,Q.; Shi,W.				2018-01-25			2020-10-09
EPI_ISL_696663	EPI1819927|A/duck/Hunan/5.24_YYGK88P2-OC/2017	A/duck/Hunan/5.24_YYGK88P2-OC/2017	A / H7N9	LPAI		Asia / China / Hunan Province	Duck				Bi,Y.; Li,J.; Li,S.; Fu,G.; Jin,T.; Zhang,C.; Yang,Y.; Ma,Z.; Tian,W.; Xiao,S.; Li,L.; Yin,R.; Zhang,Y.; Wang,L.; Qin,Y.; Yao,Z.; Meng,F.; Hu,D.; Li,D.; Wong,G.; Liu,F.; Lv,N.; Fu,L.; Peng,Y.; Ma,J.; Sharshov,K.; Shestopalov,A.; Gulyaeva,M.; Gao,G.F.; Chen,J.; Shi,Y.; Liu,W.J.; Chu,D.; Huang,Y.; Liu,Y.; Liu,L.; Chen,Q.; Shi,W.				2017-05-24			2020-10-09
EPI_ISL_696662	EPI1819926|A/duck/Hunan/5.24_YYGK85P2-OC/2017	A/duck/Hunan/5.24_YYGK85P2-OC/2017	A / H7N9	LPAI		Asia / China / Hunan Province	Duck				Bi,Y.; Li,J.; Li,S.; Fu,G.; Jin,T.; Zhang,C.; Yang,Y.; Ma,Z.; Tian,W.; Xiao,S.; Li,L.; Yin,R.; Zhang,Y.; Wang,L.; Qin,Y.; Yao,Z.; Meng,F.; Hu,D.; Li,D.; Wong,G.; Liu,F.; Lv,N.; Fu,L.; Peng,Y.; Ma,J.; Sharshov,K.; Shestopalov,A.; Gulyaeva,M.; Gao,G.F.; Chen,J.; Shi,Y.; Liu,W.J.; Chu,D.; Huang,Y.; Liu,Y.; Liu,L.; Chen,Q.; Shi,W.				2017-05-24			2020-10-09
EPI_ISL_696661	EPI1819925|A/duck/Hunan/5.24_YYGK83P2-OC/2017	A/duck/Hunan/5.24_YYGK83P2-OC/2017	A / H7N9	LPAI		Asia / China / Hunan Province	Duck				Bi,Y.; Li,J.; Li,S.; Fu,G.; Jin,T.; Zhang,C.; Yang,Y.; Ma,Z.; Tian,W.; Xiao,S.; Li,L.; Yin,R.; Zhang,Y.; Wang,L.; Qin,Y.; Yao,Z.; Meng,F.; Hu,D.; Li,D.; Wong,G.; Liu,F.; Lv,N.; Fu,L.; Peng,Y.; Ma,J.; Sharshov,K.; Shestopalov,A.; Gulyaeva,M.; Gao,G.F.; Chen,J.; Shi,Y.; Liu,W.J.; Chu,D.; Huang,Y.; Liu,Y.; Liu,L.; Chen,Q.; Shi,W.				2017-05-24			2020-10-09
EPI_ISL_696660	EPI1819924|A/duck/Hunan/5.24_YYGK82P2-OC/2017	A/duck/Hunan/5.24_YYGK82P2-OC/2017	A / H7N9	LPAI		Asia / China / Hunan Province	Duck				Bi,Y.; Li,J.; Li,S.; Fu,G.; Jin,T.; Zhang,C.; Yang,Y.; Ma,Z.; Tian,W.; Xiao,S.; Li,L.; Yin,R.; Zhang,Y.; Wang,L.; Qin,Y.; Yao,Z.; Meng,F.; Hu,D.; Li,D.; Wong,G.; Liu,F.; Lv,N.; Fu,L.; Peng,Y.; Ma,J.; Sharshov,K.; Shestopalov,A.; Gulyaeva,M.; Gao,G.F.; Chen,J.; Shi,Y.; Liu,W.J.; Chu,D.; Huang,Y.; Liu,Y.; Liu,L.; Chen,Q.; Shi,W.				2017-05-24			2020-10-09
EPI_ISL_696659	EPI1819923|A/duck/Hunan/5.24_YYGK81P2-OC/2017	A/duck/Hunan/5.24_YYGK81P2-OC/2017	A / H7N9	LPAI		Asia / China / Hunan Province	Duck				Bi,Y.; Li,J.; Li,S.; Fu,G.; Jin,T.; Zhang,C.; Yang,Y.; Ma,Z.; Tian,W.; Xiao,S.; Li,L.; Yin,R.; Zhang,Y.; Wang,L.; Qin,Y.; Yao,Z.; Meng,F.; Hu,D.; Li,D.; Wong,G.; Liu,F.; Lv,N.; Fu,L.; Peng,Y.; Ma,J.; Sharshov,K.; Shestopalov,A.; Gulyaeva,M.; Gao,G.F.; Chen,J.; Shi,Y.; Liu,W.J.; Chu,D.; Huang,Y.; Liu,Y.; Liu,L.; Chen,Q.; Shi,W.				2017-05-24			2020-10-09
EPI_ISL_503349	EPI1777517|A/duck/Mongolia/6/2019	A/duck/Mongolia/6/2019	A / H7N7	LPAI		Asia / Mongolia	Duck				Sakoda,Y.; Okamatsu,M.; Matsuno,K.; Enkhbold,B.				2019-09-12			2020-02-05
EPI_ISL_503344	EPI1777477|A/duck/Mongolia/1/2019	A/duck/Mongolia/1/2019	A / H7N7	LPAI		Asia / Mongolia	Duck				Sakoda,Y.; Okamatsu,M.; Matsuno,K.; Enkhbold,B.				2019-09-12			2020-02-05
EPI_ISL_379680	EPI1555811|A/duck/Fujian/SE0195/2018	A/duck/Fujian/SE0195/2018	A / H7N2	HPAI	E1	Asia / China	Duck				Shi,J.; Deng,G.; Ma,S.; Zeng,X.; Yin,X.; Li,M.; Zhang,B.; Cui,P.; Chen,Y.; Yang,H.; Wan,X.; Liu,L.; Chen,P.; Jiang,Y.; Guan,Y.; Liu,J.; Gu,W.; Han,S.; Song,Y.; Liang,L.; Qu,Z.; Hou,Y.; Wang,X.; Bao,H.; Tian,G.; Li,Y.; Jiang,L.; Li,C.; Chen,H.				2018-01-16	passage details: E1		2018-04-17
EPI_ISL_379679	EPI1555802|A/duck/Fujian/SD208/2017	A/duck/Fujian/SD208/2017	A / H7N9	HPAI	E1	Asia / China	Duck				Shi,J.; Deng,G.; Ma,S.; Zeng,X.; Yin,X.; Li,M.; Zhang,B.; Cui,P.; Chen,Y.; Yang,H.; Wan,X.; Liu,L.; Chen,P.; Jiang,Y.; Guan,Y.; Liu,J.; Gu,W.; Han,S.; Song,Y.; Liang,L.; Qu,Z.; Hou,Y.; Wang,X.; Bao,H.; Tian,G.; Li,Y.; Jiang,L.; Li,C.; Chen,H.				2017-09-18	passage details: E1		2018-04-17
EPI_ISL_379678	EPI1555794|A/duck/Fujian/SD001/2018	A/duck/Fujian/SD001/2018	A / H7N9	HPAI	E1	Asia / China	Duck				Shi,J.; Deng,G.; Ma,S.; Zeng,X.; Yin,X.; Li,M.; Zhang,B.; Cui,P.; Chen,Y.; Yang,H.; Wan,X.; Liu,L.; Chen,P.; Jiang,Y.; Guan,Y.; Liu,J.; Gu,W.; Han,S.; Song,Y.; Liang,L.; Qu,Z.; Hou,Y.; Wang,X.; Bao,H.; Tian,G.; Li,Y.; Jiang,L.; Li,C.; Chen,H.				2018-01-05	passage details: E1		2018-04-17
EPI_ISL_379677	EPI1555786|A/duck/Guangxi/S21445/2017	A/duck/Guangxi/S21445/2017	A / H7N9	HPAI	E1	Asia / China	Duck				Shi,J.; Deng,G.; Ma,S.; Zeng,X.; Yin,X.; Li,M.; Zhang,B.; Cui,P.; Chen,Y.; Yang,H.; Wan,X.; Liu,L.; Chen,P.; Jiang,Y.; Guan,Y.; Liu,J.; Gu,W.; Han,S.; Song,Y.; Liang,L.; Qu,Z.; Hou,Y.; Wang,X.; Bao,H.; Tian,G.; Li,Y.; Jiang,L.; Li,C.; Chen,H.				2017-04-18	passage details: E1		2018-04-17
EPI_ISL_379676	EPI1555778|A/duck/Hunan/S1325/2017	A/duck/Hunan/S1325/2017	A / H7N9	HPAI	E1	Asia / China	Duck				Shi,J.; Deng,G.; Ma,S.; Zeng,X.; Yin,X.; Li,M.; Zhang,B.; Cui,P.; Chen,Y.; Yang,H.; Wan,X.; Liu,L.; Chen,P.; Jiang,Y.; Guan,Y.; Liu,J.; Gu,W.; Han,S.; Song,Y.; Liang,L.; Qu,Z.; Hou,Y.; Wang,X.; Bao,H.; Tian,G.; Li,Y.; Jiang,L.; Li,C.; Chen,H.				2017-02-20	passage details: E1		2018-04-17
EPI_ISL_379645	EPI1555559|A/duck/Jiangsu/S12863/2017	A/duck/Jiangsu/S12863/2017	A / H7N9	LPAI	E1	Asia / China	Duck				Shi,J.; Deng,G.; Ma,S.; Zeng,X.; Yin,X.; Li,M.; Zhang,B.; Cui,P.; Chen,Y.; Yang,H.; Wan,X.; Liu,L.; Chen,P.; Jiang,Y.; Guan,Y.; Liu,J.; Gu,W.; Han,S.; Song,Y.; Liang,L.; Qu,Z.; Hou,Y.; Wang,X.; Bao,H.; Tian,G.; Li,Y.; Jiang,L.; Li,C.; Chen,H.				2017-02-07	passage details: E1		2018-04-17
EPI_ISL_379644	EPI1555558|A/duck/Hunan/S2760/2017	A/duck/Hunan/S2760/2017	A / H7N9	LPAI	E1	Asia / China	Duck				Shi,J.; Deng,G.; Ma,S.; Zeng,X.; Yin,X.; Li,M.; Zhang,B.; Cui,P.; Chen,Y.; Yang,H.; Wan,X.; Liu,L.; Chen,P.; Jiang,Y.; Guan,Y.; Liu,J.; Gu,W.; Han,S.; Song,Y.; Liang,L.; Qu,Z.; Hou,Y.; Wang,X.; Bao,H.; Tian,G.; Li,Y.; Jiang,L.; Li,C.; Chen,H.				2017-04-05	passage details: E1		2018-04-17
EPI_ISL_379643	EPI1555556|A/duck/Fujian/S10998/2017	A/duck/Fujian/S10998/2017	A / H7N9	LPAI	E1	Asia / China	Duck				Shi,J.; Deng,G.; Ma,S.; Zeng,X.; Yin,X.; Li,M.; Zhang,B.; Cui,P.; Chen,Y.; Yang,H.; Wan,X.; Liu,L.; Chen,P.; Jiang,Y.; Guan,Y.; Liu,J.; Gu,W.; Han,S.; Song,Y.; Liang,L.; Qu,Z.; Hou,Y.; Wang,X.; Bao,H.; Tian,G.; Li,Y.; Jiang,L.; Li,C.; Chen,H.				2017-04-18	passage details: E1		2018-04-17
EPI_ISL_328718	EPI1305625|A/Duck/Hubei/HF5/2017	A/Duck/Hubei/HF5/2017	A / H7N8	LPAI		Asia / China	Duck				Jiang,W.; Hou,G.; Li,J.				2017-04-27			2018-06-11
EPI_ISL_328157	EPI1303207|A/Duck/Mongolia/652/2017	A/Duck/Mongolia/652/2017	A / H7N3	LPAI		Asia / Mongolia	Duck				Ankhanbaatar,U.; Okamatsu,M.; Bazarragchaa,E.; Bodisaikhan,K.; Batchuluun,D.; Matsuno,K.; Takada,A.; Kida,H.; Sakoda,Y.				2017-09-01			2018-07-16
EPI_ISL_327474	EPI1300186|A/Duck/Mongolia/786/2017	A/Duck/Mongolia/786/2017	A / H7N3	LPAI		Asia / Mongolia	Duck				Ankhanbaatar,U.; Okamatsu,M.; Bazarragchaa,E.; Bodisaikhan,K.; Batchuluun,D.; Matsuno,K.; Takada,A.; Kida,H.; Sakoda,Y.				2017-09			2018-08-14
EPI_ISL_327473	EPI1300178|A/Duck/Mongolia/782/2017	A/Duck/Mongolia/782/2017	A / H7N3	LPAI		Asia / Mongolia	Duck				Ankhanbaatar,U.; Okamatsu,M.; Bazarragchaa,E.; Bodisaikhan,K.; Batchuluun,D.; Matsuno,K.; Takada,A.; Kida,H.; Sakoda,Y.				2017-09			2018-08-14
EPI_ISL_327464	EPI1300154|A/Duck/Mongolia/751/2017	A/Duck/Mongolia/751/2017	A / H7N3	LPAI		Asia / Mongolia	Duck				Ulaankhuu,A.; Okamatsu,M.; Bazarragchaa,E.; Bodisaikhan,K.; Batchuluun,D.; Matsuno,K.; Takada,A.; Kida,H.; Sakoda,Y.				2017-09			2018-08-12
EPI_ISL_327408	EPI1299593|A/duck/Guangdong/F450/2018	A/duck/Guangdong/F450/2018	A / H7N9	HPAI	E1	Asia / China / Guangdong Province	Duck	Jia Weixin (South China Agricultural University / Veterinary Medicine College)	South China Agricultural University		Weixin, Jia; Shumin, Xie; Wenbao, Qi; Ming, Liao		South China Agricultural University		2018-04-11		2018-09-18	2018-09-18
EPI_ISL_314829	EPI1255858|A/duck/Japan/AQ-HE30-1/2018/E3_ha	A/duck/Japan/AQ-HE30-1/2018	A / H7N3	HPAI	E3	Asia / Japan	Duck	Takehiko Saito (National Institute of Animal Health)	National Institute of Animal Health		Uchida,Y		National Institute of Animal Health		2018-03-01		2019-11-22	2018-07-04
EPI_ISL_298756	EPI1176799|A/duck/Guangdong/12.10DGCPLB22/2016-HA	A/Duck/Guangdong/12.10DGCPLB22/2016-HA	A / H7N9	LPAI		Asia / China / Guangdong	Duck	Quan Chuan Song (China Center For Disease Control And Prevention)	China Center For Disease Control And Prevention						2016-12-10	GISRS	2018-02-19	2018-02-13
EPI_ISL_298755	EPI1176797|A/Duck/Guangdong/12.10DGCPLB27/2016-HA	A/Duck/Guangdong/12.10DGCPLB27/2016	A / H7N9	LPAI		Asia / China / Guangdong	Duck	Quan Chuan Song (China Center For Disease Control And Prevention)	China Center For Disease Control And Prevention						2016-12-10	GISRS	2018-02-19	2018-02-13
EPI_ISL_295067	EPI1158205|A/duck/Guangdong/4.30 DGCPLB014-O/2017-HA	A/duck/Guangdong/4.30 DGCPLB014-O/2017	A / H7N9	HPAI		Asia / China / Guangdong	Duck	Quan Chuan Song (China Center For Disease Control And Prevention)	China Center For Disease Control And Prevention						2017-04-30	GISRS	2018-02-13	2018-02-03
EPI_ISL_295066	EPI1158203|A/duck/Guangdong/4.30 DGCPLB029-P/2017-HA	A/duck/Guangdong/4.30 DGCPLB029-P/2017	A / H7N9	HPAI		Asia / China / Guangdong	Duck	Quan Chuan Song (China Center For Disease Control And Prevention)	China Center For Disease Control And Prevention						2017-04-30	GISRS	2018-02-03	2018-02-03
EPI_ISL_293291	EPI1150082|A/Duck/Jiangsu/16/2018(H7N4)	A/Duck/Jiangsu/16/2018(H7N4)	A / H7N4	LPAI	e1	Asia / China / Jiangsu Provice	Duck	Lunbiao Cui (Jiangsu Provincial Center for Disease Control & Prevention)	Jiangsu Provincial Center for Disease Control & Prevention				Jiangsu Provincial Center for Disease Control & Prevention		2018-01-06		2018-01-29	2018-01-29
EPI_ISL_293290	EPI1150074|A/Duck/Jiangsu/13/2018(H7N4)	A/Duck/Jiangsu/13/2018(H7N4)	A / H7N4	LPAI	e1	Asia / China / Jiangsu Provice	Duck	Lunbiao Cui (Jiangsu Provincial Center for Disease Control & Prevention)	Jiangsu Provincial Center for Disease Control & Prevention				Jiangsu Provincial Center for Disease Control & Prevention		2018-01-06		2018-01-29	2018-01-29
EPI_ISL_293288	EPI1150057|A/Duck/Jiangsu/8/2018(H7N4)	A/Duck/Jiangsu/8/2018(H7N4)	A / H7N4	LPAI	e1	Asia / China / Jiangsu Provice	Duck	Lunbiao Cui (Jiangsu Provincial Center for Disease Control & Prevention)	Jiangsu Provincial Center for Disease Control & Prevention				Jiangsu Provincial Center for Disease Control & Prevention		2018-01-06		2018-01-29	2018-01-29
EPI_ISL_293287	EPI1150049|A/Duck/Jiangsu/4/2018(H7N4)	A/Duck/Jiangsu/4/2018(H7N4)	A / H7N4	LPAI	e1	Asia / China / Jiangsu Provice	Duck	Lunbiao Cui (Jiangsu Provincial Center for Disease Control & Prevention)	Jiangsu Provincial Center for Disease Control & Prevention				Jiangsu Provincial Center for Disease Control & Prevention		2018-01-06		2018-01-29	2018-01-29
EPI_ISL_291372	EPI1140614|A/duck/Japan/AQ-HE29-52/2017_ha	A/duck/Japan/AQ-HE29-52/2017	A / H7N9	HPAI	E2	Asia / Japan	Duck	Takehiko Saito (National Institute of Animal Health)	National Institute of Animal Health		Uchida,Y		National Institute of Animal Health		2017-01-01		2018-01-15	2018-01-15
EPI_ISL_285845	EPI1105853|A/duck/Ibaraki/1/2015_ha	A/duck/Ibaraki/1/2015	A / H7N2	LPAI		Asia / Japan / Ibaraki	Duck	Takehiko Saito (National Institute of Animal Health)	National Institute of Animal Health		Mine,J		National Institute of Animal Health		2015		2017-12-13	2017-11-29
EPI_ISL_283548	EPI1090789|A/duck/Zhejiang/S4489/2014	A/duck/Zhejiang/S4489/2014	A / H7N9	LPAI	passage details: E1	Asia / China	Duck				Shi,J.; Deng,G.; Kong,H.; Gu,C.; Ma,S.; Yin,X.; Zeng,X.; Cui,P.; Chen,Y.; Yang,H.; Wan,X.; Wang,X.; Liu,L.; Chen,P.; Jiang,Y.; Liu,J.; Guan,Y.; Suzuki,Y.; Li,M.; Qu,Z.; Guan,L.; Zang,J.; Gu,W.; Han,S.; Song,Y.; Hu,Y.; Wang,Z.; Gu,L.; Yang,W.; Liang,L.; Bao,H.; Tian,G.; Li,Y.; Qiao,C.; Jiang,L.; Li,C.; Bu,Z.; Chen,H.				2014-11-27	passage details: E1		2017-08-09
EPI_ISL_283547	EPI1090781|A/duck/Zhejiang/S4488/2014	A/duck/Zhejiang/S4488/2014	A / H7N9	LPAI	passage details: E1	Asia / China	Duck				Shi,J.; Deng,G.; Kong,H.; Gu,C.; Ma,S.; Yin,X.; Zeng,X.; Cui,P.; Chen,Y.; Yang,H.; Wan,X.; Wang,X.; Liu,L.; Chen,P.; Jiang,Y.; Liu,J.; Guan,Y.; Suzuki,Y.; Li,M.; Qu,Z.; Guan,L.; Zang,J.; Gu,W.; Han,S.; Song,Y.; Hu,Y.; Wang,Z.; Gu,L.; Yang,W.; Liang,L.; Bao,H.; Tian,G.; Li,Y.; Qiao,C.; Jiang,L.; Li,C.; Bu,Z.; Chen,H.				2014-11-27			2017-08-09
EPI_ISL_283546	EPI1090773|A/duck/Zhejiang/S1375/2016	A/duck/Zhejiang/S1375/2016	A / H7N9	LPAI	passage details: E1	Asia / China	Duck				Shi,J.; Deng,G.; Kong,H.; Gu,C.; Ma,S.; Yin,X.; Zeng,X.; Cui,P.; Chen,Y.; Yang,H.; Wan,X.; Wang,X.; Liu,L.; Chen,P.; Jiang,Y.; Liu,J.; Guan,Y.; Suzuki,Y.; Li,M.; Qu,Z.; Guan,L.; Zang,J.; Gu,W.; Han,S.; Song,Y.; Hu,Y.; Wang,Z.; Gu,L.; Yang,W.; Liang,L.; Bao,H.; Tian,G.; Li,Y.; Qiao,C.; Jiang,L.; Li,C.; Bu,Z.; Chen,H.				2016-05-12	passage details: E1		2017-08-09
EPI_ISL_283545	EPI1090765|A/duck/Shanghai/SD016/2015	A/duck/Shanghai/SD016/2015	A / H7N9	LPAI	passage details: E1	Asia / China	Duck				Shi,J.; Deng,G.; Kong,H.; Gu,C.; Ma,S.; Yin,X.; Zeng,X.; Cui,P.; Chen,Y.; Yang,H.; Wan,X.; Wang,X.; Liu,L.; Chen,P.; Jiang,Y.; Liu,J.; Guan,Y.; Suzuki,Y.; Li,M.; Qu,Z.; Guan,L.; Zang,J.; Gu,W.; Han,S.; Song,Y.; Hu,Y.; Wang,Z.; Gu,L.; Yang,W.; Liang,L.; Bao,H.; Tian,G.; Li,Y.; Qiao,C.; Jiang,L.; Li,C.; Bu,Z.; Chen,H.				2015-01-17	passage details: E1		2017-08-09
EPI_ISL_283544	EPI1090757|A/duck/Shanghai/SD015/2015	A/duck/Shanghai/SD015/2015	A / H7N9	LPAI	passage details: E1	Asia / China	Duck				Shi,J.; Deng,G.; Kong,H.; Gu,C.; Ma,S.; Yin,X.; Zeng,X.; Cui,P.; Chen,Y.; Yang,H.; Wan,X.; Wang,X.; Liu,L.; Chen,P.; Jiang,Y.; Liu,J.; Guan,Y.; Suzuki,Y.; Li,M.; Qu,Z.; Guan,L.; Zang,J.; Gu,W.; Han,S.; Song,Y.; Hu,Y.; Wang,Z.; Gu,L.; Yang,W.; Liang,L.; Bao,H.; Tian,G.; Li,Y.; Qiao,C.; Jiang,L.; Li,C.; Bu,Z.; Chen,H.				2015-01-17			2017-08-09
EPI_ISL_283543	EPI1090749|A/duck/Jiangsu/S1700/2016	A/duck/Jiangsu/S1700/2016	A / H7N9	LPAI	passage details: E1	Asia / China	Duck				Shi,J.; Deng,G.; Kong,H.; Gu,C.; Ma,S.; Yin,X.; Zeng,X.; Cui,P.; Chen,Y.; Yang,H.; Wan,X.; Wang,X.; Liu,L.; Chen,P.; Jiang,Y.; Liu,J.; Guan,Y.; Suzuki,Y.; Li,M.; Qu,Z.; Guan,L.; Zang,J.; Gu,W.; Han,S.; Song,Y.; Hu,Y.; Wang,Z.; Gu,L.; Yang,W.; Liang,L.; Bao,H.; Tian,G.; Li,Y.; Qiao,C.; Jiang,L.; Li,C.; Bu,Z.; Chen,H.				2016-03-15	passage details: E1		2017-08-09
EPI_ISL_283542	EPI1090741|A/duck/Jiangsu/S1220/2016	A/duck/Jiangsu/S1220/2016	A / H7N9	LPAI	passage details: E1	Asia / China	Duck				Shi,J.; Deng,G.; Kong,H.; Gu,C.; Ma,S.; Yin,X.; Zeng,X.; Cui,P.; Chen,Y.; Yang,H.; Wan,X.; Wang,X.; Liu,L.; Chen,P.; Jiang,Y.; Liu,J.; Guan,Y.; Suzuki,Y.; Li,M.; Qu,Z.; Guan,L.; Zang,J.; Gu,W.; Han,S.; Song,Y.; Hu,Y.; Wang,Z.; Gu,L.; Yang,W.; Liang,L.; Bao,H.; Tian,G.; Li,Y.; Qiao,C.; Jiang,L.; Li,C.; Bu,Z.; Chen,H.				2016-05-14	passage details: E1		2017-08-09
EPI_ISL_283541	EPI1090733|A/duck/Jiangsu/S1181/2014	A/duck/Jiangsu/S1181/2014	A / H7N9	LPAI	passage details: E1	Asia / China	Duck				Shi,J.; Deng,G.; Kong,H.; Gu,C.; Ma,S.; Yin,X.; Zeng,X.; Cui,P.; Chen,Y.; Yang,H.; Wan,X.; Wang,X.; Liu,L.; Chen,P.; Jiang,Y.; Liu,J.; Guan,Y.; Suzuki,Y.; Li,M.; Qu,Z.; Guan,L.; Zang,J.; Gu,W.; Han,S.; Song,Y.; Hu,Y.; Wang,Z.; Gu,L.; Yang,W.; Liang,L.; Bao,H.; Tian,G.; Li,Y.; Qiao,C.; Jiang,L.; Li,C.; Bu,Z.; Chen,H.				2014-05-14			2017-08-09
EPI_ISL_283540	EPI1090725|A/duck/Hunan/S40685/2015	A/duck/Hunan/S40685/2015	A / H7N9	LPAI	passage details: E1	Asia / China	Duck				Shi,J.; Deng,G.; Kong,H.; Gu,C.; Ma,S.; Yin,X.; Zeng,X.; Cui,P.; Chen,Y.; Yang,H.; Wan,X.; Wang,X.; Liu,L.; Chen,P.; Jiang,Y.; Liu,J.; Guan,Y.; Suzuki,Y.; Li,M.; Qu,Z.; Guan,L.; Zang,J.; Gu,W.; Han,S.; Song,Y.; Hu,Y.; Wang,Z.; Gu,L.; Yang,W.; Liang,L.; Bao,H.; Tian,G.; Li,Y.; Qiao,C.; Jiang,L.; Li,C.; Bu,Z.; Chen,H.				2015-11-17	passage details: E1		2017-08-09
EPI_ISL_283539	EPI1090717|A/duck/Hunan/S40506/2015	A/duck/Hunan/S40506/2015	A / H7N9	LPAI	passage details: E1	Asia / China	Duck				Shi,J.; Deng,G.; Kong,H.; Gu,C.; Ma,S.; Yin,X.; Zeng,X.; Cui,P.; Chen,Y.; Yang,H.; Wan,X.; Wang,X.; Liu,L.; Chen,P.; Jiang,Y.; Liu,J.; Guan,Y.; Suzuki,Y.; Li,M.; Qu,Z.; Guan,L.; Zang,J.; Gu,W.; Han,S.; Song,Y.; Hu,Y.; Wang,Z.; Gu,L.; Yang,W.; Liang,L.; Bao,H.; Tian,G.; Li,Y.; Qiao,C.; Jiang,L.; Li,C.; Bu,Z.; Chen,H.				2015-11-16	passage details: E1		2017-08-09
EPI_ISL_283538	EPI1090709|A/duck/Hunan/S11682/2015	A/duck/Hunan/S11682/2015	A / H7N9	LPAI	passage details: E1	Asia / China	Duck				Shi,J.; Deng,G.; Kong,H.; Gu,C.; Ma,S.; Yin,X.; Zeng,X.; Cui,P.; Chen,Y.; Yang,H.; Wan,X.; Wang,X.; Liu,L.; Chen,P.; Jiang,Y.; Liu,J.; Guan,Y.; Suzuki,Y.; Li,M.; Qu,Z.; Guan,L.; Zang,J.; Gu,W.; Han,S.; Song,Y.; Hu,Y.; Wang,Z.; Gu,L.; Yang,W.; Liang,L.; Bao,H.; Tian,G.; Li,Y.; Qiao,C.; Jiang,L.; Li,C.; Bu,Z.; Chen,H.				2015-03-17	passage details: E1		2017-08-09
EPI_ISL_283537	EPI1090701|A/duck/Guangxi/SDY129/2014	A/duck/Guangxi/SDY129/2014	A / H7N9	LPAI	passage details: E1	Asia / China	Duck				Shi,J.; Deng,G.; Kong,H.; Gu,C.; Ma,S.; Yin,X.; Zeng,X.; Cui,P.; Chen,Y.; Yang,H.; Wan,X.; Wang,X.; Liu,L.; Chen,P.; Jiang,Y.; Liu,J.; Guan,Y.; Suzuki,Y.; Li,M.; Qu,Z.; Guan,L.; Zang,J.; Gu,W.; Han,S.; Song,Y.; Hu,Y.; Wang,Z.; Gu,L.; Yang,W.; Liang,L.; Bao,H.; Tian,G.; Li,Y.; Qiao,C.; Jiang,L.; Li,C.; Bu,Z.; Chen,H.				2014-10-23			2017-08-09
EPI_ISL_283536	EPI1090693|A/duck/Fujian/S4170/2014	A/duck/Fujian/S4170/2014	A / H7N9	LPAI	passage details: E1	Asia / China	Duck				Shi,J.; Deng,G.; Kong,H.; Gu,C.; Ma,S.; Yin,X.; Zeng,X.; Cui,P.; Chen,Y.; Yang,H.; Wan,X.; Wang,X.; Liu,L.; Chen,P.; Jiang,Y.; Liu,J.; Guan,Y.; Suzuki,Y.; Li,M.; Qu,Z.; Guan,L.; Zang,J.; Gu,W.; Han,S.; Song,Y.; Hu,Y.; Wang,Z.; Gu,L.; Yang,W.; Liang,L.; Bao,H.; Tian,G.; Li,Y.; Qiao,C.; Jiang,L.; Li,C.; Bu,Z.; Chen,H.				2014-11-04			2017-08-09
EPI_ISL_280893	EPI1075315|A/duck/Japan/AQ-HE29-22/2017_ha	A/duck/Japan/AQ-HE29-22/2017	A / H7N9	HPAI	E3	Asia / Japan	Duck	Takehiko Saito (National Institute of Animal Health)	National Institute of Animal Health		Uchida,Y		National Institute of Animal Health		2017-01-01		2017-09-26	2017-09-26
EPI_ISL_280892	EPI1075307|A/duck/Japan/AQ-HE29-22/2017/-1_ha	A/duck/Japan/AQ-HE29-22/2017/-1	A / H7N9	HPAI	E2	Asia / Japan	Duck	Takehiko Saito (National Institute of Animal Health)	National Institute of Animal Health		Uchida,Y		National Institute of Animal Health		2017-01-01		2017-09-26	2017-09-26
EPI_ISL_259751	EPI979549|A/duck/Jiangxi/02.16 ShRSX002-O/2017(Mixed)-HA	A/duck/Jiangxi/02.16 ShRSX002-O/2017(Mixed)	A / H7N9	LPAI		Asia / China / Jiangxi	Duck	Yuhai Bi (Institute of Microbiology, Chinese Academy of Sciences)	Institute of Microbiology, Chinese Academy of Sciences		Yuhai, Bi		CAS Key Laboratory of Pathogenic Microbiology and Immunology, Institute of Microbiology, Chinese Academy of Sciences		2017-02-16		2017-04-30	2017-04-30
EPI_ISL_257415	EPI967376|A/duck/Ibaraki/F4-2-1/2017_ha	A/duck/Ibaraki/F4-2-1/2017	A / H7N7	LPAI	E1	Asia / Japan	Duck	Takehiko Saito (National Institute of Animal Health)	National Institute of Animal Health		Saito, T.; Takemae, N.	Xinkui Zhang, Yujia Yang, Xinyu Han, Dandan Wei, Beibei Niu, Qiuhong Huang, Yan Li, Huifang Yin, Xianpeng Zhang, Ming Liao, Weixin Jia Unique phenomenon of H5 highly pathogenic avian influenza virus in China: co-circulation of Clade 2.3.4.4b H5N1 and H5N6 results in diversity of H5 Virus https://doi.org/10.1080/22221751.2025.2502005 Emerging Microbes &amp; Infections, (): , , 2025	National Institute of Animal Health		2016-02-20		2017-03-29	2017-03-29
EPI_ISL_257414	EPI967368|A/duck/Ibaraki/F10-2-5/2017_ha	A/duck/Ibaraki/F10-2-5/2017	A / H7N7	LPAI	E1	Asia / Japan	Duck	Takehiko Saito (National Institute of Animal Health)	National Institute of Animal Health		Saito, T.; Takemae, N.		National Institute of Animal Health		2016-02-21		2017-03-29	2017-03-29
EPI_ISL_257413	EPI967360|A/duck/Ibaraki/F10-2-3/2017_ha	A/duck/Ibaraki/F10-2-3/2017	A / H7N7	LPAI	E1	Asia / Japan	Duck	Takehiko Saito (National Institute of Animal Health)	National Institute of Animal Health		Saito, T.; Takemae, N.		National Institute of Animal Health		2016-02-21		2017-03-29	2017-03-29
EPI_ISL_249280	EPI919525|A/Duck/Guangdong/DG16807/2016(H7N9)	A/Duck/Guangdong/DG16807/2016(H7N9)	A / H7N9	LPAI		Asia / China / Guangdong Province	Duck	Qi Wenbao (South China Agricultural University / Veterinary Medicine College)	South China Agricultural University		Weixin,Jia;Li,Xing;Zhixian,Li;Wenbao,Qi;Ming,Liao		South China Agricultural University		2016-08-09		2017-02-20	2017-02-20
EPI_ISL_249126	EPI918921|A/Duck/Guangdong/GZ15567/2015(H7N9)	A/Duck/Guangdong/GZ15567/2015(H7N9)	A / H7N9	LPAI		Asia / China / Guangdong Province	Duck	Qi Wenbao (South China Agricultural University / Veterinary Medicine College)	South China Agricultural University		Weixin,Jia;Li,Xing;Zhixian,Li;Wenbao,Qi;Ming,Liao	Xinkui Zhang, Yujia Yang, Xinyu Han, Dandan Wei, Beibei Niu, Qiuhong Huang, Yan Li, Huifang Yin, Xianpeng Zhang, Ming Liao, Weixin Jia Unique phenomenon of H5 highly pathogenic avian influenza virus in China: co-circulation of Clade 2.3.4.4b H5N1 and H5N6 results in diversity of H5 Virus https://doi.org/10.1080/22221751.2025.2502005 Emerging Microbes &amp; Infections, (): , , 2025	South China Agricultural University		2015-07-07		2017-02-20	2017-02-20
EPI_ISL_240614	EPI873424|A/duck/Ibaraki/107/2016_ha	A/duck/Ibaraki/107/2016	A / H7N7	LPAI	E1	Asia / Japan	Duck	Takehiko Saito (National Institute of Animal Health)	National Institute of Animal Health		Uchida,Y.	Nobuhiro Takemae, Ryota Tsunekuni, Kirill Sharshov, Taichiro Tanikawa, Yuko Uchida, Hiroshi Ito, Kosuke Soda, Tatsufumi Usui, Ivan Sobolev, Alexander Shestopalov, Tsuyoshi Yamaguchi, Junki Mine, Toshihiro Ito, Takehiko Saito Five distinct reassortants of H5N6 highly pathogenic avian influenza A viruses affected Japan during the winter of 2016–2017 Virology, , 512 (): 8-20, , 2017	National Institute of Animal Health		2016-12-14		2017-01-11	2017-01-05
EPI_ISL_240610	EPI873392|A/duck/Ibaraki/102/2016_ha	A/duck/Ibaraki/102/2016	A / H7N7	LPAI	E1	Asia / Japan	Duck	Takehiko Saito (National Institute of Animal Health)	National Institute of Animal Health		Uchida,Y.	Nobuhiro Takemae, Ryota Tsunekuni, Kirill Sharshov, Taichiro Tanikawa, Yuko Uchida, Hiroshi Ito, Kosuke Soda, Tatsufumi Usui, Ivan Sobolev, Alexander Shestopalov, Tsuyoshi Yamaguchi, Junki Mine, Toshihiro Ito, Takehiko Saito Five distinct reassortants of H5N6 highly pathogenic avian influenza A viruses affected Japan during the winter of 2016–2017 Virology, , 512 (): 8-20, , 2017	National Institute of Animal Health		2016-12-14		2017-01-11	2017-01-05
EPI_ISL_237978	EPI860576|A/duck/Japan/AnimalQuarantine-HE-28-3/2016_ha	A/duck/Japan/AnimalQuarantine-HE-28-3/2016	A / H7N9	LPAI		Asia / Japan	Duck	Takehiko Saito (National Institute of Animal Health)	National Institute of Animal Health		Uchida,U.	Pengtao Bao, Yang Liu, Xiaoai Zhang, Hang Fan, Jie Zhao, Mi Mu, Haiyang Li, Yanhe Wang, Honghan Ge, Shuang Li, Xin Yang, Qianqian Cui, Rui Chen, Liang Gao, Zhihua Sun, Lizhen Gao, Shuang Qiu, Xuchun Liu, Peter W. Horby, Xiubin Li, Liqun Fang, Wei Liu Human infection with a reassortment avian influenza A H3N8 virus: an epidemiological investigation study https://doi.org/10.1038/s41467-022-34601-1 …	National Institute of Animal Health		2016-01-01		2016-11-21	2016-11-21
EPI_ISL_237178	EPI855978|A/duck/Gunma/100213/2015_ha	A/duck/Gunma/100213/2015	A / H7N7	LPAI		Asia / Japan	Duck	Takehiko Saito (National Institute of Animal Health)	National Institute of Animal Health			Nobuhiro Takemae, Ryota Tsunekuni, Kirill Sharshov, Taichiro Tanikawa, Yuko Uchida, Hiroshi Ito, Kosuke Soda, Tatsufumi Usui, Ivan Sobolev, Alexander Shestopalov, Tsuyoshi Yamaguchi, Junki Mine, Toshihiro Ito, Takehiko Saito Five distinct reassortants of H5N6 highly pathogenic avian influenza A viruses affected Japan during the winter of 2016–2017 Virology, , 512 (): 8-20, , 2017	National Institute of Animal Health		2015-02		2017-01-26	2016-11-04
EPI_ISL_237175	EPI855937|A/duck/Shimane/32-20/2014_ha	A/duck/Shimane/32-20/2014	A / H7N7	LPAI		Asia / Japan	Duck	Takehiko Saito (National Institute of Animal Health)	National Institute of Animal Health			Nobuhiro Takemae, Ryota Tsunekuni, Kirill Sharshov, Taichiro Tanikawa, Yuko Uchida, Hiroshi Ito, Kosuke Soda, Tatsufumi Usui, Ivan Sobolev, Alexander Shestopalov, Tsuyoshi Yamaguchi, Junki Mine, Toshihiro Ito, Takehiko Saito Five distinct reassortants of H5N6 highly pathogenic avian influenza A viruses affected Japan during the winter of 2016–2017 Virology, , 512 (): 8-20, , 2017	National Institute of Animal Health		2014-11		2017-01-26	2016-11-04
EPI_ISL_237152	EPI855695|A/duck/Kumamoto/431105/2014_ha	A/duck/Kumamoto/431105/2014	A / H7N7	LPAI		Asia / Japan	Duck	Takehiko Saito (National Institute of Animal Health)	National Institute of Animal Health			Nobuhiro Takemae, Ryota Tsunekuni, Kirill Sharshov, Taichiro Tanikawa, Yuko Uchida, Hiroshi Ito, Kosuke Soda, Tatsufumi Usui, Ivan Sobolev, Alexander Shestopalov, Tsuyoshi Yamaguchi, Junki Mine, Toshihiro Ito, Takehiko Saito Five distinct reassortants of H5N6 highly pathogenic avian influenza A viruses affected Japan during the winter of 2016–2017 Virology, , 512 (): 8-20, , 2017	National Institute of Animal Health		2014-11		2017-01-26	2016-11-04
EPI_ISL_237149	EPI855671|A/duck/Shimane/321108/2014_ha	A/duck/Shimane/321108/2014	A / H7N2	LPAI		Asia / Japan	Duck	Takehiko Saito (National Institute of Animal Health)	National Institute of Animal Health			Nobuhiro Takemae, Ryota Tsunekuni, Kirill Sharshov, Taichiro Tanikawa, Yuko Uchida, Hiroshi Ito, Kosuke Soda, Tatsufumi Usui, Ivan Sobolev, Alexander Shestopalov, Tsuyoshi Yamaguchi, Junki Mine, Toshihiro Ito, Takehiko Saito Five distinct reassortants of H5N6 highly pathogenic avian influenza A viruses affected Japan during the winter of 2016–2017 Virology, , 512 (): 8-20, , 2017	National Institute of Animal Health		2014-11		2017-01-26	2016-11-04
EPI_ISL_205126	EPI682922|A/duck/Wenzhou/YJYF24/2015	A/duck/Wenzhou/YJYF24/2015	A / H7N9	LPAI		Asia / China	Duck				Chen,L.-J.; Lin,X.-D.; Guo,W.-P.; Tian,J.-H.; Zhang,Y.-Z.				2015-01			2015-11-10
EPI_ISL_205124	EPI682920|A/duck/Wenzhou/RAQL10/2015	A/duck/Wenzhou/RAQL10/2015	A / H7N9	LPAI		Asia / China	Duck				Chen,L.-J.; Lin,X.-D.; Guo,W.-P.; Tian,J.-H.; Zhang,Y.-Z.				2015-01			2015-11-10
EPI_ISL_200515	EPI666437|A/duck/Guangdong/04.23 DGQTXC211-P/2015(Mixed)_HA_|H7N9	A/duck/Guangdong/04.23 DGQTXC211-P/2015(Mixed)	A / H7N9	LPAI		Asia / China	Duck	Yuhai Bi (Institute of Microbiology, Chinese Academy of Sciences)	Institute of Microbiology, Chinese Academy of Sciences						2015-04-23		2015-10-21	2015-10-21
EPI_ISL_200460	EPI665997|A/duck/Sichuan/04.08 CDLQ143-O/2015(Mixed)_HA_|H7N9	A/duck/Sichuan/04.08 CDLQ143-O/2015(Mixed)	A / H7N9	LPAI		Asia / China	Duck	Yuhai Bi (Institute of Microbiology, Chinese Academy of Sciences)	Institute of Microbiology, Chinese Academy of Sciences						2015-04-08		2015-10-21	2015-10-21
EPI_ISL_199121	EPI659383|A/duck/Hunan/04.14 YYGK466-O/2015_HA_|H7N9	A/duck/Hunan/04.14 YYGK466-O/2015	A / H7N9	LPAI		Asia / China	Duck	Yuhai Bi (Institute of Microbiology, Chinese Academy of Sciences)	Institute of Microbiology, Chinese Academy of Sciences						2015-04-14		2015-10-12	2015-10-12
EPI_ISL_181462	EPI599886|A/duck/Jiangxi/5453/2014	A/duck/Jiangxi/5453/2014	A / H7N6	LPAI	passage details: E1	Asia / China	Duck				Ma,C.; Lam,T.T.Y.; Chai,Y.; Wang,J.; Fan,X.; Hong,W.; Zhang,Y.; Li,L.; Liu,Y.; Smith,D.K.; Webby,R.J.; Peiris,J.S.M.; Zhu,H.; Guan,Y.				2014-01-19	passage details: E1		2014-12-16
EPI_ISL_179798	EPI591850|A/duck/Jiangxi/5467/2014	A/duck/Jiangxi/5467/2014	A / H7N3	LPAI	passage details: E1	Asia / China	Duck				Lam,T.Y.; Zhou,B.; Wang,J.; Chai,Y.; Shen,Y.; Chen,X.; Ma,C.; Hong,W.; Chen,Y.; Zhang,Y.; Duan,L.; Chen,P.; Jiang,J.; Li,L.; Poon,L.M.; Webby,R.J.; Smith,D.K.; Leung,G.M.; Peiris,J.M.; Holmes,E.C.; Guan,Y.; Zhu,H.				2014-01-19	passage details: E1		2015-01-09
EPI_ISL_179797	EPI591843|A/duck/Jiangxi/5465/2014	A/duck/Jiangxi/5465/2014	A / H7N3	LPAI	passage details: E1	Asia / China	Duck				Lam,T.Y.; Zhou,B.; Wang,J.; Chai,Y.; Shen,Y.; Chen,X.; Ma,C.; Hong,W.; Chen,Y.; Zhang,Y.; Duan,L.; Chen,P.; Jiang,J.; Li,L.; Poon,L.M.; Webby,R.J.; Smith,D.K.; Leung,G.M.; Peiris,J.M.; Holmes,E.C.; Guan,Y.; Zhu,H.				2014-01-19	passage details: E1		2015-01-09
EPI_ISL_179796	EPI591836|A/duck/Jiangxi/5461/2014	A/duck/Jiangxi/5461/2014	A / H7N3	LPAI	passage details: E1	Asia / China	Duck				Lam,T.Y.; Zhou,B.; Wang,J.; Chai,Y.; Shen,Y.; Chen,X.; Ma,C.; Hong,W.; Chen,Y.; Zhang,Y.; Duan,L.; Chen,P.; Jiang,J.; Li,L.; Poon,L.M.; Webby,R.J.; Smith,D.K.; Leung,G.M.; Peiris,J.M.; Holmes,E.C.; Guan,Y.; Zhu,H.				2014-01-19	passage details: E1		2015-01-09
EPI_ISL_179794	EPI591820|A/duck/Jiangxi/5444/2014	A/duck/Jiangxi/5444/2014	A / H7N3	LPAI	passage details: E1	Asia / China	Duck				Lam,T.Y.; Zhou,B.; Wang,J.; Chai,Y.; Shen,Y.; Chen,X.; Ma,C.; Hong,W.; Chen,Y.; Zhang,Y.; Duan,L.; Chen,P.; Jiang,J.; Li,L.; Poon,L.M.; Webby,R.J.; Smith,D.K.; Leung,G.M.; Peiris,J.M.; Holmes,E.C.; Guan,Y.; Zhu,H.				2014-01-19	passage details: E1		2015-01-09
EPI_ISL_176828	EPI580327|A/Duck/Guangdong/DG103/2015	A/Duck/Guangdong/DG103/2015	A / H7N9	LPAI		Asia / China / Guangdong Province	Duck	Jia Weixin (South China Agricultural University / Veterinary Medicine College)	South China Agricultural University		Shumin,Xie;Weixin,Jia;Yicun,Lin;Kaixiang,Xing;Xingxing,Ren;Wenbao,Qi;Ming,Liao		South China Agricultural University		2015-01-07		2015-04-10	2015-04-10
EPI_ISL_176818	EPI580283|A/Duck/Guangdong/DG527/2014	A/Duck/Guangdong/DG527/2014	A / H7N9	LPAI		Asia / China / Guangdong Province	Duck	Jia Weixin (South China Agricultural University / Veterinary Medicine College)	South China Agricultural University		Shumin,Xie;Weixin,Jia;Yicun,Lin;Kaixiang,Xing;Xingxing,Ren;Wenbao,Qi;Ming,Liao		South China Agricultural University		2014-12-02		2015-04-10	2015-04-10
EPI_ISL_174489	EPI573561|A/duck/Zhejiang/LS02/2014	A/duck/Zhejiang/LS02/2014	A / H7N9	LPAI		Asia / China	Duck				Lei,Y.L.; Wang,X.G.				2014-01-12	Influenza RNA-dependent RNA polymerase subunit PB2; Region: Flu_PB2; pfam00604		2015-01-15
EPI_ISL_503006	EPI1776314|A/mallard/Tottori/31C/2019	A/mallard/Tottori/31C/2019	A / H7N7	LPAI		Asia / Japan / Tottori	Anas platyrhynchos				Usui,T.; Ito,T.; Yamaguchi,T.; Soda,K.				2019-01-13			2019-08-11
EPI_ISL_332401	EPI1326823|A/duck/Jiangsu/2/2018	A/duck/Jiangsu/2/2018	A / H7N4	LPAI		Asia / China / Jiangsu Provice	Anas strepera	Yanbing Li (Harbin Veterinary Research Institute (CAAS) / Ministry of Agriculture)	Harbin Veterinary Research Institute (CAAS)		Yulei,Li;Lu,Zhao; Minghui,Li; Song,Jin; Yanbing,Li				2018-01-25		2018-12-10	2018-12-10
EPI_ISL_332399	EPI1326807|A/duck/Jiangsu/1/2018	A/duck/Jiangsu/1/2018	A / H7N4	LPAI		Asia / China / Jiangsu Provice	Anas strepera	Yanbing Li (Harbin Veterinary Research Institute (CAAS) / Ministry of Agriculture)	Harbin Veterinary Research Institute (CAAS)		Yulei,Li;Lu,Zhao; Minghui,Li; Song,Jin; Yanbing,Li				2018-01-25		2018-12-10	2018-12-10
EPI_ISL_12335304	EPI2026200|A/Camel/Inner Mongolia/XL/2020	A/Camel/Inner Mongolia/XL/2020	A / H7N9	LPAI		Asia / China / Inner Mongolia Autonomous Region	Camel	Zenglei Hu (Yangzhou University / College of Veterinary Medicine)	College of Veterinary Medicine, Yangzhou University		Yuncong, Yin		Animal Infectious Disease Laboratory, College of Veterinary Medicine, Yangzhou University		2020-03-01		2022-04-28	2022-04-28
EPI_ISL_12627552	EPI2031730|19-HA	A/wild bird/Shandong/W1553/2020	A / H7N7	LPAI	E1	Asia / China / Shandong Province	Wild bird	Conghui Zhao (Fujian Agriculture and Forestry University)	Harbin Veterinary Research Institute (CAAS)		Conghui, Zhao; Jing, Guo; Xianying, Zeng; Jianzhong, Shi; Guohua, Deng; Yaping, Zhang; Yanwen, Wang; Qi, Ma; Xinxin, Gao; Pengfei, Cui; Liling, Liu; Xuyong, Li; Hualan, Chen	Conghui, Zhao; Jing, Guo; Xianying, Zeng; Jianzhong, Shi; Guohua, Deng; Yaping, Zhang; Yanwen, Wang; Qi, Ma; Xinxin, Gao; Pengfei, Cui; Liling, Liu; Xuyong, Li; Hualan, Chen Novel H7N7 avian influenza viruses detected in migratory wild birds in eastern China between 2018 and 2020 , (): ,	Harbin Veterinary Research Institute (CAAS)		2020-03-15		2022-05-11	2022-05-11
EPI_ISL_12627551	EPI2031722|18-HA	A/wild bird/Shandong/W1552/2020	A / H7N7	LPAI	E1	Asia / China / Shandong Province	Wild bird	Conghui Zhao (Fujian Agriculture and Forestry University)	Harbin Veterinary Research Institute (CAAS)		Conghui, Zhao; Jing, Guo; Xianying, Zeng; Jianzhong, Shi; Guohua, Deng; Yaping, Zhang; Yanwen, Wang; Qi, Ma; Xinxin, Gao; Pengfei, Cui; Liling, Liu; Xuyong, Li; Hualan, Chen	Conghui, Zhao; Jing, Guo; Xianying, Zeng; Jianzhong, Shi; Guohua, Deng; Yaping, Zhang; Yanwen, Wang; Qi, Ma; Xinxin, Gao; Pengfei, Cui; Liling, Liu; Xuyong, Li; Hualan, Chen Novel H7N7 avian influenza viruses detected in migratory wild birds in eastern China between 2018 and 2020 , (): ,	Harbin Veterinary Research Institute (CAAS)		2020-03-15		2022-05-11	2022-05-11
EPI_ISL_12627550	EPI2031714|17-HA	A/wild bird/Shandong/W1551/2020	A / H7N7	LPAI	E1	Asia / China / Shandong Province	Wild bird	Conghui Zhao (Fujian Agriculture and Forestry University)	Harbin Veterinary Research Institute (CAAS)		Conghui, Zhao; Jing, Guo; Xianying, Zeng; Jianzhong, Shi; Guohua, Deng; Yaping, Zhang; Yanwen, Wang; Qi, Ma; Xinxin, Gao; Pengfei, Cui; Liling, Liu; Xuyong, Li; Hualan, Chen	Conghui, Zhao; Jing, Guo; Xianying, Zeng; Jianzhong, Shi; Guohua, Deng; Yaping, Zhang; Yanwen, Wang; Qi, Ma; Xinxin, Gao; Pengfei, Cui; Liling, Liu; Xuyong, Li; Hualan, Chen Novel H7N7 avian influenza viruses detected in migratory wild birds in eastern China between 2018 and 2020 , (): ,	Harbin Veterinary Research Institute (CAAS)		2020-03-15		2022-05-11	2022-05-11
EPI_ISL_12627549	EPI2031706|16-HA	A/wild bird/Shandong/W1549/2020	A / H7N7	LPAI	E1	Asia / China / Shandong Province	Wild bird	Conghui Zhao (Fujian Agriculture and Forestry University)	Harbin Veterinary Research Institute (CAAS)		Conghui, Zhao; Jing, Guo; Xianying, Zeng; Jianzhong, Shi; Guohua, Deng; Yaping, Zhang; Yanwen, Wang; Qi, Ma; Xinxin, Gao; Pengfei, Cui; Liling, Liu; Xuyong, Li; Hualan, Chen	Conghui, Zhao; Jing, Guo; Xianying, Zeng; Jianzhong, Shi; Guohua, Deng; Yaping, Zhang; Yanwen, Wang; Qi, Ma; Xinxin, Gao; Pengfei, Cui; Liling, Liu; Xuyong, Li; Hualan, Chen Novel H7N7 avian influenza viruses detected in migratory wild birds in eastern China between 2018 and 2020 , (): ,	Harbin Veterinary Research Institute (CAAS)		2020-03-15		2022-05-11	2022-05-11
EPI_ISL_12627436	EPI2031586|1-HA	A/wild bird/Shandong/3588/2018	A / H7N7	LPAI	E1	Asia / China / Shandong Province	Wild bird	Conghui Zhao (Fujian Agriculture and Forestry University)	Harbin Veterinary Research Institute (CAAS)		Conghui, Zhao; Jing, Guo; Xianying, Zeng; Jianzhong, Shi; Guohua, Deng; Yaping, Zhang; Yanwen, Wang; Qi, Ma; Xinxin, Gao; Pengfei, Cui; Liling, Liu; Xuyong, Li; Hualan, Chen	Conghui, Zhao; Jing, Guo; Xianying, Zeng; Jianzhong, Shi; Guohua, Deng; Yaping, Zhang; Yanwen, Wang; Qi, Ma; Xinxin, Gao; Pengfei, Cui; Liling, Liu; Xuyong, Li; Hualan, Chen Novel H7N7 avian influenza viruses detected in migratory wild birds in eastern China between 2018 and 2020 , (): ,	Harbin Veterinary Research Institute (CAAS)		2018-11-28		2022-05-11	2022-05-11
EPI_ISL_12607934	EPI2031451|A/wild bird/Shandong/3588/2018(H7N7)	A/wild bird/Shandong/3588/2018(H7N7)	A / H7N7	LPAI	E1	Asia / China / Shandong Province	Wild bird	Conghui Zhao (Fujian Agriculture and Forestry University)	Harbin Veterinary Research Institute (CAAS)			Conghui Zhao, Jing Guo, Xianying Zeng, Jianzhong Shi, Guohua Deng, Yaping Zhang, Yanwen Wang, Qi Ma, Xinxin Gao, Pengfei Cui, Liling Liu, Xuyong Li, Hualan Chen Novel H7N7 avian influenza viruses detected in migratory wild birds in eastern China between 2018 and 2020 , (): ,	Harbin Veterinary Research Institute (CAAS)		2018-11-28		2022-05-10	2022-05-10
EPI_ISL_6781398	EPI1930795|A/mallard/South Korea/34X-2/2021	A/mallard/South Korea/34X-2/2021	A / H7N7	LPAI		Asia / Korea, Republic of	Mallard				Na,E.J.; Kim,Y.S.; Kim,Y.J.; Park,J.S.; Oem,J.K.; Kim,Y.-S.; Kim,Y.-J.; Park,J.-S.; Oem,J.-K.				2021-01-27			2021-08-16
EPI_ISL_6781375	EPI1930787|A/mallard/South Korea/20X-20/2021	A/mallard/South Korea/20X-20/2021	A / H7N9	LPAI		Asia / Korea, Republic of	Mallard				Na,E.J.; Kim,Y.S.; Kim,Y.J.; Park,J.S.; Oem,J.K.; Kim,Y.-S.; Kim,Y.-J.; Park,J.-S.; Oem,J.-K.				2021-01-06			2021-08-16
EPI_ISL_4071216	EPI1902734|A/Mallard (Anas platyrhynchos)/South Korea/KNU2019-25/2019	A/Mallard (Anas platyrhynchos)/South Korea/KNU2019-25/2019	A / H7N3	LPAI		Asia / Korea, Republic of	Mallard				Bal,J.; Duong,B.T.; Sung,H.W.; Yeo,S.J.; Park,H.				2019-03-07			2020-12-22
EPI_ISL_4071215	EPI1902726|A/Mallard (Anas platyrhynchos)/South Korea/KNU2019-14/2019	A/Mallard (Anas platyrhynchos)/South Korea/KNU2019-14/2019	A / H7N7	LPAI		Asia / Korea, Republic of	Mallard				Bal,J.; Duong,B.T.; Sung,H.W.; Yeo,S.J.; Park,H.				2019-02-27			2020-12-21
EPI_ISL_4071213	EPI1902710|A/Mallard (Anas platyrhynchos)/South Korea/KNU2019-33/2019	A/Mallard (Anas platyrhynchos)/South Korea/KNU2019-33/2019	A / H7N7	LPAI		Asia / Korea, Republic of	Mallard				Bal,J.; Duong,B.T.; Sung,H.W.; Yeo,S.J.; Park,H.				2019-03-18			2020-12-21
EPI_ISL_4061753	EPI1896455|A/mallard/Jiangxi/37/2014	A/mallard/Jiangxi/37/2014	A / H7N3	LPAI		Asia / China / Jiangxi Province	Mallard				Wan,T.				2014-11-11	nonstructural protein 2		2021-06-01
EPI_ISL_502881	EPI1775953|A/quail/Hebei/0607/2018	A/quail/Hebei/0607/2018	A / H7N9	HPAI		Asia / China / Hebei Province	Quail				Cui,H.				2018-06-07			2020-05-21
EPI_ISL_381055	EPI1564471|A/duck/Japan/AQ-HE30-1/2018(H7N3)	A/duck/Japan/AQ-HE30-1/2018(H7N3)	A / H7N3	HPAI		Asia / Japan	Cairina moschata				Shibata,A.; Harada,R.; Okamatsu,M.; Matsuno,K.; Sakoda,Y.; Osaka,H.				2018-03-01			2018-08-07
EPI_ISL_381054	EPI1564466|A/duck/Japan/AQ-HE29-52/2017	A/duck/Japan/AQ-HE29-52/2017	A / H7N9	HPAI		Asia / Japan	Cairina moschata				Shibata,A.; Okamatsu,M.; Sumiyoshi,R.; Matsuno,K.; Osaka,H.; Sakoda,Y.				2017-09-21			2018-03-02
EPI_ISL_381050	EPI1564434|A/duck/Japan/AQ-HE28-3/2016	A/duck/Japan/AQ-HE28-3/2016	A / H7N9	LPAI		Asia / Japan	Cairina moschata				Shibata,A.; Okamatsu,M.; Sumiyoshi,R.; Matsuno,K.; Osaka,H.; Sakoda,Y.				2016-05-23			2018-03-02
EPI_ISL_322178	EPI1279356|A/duck/Japan/AQ-HE30-1/2018	A/duck/Japan/AQ-HE30-1/2018	A / H7N3	HPAI		Asia / Japan / Aichi	Cairina moschata	Seiichiro Fujisaki (National Institute of Infectious Diseases (NIID))	National Institute of Infectious Diseases (NIID)			Shibata,A., Harada,R., Okamatsu,M., Matsuno,K., Sakoda,Y. and Osaka,H. New reassortant H7N3 highly pathogenic avian influenza virus isolated from duck meat product of flight passenger in Japan. , (): ,	Animal Quarantine Service, Ministry of Agriculture, Forestry and Fisheries, Laboratory Department		2018-03-01	GISRS	2018-09-07	2018-09-07
EPI_ISL_279396	EPI1067574|A/duck/Japan/AQ-HE29-22/2017	A/duck/Japan/AQ-HE29-22/2017	A / H7N9	HPAI		Asia / Japan	Cairina moschata				Shibata,A.; Okamatsu,M.; Sumiyoshi,R.; Matsuno,K.; Osaka,H.; Sakoda,Y.				2017-06-23			2017-08-10
EPI_ISL_4882548	EPI1919183|A/silkie Chicken/Hong Kong/1772/2014	A/silkie Chicken/Hong Kong/1772/2014	A / H7N9	LPAI	ex/e1	Asia / Hong Kong (SAR)	Gallus gallus domesticus	Su Wen (Li Ka Shing Faculty of Medicine, The University of Hong Kong / Centre of Influenza Research)	Li Ka Shing Faculty of Medicine, The University of Hong Kong				Li Ka Shing Faculty of Medicine, The University of Hong Kong	1772	2014-01-27		2021-10-06	2021-10-06
EPI_ISL_1520374	EPI1857209|A/Chicken/Shanxi/1012/2021	A/Chicken/Shanxi/1012/2021	A / H7N9	HPAI		Asia / China / Shanxi Province	Gallus gallus domesticus	Jia Weixin (South China Agricultural University / Veterinary Medicine College)	South China Agricultural University				South China Agricultural University Veterinary Medicine College		2021-02-10		2021-11-26	2021-04-09
EPI_ISL_1520372	EPI1857201|A/Chicken/Hebei/1011/2021	A/Chicken/Hebei/1011/2021	A / H7N9	HPAI		Asia / China / Hebei Province	Gallus gallus domesticus	Jia Weixin (South China Agricultural University / Veterinary Medicine College)	South China Agricultural University				South China Agricultural University Veterinary Medicine College		2021-01-10		2021-04-09	2021-04-09
EPI_ISL_1520369	EPI1857193|A/Chicken/Hebei/1010/2021	A/Chicken/Hebei/1010/2021	A / H7N9	HPAI		Asia / China / Hebei Province	Gallus gallus domesticus	Jia Weixin (South China Agricultural University / Veterinary Medicine College)	South China Agricultural University				South China Agricultural University Veterinary Medicine College		2021-03-10		2021-04-09	2021-04-09
EPI_ISL_1516445	EPI1857090|A/Chicken/Hebei/1009/2020	A/Chicken/Hebei/1009/2020	A / H7N9	HPAI		Asia / China / Hebei Province	Gallus gallus domesticus	Jia Weixin (South China Agricultural University / Veterinary Medicine College)	South China Agricultural University				South China Agricultural University Veterinary Medicine College		2020-11-30		2021-04-09	2021-04-09
EPI_ISL_1495987	EPI1856891|A/Chicken/Yunnan/LTF1008/2021	A/Chicken/Yunnan/1008/2021	A / H7N9	HPAI		Asia / China / Yunnan Province	Gallus gallus domesticus	Jia Weixin (South China Agricultural University / Veterinary Medicine College)	South China Agricultural University				South China Agricultural University Veterinary Medicine College		2021-03-09		2021-11-28	2021-04-07
EPI_ISL_1495982	EPI1856883|A/Chicken/Yunnan/XLY1007/2021	A/Chicken/Yunnan/1007/2021	A / H7N9	HPAI		Asia / China / Yunnan Province	Gallus gallus domesticus	Jia Weixin (South China Agricultural University / Veterinary Medicine College)	South China Agricultural University				South China Agricultural University Veterinary Medicine College		2021-03-08		2021-11-27	2021-04-07
EPI_ISL_1495981	EPI1856875|A/Chicken/Yunnan/WXK1006/2021	A/Chicken/Yunnan/1006/2021	A / H7N9	HPAI		Asia / China / Yunnan Province	Gallus gallus domesticus	Jia Weixin (South China Agricultural University / Veterinary Medicine College)	South China Agricultural University				South China Agricultural University Veterinary Medicine College		2021-03-01		2021-11-27	2021-04-07
EPI_ISL_1495971	EPI1856870|A/Chicken/Yunnan/CJH1005/2021	A/Chicken/Yunnan/1005/2021	A / H7N9	HPAI		Asia / China / Yunnan Province	Gallus gallus domesticus	Jia Weixin (South China Agricultural University / Veterinary Medicine College)	South China Agricultural University			Xinkui Zhang, Yujia Yang, Xinyu Han, Dandan Wei, Beibei Niu, Qiuhong Huang, Yan Li, Huifang Yin, Xianpeng Zhang, Ming Liao, Weixin Jia Unique phenomenon of H5 highly pathogenic avian influenza virus in China: co-circulation of Clade 2.3.4.4b H5N1 and H5N6 results in diversity of H5 Virus https://doi.org/10.1080/22221751.2025.2502005 Emerging Microbes &amp; Infections, (): , , 2025	South China Agricultural University Veterinary Medicine College		2021-02-23		2021-04-15	2021-04-07
EPI_ISL_1495970	EPI1856859|A/Chicken/Yunnan/CJL1004/2021	A/Chicken/Yunnan/1004/2021	A / H7N9	HPAI		Asia / China / Yunnan Province	Gallus gallus domesticus	Jia Weixin (South China Agricultural University / Veterinary Medicine College)	South China Agricultural University				South China Agricultural University Veterinary Medicine College		2021-02-10		2021-11-27	2021-04-07
EPI_ISL_1495153	EPI1856848|A/Chicken/Yunnan/ZMM1003/2021	A/Chicken/Yunnan/1003/2021	A / H7N9	HPAI		Asia / China / Yunnan Province	Gallus gallus domesticus	Jia Weixin (South China Agricultural University / Veterinary Medicine College)	South China Agricultural University				South China Agricultural University Veterinary Medicine College		2021-02-10		2021-11-27	2021-04-07
EPI_ISL_1495152	EPI1856840|A/Chicken/Yunnan/WYF1002/2021	A/Chicken/Yunnan/1002/2021	A / H7N9	HPAI		Asia / China / Yunnan Province	Gallus gallus domesticus	Jia Weixin (South China Agricultural University / Veterinary Medicine College)	South China Agricultural University				South China Agricultural University Veterinary Medicine College		2021-02-10		2021-11-27	2021-04-07
EPI_ISL_1495150	EPI1856832|A_Chichen_China_YN1001_H7N9	A/Chicken/Yunnan/1001/2021	A / H7N9	HPAI		Asia / China / Yunnan Province	Gallus gallus domesticus	Jia Weixin (South China Agricultural University / Veterinary Medicine College)	South China Agricultural University				South China Agricultural University Veterinary Medicine College		2021-02-10		2021-11-27	2021-04-07
EPI_ISL_436711	EPI1737538|A/chicken/Henan/zk01/2017	A/chicken/Henan/zk01/2017	A / H7N9	HPAI	egg	Asia / China / Henan Province	Gallus gallus domesticus	Meilin Jin (State Key Laboratory of Agriculture Microbiology, Huazhong Agric / Laboratory of Animal Virology, College of Veterinary Medicine)	State Key Laboratory of Agriculture Microbiology, Huazhong Agric		meilin,Jin		Department of Preventive Veterinary Medicine,College of Animal Science & Medicine,Huazhong Agricultural University		2017-05-01		2020-05-07	2020-05-07
EPI_ISL_436706	EPI1737498|A/chick/Guangxi/YL01/2017	A/chick/Guangxi/YL01/2017	A / H7N9	HPAI	egg	Asia / China / Guangxi Zhuang Autonomous Region	Gallus gallus domesticus	Meilin Jin (State Key Laboratory of Agriculture Microbiology, Huazhong Agric / Laboratory of Animal Virology, College of Veterinary Medicine)	State Key Laboratory of Agriculture Microbiology, Huazhong Agric		Meilin,Jin		Department of Preventive Veterinary Medicine,College of Animal Science & Medicine,Huazhong Agricultural University		2017-05-01		2020-05-07	2020-05-07
EPI_ISL_436691	EPI1737369|A/chick/Hubei/XC01/2017	A/chick/Hubei/XC01/2017	A / H7N9	LPAI	egg	Asia / China / Hubei Province	Gallus gallus domesticus	Meilin Jin (State Key Laboratory of Agriculture Microbiology, Huazhong Agric / Laboratory of Animal Virology, College of Veterinary Medicine)	State Key Laboratory of Agriculture Microbiology, Huazhong Agric		Meilin,Jin		Department of Preventive Veterinary Medicine,College of Animal Science & Medicine,Huazhong Agricultural University		2017-05-01		2020-05-07	2020-05-07
EPI_ISL_336036	EPI1345900|A_Chicken_HK_YO84_2016_H7	A/Chicken/HK/YO84/2016	A / H7N9	LPAI		Asia / Hong Kong (SAR)	Gallus gallus domesticus	Samuel Mo Sheung Cheng (The University of Hong Kong / School of Public Health)	The University of Hong Kong	A_Chicken_HK_YO84_2016	Daniel,Chu; Cheng, Samuel	Louisa L Y Chan, Kenrie P Y Hui, Denise I T Kuok, Christine H T Bui, Ka-chun Ng, Chris K P Mok, Zi-feng Yang, Wenda Guan, Leo L M Poon, Nanshan Zhong, J S Malik Peiris, John M Nicholls, Michael C W Chan Risk Assessment of the Tropism and Pathogenesis of the Highly Pathogenic Avian Influenza A/H7N9 Virus Using Ex Vivo and In Vitro Cultures of Human Respiratory Tract https://doi.org/10.1093/infdis/…	The University of Hong Kong	A_Chicken_HK_YO84_2016	2016-05-16		2023-06-02	2019-01-23
EPI_ISL_315152	EPI1257514|A/Enviroment/Xuzhou/4030/2018	A/Enviroment/Xuzhou/4030/2018	A / H7N9	HPAI	e1	Asia / China / Jiangsu Provice	Gallus gallus domesticus	Xian Qi (Jiangsu Provincial Center for Disease Control & Prevention)	Jiangsu Provincial Center for Disease Control & Prevention						2018-01-29		2018-07-12	2018-07-11
EPI_ISL_291131	EPI1139890|A/Chicken/Jiangsu/1/2018(H7N4)	A/Chicken/Jiangsu/1/2018(H7N4)	A / H7N4	LPAI		Asia / China / Jiangsu Provice	Gallus gallus domesticus	Lunbiao Cui (Jiangsu Provincial Center for Disease Control & Prevention)	Jiangsu Provincial Center for Disease Control & Prevention				Jiangsu Provincial Center for Disease Control & Prevention		2018-01-06		2018-01-11	2018-01-11
EPI_ISL_707687	EPI1836927|A/pigeon/Jiangxi/3.14_NCDZT34U-O/2016	A/pigeon/Jiangxi/3.14_NCDZT34U-O/2016	A / H7N9	LPAI		Asia / China / Jiangxi Province	Pigeon				Bi,Y.; Li,J.; Li,S.; Fu,G.; Jin,T.; Zhang,C.; Yang,Y.; Ma,Z.; Tian,W.; Xiao,S.; Li,L.; Yin,R.; Zhang,Y.; Wang,L.; Qin,Y.; Yao,Z.; Meng,F.; Hu,D.; Li,D.; Wong,G.; Liu,F.; Lv,N.; Fu,L.; Peng,Y.; Ma,J.; Sharshov,K.; Shestopalov,A.; Gulyaeva,M.; Gao,G.F.; Chen,J.; Shi,Y.; Liu,W.J.; Chu,D.; Huang,Y.; Liu,Y.; Liu,L.; Chen,Q.; Shi,W.				2016-03-14			2020-10-09
EPI_ISL_707686	EPI1836919|A/pigeon/Jiangxi/1.11_NCDZT54F2-OC/2017	A/pigeon/Jiangxi/1.11_NCDZT54F2-OC/2017	A / H7N9	LPAI		Asia / China / Jiangxi Province	Pigeon				Bi,Y.; Li,J.; Li,S.; Fu,G.; Jin,T.; Zhang,C.; Yang,Y.; Ma,Z.; Tian,W.; Xiao,S.; Li,L.; Yin,R.; Zhang,Y.; Wang,L.; Qin,Y.; Yao,Z.; Meng,F.; Hu,D.; Li,D.; Wong,G.; Liu,F.; Lv,N.; Fu,L.; Peng,Y.; Ma,J.; Sharshov,K.; Shestopalov,A.; Gulyaeva,M.; Gao,G.F.; Chen,J.; Shi,Y.; Liu,W.J.; Chu,D.; Huang,Y.; Liu,Y.; Liu,L.; Chen,Q.; Shi,W.				2017-01-11			2020-10-09
EPI_ISL_697824	EPI1836839|A/pigeon/Fujian/1.17_FZHX0111-C/2017, EPI1820565|A/pigeon/Fujian/1.17_FZHX0111-C/2017	A/pigeon/Fujian/1.17_FZHX0111-C/2017	A / H7N8	LPAI		Asia / China / Fujian Province	Pigeon				Bi,Y.; Li,J.; Li,S.; Fu,G.; Jin,T.; Zhang,C.; Yang,Y.; Ma,Z.; Tian,W.; Xiao,S.; Li,L.; Yin,R.; Zhang,Y.; Wang,L.; Qin,Y.; Yao,Z.; Meng,F.; Hu,D.; Li,D.; Wong,G.; Liu,F.; Lv,N.; Fu,L.; Peng,Y.; Ma,J.; Sharshov,K.; Shestopalov,A.; Gulyaeva,M.; Gao,G.F.; Chen,J.; Shi,Y.; Liu,W.J.; Chu,D.; Huang,Y.; Liu,Y.; Liu,L.; Chen,Q.; Shi,W.				2017-01-17			2020-10-09
EPI_ISL_4071214	EPI1902718|A/White-fronted goose (Anser albifrons)/South Korea/KNU2019-39/2019	A/White-fronted goose (Anser albifrons)/South Korea/KNU2019-39/2019	A / H7N7	LPAI		Asia / Korea, Republic of	White-fronted goose				Bal,J.; Duong,B.T.; Sung,H.W.; Yeo,S.J.; Park,H.				2019-03-19			2020-12-21
EPI_ISL_393520	EPI1601920|A/White-fronted Goose/South Korea/KNU18-119/2018	A/White-fronted Goose/South Korea/KNU18-119/2018	A / H7N7	LPAI	E1	Asia / Korea, Republic of	White-fronted goose				Duong,B.T.; Trinh,T.T.; Tuong,H.T.; Than,D.D.; Yeo,S.J.; Woo,S.H.; Park,H.				2018-12-31	passage details: E1		2019-09-20
EPI_ISL_445052	EPI1738390|A/eastern curlew/Liaoning/dandong95	A/eastern curlew/Liaoning/dandong95/2019	A / H7N4	LPAI	egg	Asia / China / Liaoning Province / Dandong	Eastern curlew	Hongliang Chai (Northeast Forestry University / College of Wildlife Resources)	Northeast Forestry University				College of Wildlife and Protected Areas, Northeast Forestry University		2019-04-26		2021-09-29	2020-05-14
EPI_ISL_445051	EPI1738398|A/eastern curlew/Liaoning/dandong688/2019	A/eastern curlew/Liaoning/dandong688/2019	A / H7N4	LPAI	egg	Asia / China / Liaoning Province / Dandong	Eastern curlew	Hongliang Chai (Northeast Forestry University / College of Wildlife Resources)	Northeast Forestry University				College of Wildlife and Protected Areas, Northeast Forestry University		2019-04-26		2021-09-29	2020-05-14
EPI_ISL_445002	EPI1738406|A/eastern curlew/Liaoning/dandong36/2019	A/eastern curlew/Liaoning/dandong36/2019	A / H7N4	LPAI	egg	Asia / China / Liaoning Province / Dandong	Eastern curlew	Hongliang Chai (Northeast Forestry University / College of Wildlife Resources)	Northeast Forestry University				College of Wildlife and Protected Areas, Northeast Forestry University		2019-04-26		2021-09-29	2020-05-14
EPI_ISL_445001	EPI1738342|A/eastern curlew/Liaoning/dandong1144/2019	A/eastern curlew/Liaoning/dandong1144/2019	A / H7N4	LPAI	egg	Asia / China / Liaoning Province / Dandong	Eastern curlew	Hongliang Chai (Northeast Forestry University / College of Wildlife Resources)	Northeast Forestry University				College of Wildlife and Protected Areas, Northeast Forestry University		2019-04-26		2021-09-29	2020-05-14
EPI_ISL_445093	EPI1738350|A/shorebird/Liaoning/dandong786/2019	A/shorebird/Liaoning/dandong786/2019	A / H7N4	LPAI	egg	Asia / China / Liaoning Province / Dandong	Wild waterfowl	Hongliang Chai (Northeast Forestry University / College of Wildlife Resources)	Northeast Forestry University				College of Wildlife and Protected Areas, Northeast Forestry University		2019-04-26		2021-09-29	2020-05-15
EPI_ISL_445092	EPI1738358|A/shorebird/Liaoning/dandong603/2019	A/shorebird/Liaoning/dandong603/2019	A / H7N4	LPAI	egg	Asia / China / Liaoning Province / Dandong	Wild waterfowl	Hongliang Chai (Northeast Forestry University / College of Wildlife Resources)	Northeast Forestry University				College of Wildlife and Protected Areas, Northeast Forestry University		2019-04-26		2021-09-29	2020-05-15
EPI_ISL_445091	EPI1738366|A/shorebird/Liaoning/dandong386/2019	A/shorebird/Liaoning/dandong386/2019	A / H7N4	LPAI	egg	Asia / China / Liaoning Province / Dandong	Wild waterfowl	Hongliang Chai (Northeast Forestry University / College of Wildlife Resources)	Northeast Forestry University				College of Wildlife and Protected Areas, Northeast Forestry University		2019-04-26		2021-09-29	2020-05-15
EPI_ISL_445090	EPI1738374|A/shorebird/Liaoning/dandong371/2019	A/shorebird/Liaoning/dandong371/2019	A / H7N4	LPAI	egg	Asia / China / Liaoning Province / Dandong	Wild waterfowl	Hongliang Chai (Northeast Forestry University / College of Wildlife Resources)	Northeast Forestry University				College of Wildlife and Protected Areas, Northeast Forestry University		2019-04-26		2021-09-29	2020-05-15
EPI_ISL_278520	EPI1062333|A/Bean goose/Hubei/CH-i177/2017_H7N7)	A/Bean goose/Hubei/CH-i177/2017_H7N7	A / H7N7	LPAI	egg2	Asia / China / Hubei Province	Anser anser	Jianjun Chen (Wuhan Institute of Virology / Chinese Academy of Sciences)	Wuhan Institute of Virology						2017-02-24		2018-01-29	2017-09-16
EPI_ISL_278519	EPI1062325|A/Bean goose/Hubei/CH-I299/2017_H7N7	A/Bean goose/Hubei/CH-I299/2017_H7N7	A / H7N7	LPAI	egg1	Asia / China / Hubei Province	Anser anser	Jianjun Chen (Wuhan Institute of Virology / Chinese Academy of Sciences)	Wuhan Institute of Virology						2017-02-24		2018-01-29	2017-09-16
EPI_ISL_18042586	EPI2654022|A/Chicken/HeB/363-4/2022	A/Chicken/HeB/363-4/2022	A / H7N9	HPAI		Asia / China / Hebei Province	Animal	Jia Weixin (South China Agricultural University / Veterinary Medicine College)	South China Agricultural University				South China Agricultural University Veterinary Medicine College		2022-04-28		2023-07-26	2023-07-26
EPI_ISL_200582	EPI666973|A/Shandong/C44/2015(Mixed)_HA_|H7N9	A/Shandong/C44/2015(Mixed)	A / H7N9	LPAI		Asia / China	Avian	Yuhai Bi (Institute of Microbiology, Chinese Academy of Sciences)	Institute of Microbiology, Chinese Academy of Sciences						2015-04-10		2015-10-21	2015-10-21
EPI_ISL_200581	EPI666965|A/pigeon/Jiangsu/12.30 WZNHQ028-P/2014(Mixed)_HA_|H7N9	A/pigeon/Jiangsu/12.30 WZNHQ028-P/2014(Mixed)	A / H7N9	LPAI		Asia / China	Avian	Yuhai Bi (Institute of Microbiology, Chinese Academy of Sciences)	Institute of Microbiology, Chinese Academy of Sciences						2014-12-30		2015-10-21	2015-10-21
EPI_ISL_19298037	EPI3474144|A/chicken/Sichuan/QG1/2023(H7N9)	A/chicken/Sichuan/QG1/2023(H7N9)	A / H7N9	HPAI		Asia / China / Sichuan Province	Chicken	Jiahao Zhang (South China Agricultural University / College of Veterinary Medicine)	South China Agricultural University				SOUTH CHINA AGRICULTURAL UNIVERSITY		2023-07-01		2024-07-30	2024-07-30
EPI_ISL_223201	EPI767552|A/chicken/Wuxi/SC6395/2015/H7N2	A/chicken/Wuxi/SC6395/2015/H7N2	A / H7N2	LPAI		Asia / China / Jiangsu Provice	Chicken	Maijuan Ma (Beijing Institute of Microbiology and Epidemiology / State Key Laboratory of Pathogen and Biosecurity)	Beijing Institute of Microbiology and Epidemiology		Maijuan,Ma	Teng Zhao, Yan-Hua Qian, Shan-Hui Chen, Guo-Lin Wang, Meng-Na Wu, Yong Huang, Guang-Yuan Ma, Li-Qun Fang, Gregory C. Gray, Bing Lu, Yi-Gang Tong, Mai-Juan Ma, Wu-Chun Cao Novel H7N2 and H5N6 Avian Influenza A Viruses in Sentinel Chickens: A Sentinel Chicken Surveillance Study https://doi.org/10.3389/fmicb.2016.01766 Frontiers in Microbiology, (): , , 2016	Beijing Institute of Microbiology and Epidemiology		2014-05-07		2016-06-07	2016-06-07
EPI_ISL_223199	EPI767530|A/chicken/Wuxi/SC4315/2015/H7N2	A/chicken/Wuxi/SC4315/2015/H7N2	A / H7N2	LPAI		Asia / China / Jiangsu Provice	Chicken	Maijuan Ma (Beijing Institute of Microbiology and Epidemiology / State Key Laboratory of Pathogen and Biosecurity)	Beijing Institute of Microbiology and Epidemiology		Maijuan,Ma;Teng,Zhao;Guolin,Wang	Teng Zhao, Yan-Hua Qian, Shan-Hui Chen, Guo-Lin Wang, Meng-Na Wu, Yong Huang, Guang-Yuan Ma, Li-Qun Fang, Gregory C. Gray, Bing Lu, Yi-Gang Tong, Mai-Juan Ma, Wu-Chun Cao Novel H7N2 and H5N6 Avian Influenza A Viruses in Sentinel Chickens: A Sentinel Chicken Surveillance Study https://doi.org/10.3389/fmicb.2016.01766 Frontiers in Microbiology, (): , , 2016	Beijing Institute of Microbiology and Epidemiology		2014-06-19		2017-03-26	2016-06-07
EPI_ISL_200614	EPI667229|A/chicken/Guangdong/04.16 SZLGWL001/2015(Mixed)_HA_|H7N9	A/chicken/Guangdong/04.16 SZLGWL001/2015(Mixed)	A / H7N9	LPAI		Asia / China	Chicken	Yuhai Bi (Institute of Microbiology, Chinese Academy of Sciences)	Institute of Microbiology, Chinese Academy of Sciences						2015-04-16		2015-10-21	2015-10-21
EPI_ISL_163736	EPI534437|ZJCH7-201403HA	A/Chicken/Zhejiang/3/2014	A / H7N9	LPAI		Asia / China / Zhejiang	Chicken	Yi Sun (Zhejiang Provincial Center for Disease Control and Prevention)	Zhejiang Provincial Center for Disease Control and Prevention	ZJCH7-201403	Sun, Y; Zhang, YJ		Zhejiang Provincial Center for Disease Control and Prevention	ZJC-20140120	2014-01-20		2014-07-09	2014-07-09
EPI_ISL_163735	EPI534429|ZJCH7-201402HA	A/Chicken/Zhejiang/2/2014	A / H7N9	LPAI		Asia / China / Zhejiang	Chicken	Yi Sun (Zhejiang Provincial Center for Disease Control and Prevention)	Zhejiang Provincial Center for Disease Control and Prevention	ZJCH7-201402	Sun, Y; Zhang, YJ		Zhejiang Provincial Center for Disease Control and Prevention	ZJC-20140117	2014-01-17		2014-07-09	2014-07-09
EPI_ISL_163734	EPI534421|ZJCH7-201401HA	A/Chicken/Zhejiang/1/2014	A / H7N9	LPAI		Asia / China / Zhejiang	Chicken	Yi Sun (Zhejiang Provincial Center for Disease Control and Prevention)	Zhejiang Provincial Center for Disease Control and Prevention	ZJCH7-201401	Sun, Y; Zhang, YJ		Zhejiang Provincial Center for Disease Control and Prevention	ZJC-20140127	2014-01-27		2014-07-09	2014-07-09
EPI_ISL_18042580	EPI2653988|A/Chicken/HeB/257-3/2022	A/Chicken/HeB/257-3/2022	A / H7N9	HPAI		Asia / China / Hebei Province	Chicken	Jia Weixin (South China Agricultural University / Veterinary Medicine College)	South China Agricultural University				South China Agricultural University Veterinary Medicine College		2022-03-23		2023-07-26	2023-07-26
EPI_ISL_18042579	EPI2653987|A/Chicken/HeB/229-4/2022	A/Chicken/HeB/229-4/2022	A / H7N9	HPAI		Asia / China / Hebei Province	Chicken	Jia Weixin (South China Agricultural University / Veterinary Medicine College)	South China Agricultural University				South China Agricultural University Veterinary Medicine College		2022-03-10		2023-07-26	2023-07-26
EPI_ISL_18042578	EPI2653986|A/Chicken/SD/1401-2/2022	A/Chicken/SD/1401-2/2022	A / H7N9	HPAI		Asia / China / Shandong Province	Chicken	Jia Weixin (South China Agricultural University / Veterinary Medicine College)	South China Agricultural University				South China Agricultural University Veterinary Medicine College		2021-11-16		2023-07-26	2023-07-26
EPI_ISL_18042577	EPI2653985|A/Chicken/HeB/229-2/2022	A/Chicken/HeB/229-2/2022	A / H7N9	HPAI		Asia / China / Hebei Province	Chicken	Jia Weixin (South China Agricultural University / Veterinary Medicine College)	South China Agricultural University				South China Agricultural University Veterinary Medicine College		2022-03-10		2023-07-26	2023-07-26
EPI_ISL_4071296	EPI1902812|A/chicken/China/SDL124/2015	A/chicken/China/SDL124/2015	A / H7N9	LPAI		Asia / China	Chicken				Wang,G.; Liu,D.; Hu,J.; Gu,M.; Wang,X.; He,D.; Zhang,L.; Li,J.; Zheng,X.; Zeng,Z.; Liu,H.; Hu,S.; Peng,D.; Jiao,X.; Liu,X.				2015-01-01			2020-12-22
EPI_ISL_378717	EPI1551339|A/chicken/Guangdong/HZLH1/2017	A/chicken/Guangdong/HZLH1/2017	A / H7N9	HPAI		Asia / China	Chicken				He,L.; Liu,D.; Hu,J.; Sun,W.; Gao,R.; Shi,L.; He,D.; Li,B.; Wang,X.; Gu,M.; Hu,S.; Liu,X.; Hu,Z.; Chen,S.; Peng,D.				2017-02-12			2017-11-27
EPI_ISL_378716	EPI1551338|A/chicken/Hebei/SJ27/2017	A/chicken/Hebei/SJ27/2017	A / H7N9	HPAI		Asia / China	Chicken				He,L.; Liu,D.; Hu,J.; Sun,W.; Gao,R.; Shi,L.; He,D.; Li,B.; Wang,X.; Gu,M.; Hu,S.; Liu,X.; Hu,Z.; Chen,S.; Peng,D.				2017-05-14			2017-11-27
EPI_ISL_378715	EPI1551337|A/chicken/Guangxi/GX102/2017	A/chicken/Guangxi/GX102/2017	A / H7N9	HPAI		Asia / China	Chicken				He,L.; Liu,D.; Hu,J.; Sun,W.; Gao,R.; Shi,L.; He,D.; Li,B.; Wang,X.; Gu,M.; Hu,S.; Liu,X.; Hu,Z.; Chen,S.; Peng,D.				2017-03-06			2017-11-27
EPI_ISL_378714	EPI1551336|A/chicken/Henan/HNXY1/2017	A/chicken/Henan/HNXY1/2017	A / H7N9	HPAI		Asia / China	Chicken				He,L.; Liu,D.; Hu,J.; Sun,W.; Gao,R.; Shi,L.; He,D.; Li,B.; Wang,X.; Gu,M.; Hu,S.; Liu,X.; Hu,Z.; Chen,S.; Peng,D.				2017-05-05			2017-11-27
EPI_ISL_378713	EPI1551335|A/chicken/Guangxi/GX110/2017	A/chicken/Guangxi/GX110/2017	A / H7N9	HPAI		Asia / China	Chicken				He,L.; Liu,D.; Hu,J.; Sun,W.; Gao,R.; Shi,L.; He,D.; Li,B.; Wang,X.; Gu,M.; Hu,S.; Liu,X.; Hu,Z.; Chen,S.; Peng,D.				2017-03-28			2017-11-27
EPI_ISL_378712	EPI1551334|A/chicken/Jiangsu/YZLH37/2017	A/chicken/Jiangsu/YZLH37/2017	A / H7N9	LPAI		Asia / China	Chicken				He,L.; Liu,D.; Hu,J.; Sun,W.; Gao,R.; Shi,L.; He,D.; Li,B.; Wang,X.; Gu,M.; Hu,S.; Liu,X.; Hu,Z.; Chen,S.; Peng,D.				2017-03-07			2017-11-27
EPI_ISL_378711	EPI1551333|A/chicken/Jiangsu/JS/02/71/2017	A/chicken/Jiangsu/JS/02/71/2017	A / H7N9	LPAI		Asia / China	Chicken				He,L.; Liu,D.; Hu,J.; Sun,W.; Gao,R.; Shi,L.; He,D.; Li,B.; Wang,X.; Gu,M.; Hu,S.; Liu,X.; Hu,Z.; Chen,S.; Peng,D.				2017-02-27			2017-11-27
EPI_ISL_378710	EPI1551332|A/chicken/Jiangsu/TM261/2017	A/chicken/Jiangsu/TM261/2017	A / H7N9	LPAI		Asia / China	Chicken				He,L.; Liu,D.; Hu,J.; Sun,W.; Gao,R.; Shi,L.; He,D.; Li,B.; Wang,X.; Gu,M.; Hu,S.; Liu,X.; Hu,Z.; Chen,S.; Peng,D.				2017-02-20			2017-11-27
EPI_ISL_378709	EPI1551331|A/chicken/Anhui/AH395/2017	A/chicken/Anhui/AH395/2017	A / H7N9	LPAI		Asia / China	Chicken				He,L.; Liu,D.; Hu,J.; Sun,W.; Gao,R.; Shi,L.; He,D.; Li,B.; Wang,X.; Gu,M.; Hu,S.; Liu,X.; Hu,Z.; Chen,S.; Peng,D.				2017-03-06			2017-11-27
EPI_ISL_378708	EPI1551330|A/chicken/Anhui/AH388/2017	A/chicken/Anhui/AH388/2017	A / H7N9	LPAI		Asia / China	Chicken				He,L.; Liu,D.; Hu,J.; Sun,W.; Gao,R.; Shi,L.; He,D.; Li,B.; Wang,X.; Gu,M.; Hu,S.; Liu,X.; Hu,Z.; Chen,S.; Peng,D.				2017-02-14			2017-11-27
EPI_ISL_378707	EPI1551329|A/chicken/Heilongjiang/LJS15/2017	A/chicken/Heilongjiang/LJS15/2017	A / H7N9	LPAI		Asia / China	Chicken				He,L.; Liu,D.; Hu,J.; Sun,W.; Gao,R.; Shi,L.; He,D.; Li,B.; Wang,X.; Gu,M.; Hu,S.; Liu,X.; Hu,Z.; Chen,S.; Peng,D.				2017-01-14			2017-11-27
EPI_ISL_280467	EPI1074602|A/chicken/Guangdong/J2/2017	A/chicken/Guangdong/J2/2017	A / H7N9	HPAI		Asia / China	Chicken				Chen,J.; Zhang,J.; Zhu,W.; Zhang,Y.; Tan,H.; Liu,M.; Cai,M.; Shen,J.; Ly,H.				2017-02	Influenza RNA-dependent RNA polymerase subunit PB2; Region: Flu_PB2; pfam00604		2017-03-30
EPI_ISL_280466	EPI1074594|A/chicken/Guangdong/J1/2017	A/chicken/Guangdong/J1/2017	A / H7N9	HPAI		Asia / China	Chicken				Chen,J.; Zhang,J.; Zhu,W.; Zhang,Y.; Tan,H.; Liu,M.; Cai,M.; Shen,J.; Ly,H.				2017-02	Influenza RNA-dependent RNA polymerase subunit PB2; Region: Flu_PB2; pfam00604		2017-03-30
EPI_ISL_206847	EPI692614|A/chicken/Huai'an/003/2015	A/chicken/Huai'an/003/2015	A / H7N9	LPAI		Asia / China	Chicken				Yang,P.; Yan,Q.; Zhang,M.; Liu,C.; Shi,Y.; Yao,H.; He,N.				2015-02-05			2015-02-26
EPI_ISL_180157	EPI593652|A/chicken/Zhangzhou/8829/2014	A/chicken/Zhangzhou/8829/2014	A / H7N9	LPAI	passage details: E1	Asia / China	Chicken				Lam,T.Y.; Zhou,B.; Wang,J.; Chai,Y.; Shen,Y.; Chen,X.; Ma,C.; Hong,W.; Chen,Y.; Zhang,Y.; Duan,L.; Chen,P.; Jiang,J.; Li,L.; Poon,L.M.; Webby,R.J.; Smith,D.K.; Leung,G.M.; Peiris,J.M.; Holmes,E.C.; Guan,Y.; Zhu,H.				2014-06-30	passage details: E1		2015-01-09
EPI_ISL_180156	EPI593645|A/chicken/Zhangzhou/8585/2014	A/chicken/Zhangzhou/8585/2014	A / H7N9	LPAI	passage details: E1	Asia / China	Chicken				Lam,T.Y.; Zhou,B.; Wang,J.; Chai,Y.; Shen,Y.; Chen,X.; Ma,C.; Hong,W.; Chen,Y.; Zhang,Y.; Duan,L.; Chen,P.; Jiang,J.; Li,L.; Poon,L.M.; Webby,R.J.; Smith,D.K.; Leung,G.M.; Peiris,J.M.; Holmes,E.C.; Guan,Y.; Zhu,H.				2014-06-23	passage details: E1		2015-01-09
EPI_ISL_180149	EPI593548|A/chicken/Jiangxi/18515/2014	A/chicken/Jiangxi/18515/2014	A / H7N9	LPAI	passage details: E1	Asia / China	Chicken				Lam,T.Y.; Zhou,B.; Wang,J.; Chai,Y.; Shen,Y.; Chen,X.; Ma,C.; Hong,W.; Chen,Y.; Zhang,Y.; Duan,L.; Chen,P.; Jiang,J.; Li,L.; Poon,L.M.; Webby,R.J.; Smith,D.K.; Leung,G.M.; Peiris,J.M.; Holmes,E.C.; Guan,Y.; Zhu,H.				2014-06-15	passage details: E1		2015-01-09
EPI_ISL_180148	EPI593541|A/chicken/Jiangxi/18513/2014	A/chicken/Jiangxi/18513/2014	A / H7N9	LPAI	passage details: E1	Asia / China	Chicken				Lam,T.Y.; Zhou,B.; Wang,J.; Chai,Y.; Shen,Y.; Chen,X.; Ma,C.; Hong,W.; Chen,Y.; Zhang,Y.; Duan,L.; Chen,P.; Jiang,J.; Li,L.; Poon,L.M.; Webby,R.J.; Smith,D.K.; Leung,G.M.; Peiris,J.M.; Holmes,E.C.; Guan,Y.; Zhu,H.				2014-06-15	passage details: E1		2015-01-09
EPI_ISL_180145	EPI593497|A/chicken/Jiangxi/18487/2014	A/chicken/Jiangxi/18487/2014	A / H7N9	LPAI	passage details: E1	Asia / China	Chicken				Lam,T.Y.; Zhou,B.; Wang,J.; Chai,Y.; Shen,Y.; Chen,X.; Ma,C.; Hong,W.; Chen,Y.; Zhang,Y.; Duan,L.; Chen,P.; Jiang,J.; Li,L.; Poon,L.M.; Webby,R.J.; Smith,D.K.; Leung,G.M.; Peiris,J.M.; Holmes,E.C.; Guan,Y.; Zhu,H.				2014-06-15	passage details: E1		2015-01-09
EPI_ISL_180141	EPI593469|A/chicken/Jiangxi/18482/2014	A/chicken/Jiangxi/18482/2014	A / H7N9	LPAI	passage details: E1	Asia / China	Chicken				Lam,T.Y.; Zhou,B.; Wang,J.; Chai,Y.; Shen,Y.; Chen,X.; Ma,C.; Hong,W.; Chen,Y.; Zhang,Y.; Duan,L.; Chen,P.; Jiang,J.; Li,L.; Poon,L.M.; Webby,R.J.; Smith,D.K.; Leung,G.M.; Peiris,J.M.; Holmes,E.C.; Guan,Y.; Zhu,H.				2014-06-15	passage details: E1		2015-01-09
EPI_ISL_180103	EPI593405|A/chicken/Jiangxi/18449/2014	A/chicken/Jiangxi/18449/2014	A / H7N9	LPAI	passage details: E1	Asia / China	Chicken				Lam,T.Y.; Zhou,B.; Wang,J.; Chai,Y.; Shen,Y.; Chen,X.; Ma,C.; Hong,W.; Chen,Y.; Zhang,Y.; Duan,L.; Chen,P.; Jiang,J.; Li,L.; Poon,L.M.; Webby,R.J.; Smith,D.K.; Leung,G.M.; Peiris,J.M.; Holmes,E.C.; Guan,Y.; Zhu,H.				2014-06-15	passage details: E1		2015-01-09
EPI_ISL_180100	EPI593381|A/chicken/Jiangxi/18008/2014	A/chicken/Jiangxi/18008/2014	A / H7N9	LPAI	passage details: E1	Asia / China	Chicken				Lam,T.Y.; Zhou,B.; Wang,J.; Chai,Y.; Shen,Y.; Chen,X.; Ma,C.; Hong,W.; Chen,Y.; Zhang,Y.; Duan,L.; Chen,P.; Jiang,J.; Li,L.; Poon,L.M.; Webby,R.J.; Smith,D.K.; Leung,G.M.; Peiris,J.M.; Holmes,E.C.; Guan,Y.; Zhu,H.				2014-06-07	passage details: E1		2015-01-09
EPI_ISL_180097	EPI593355|A/chicken/Shantou/4833/2014	A/chicken/Shantou/4833/2014	A / H7N9	LPAI	passage details: E1	Asia / China	Chicken				Lam,T.Y.; Zhou,B.; Wang,J.; Chai,Y.; Shen,Y.; Chen,X.; Ma,C.; Hong,W.; Chen,Y.; Zhang,Y.; Duan,L.; Chen,P.; Jiang,J.; Li,L.; Poon,L.M.; Webby,R.J.; Smith,D.K.; Leung,G.M.; Peiris,J.M.; Holmes,E.C.; Guan,Y.; Zhu,H.				2014-07-22	passage details: E1		2015-01-09
EPI_ISL_180096	EPI593334|A/chicken/Shantou/4816/2014	A/chicken/Shantou/4816/2014	A / H7N9	LPAI	passage details: E1	Asia / China	Chicken				Lam,T.Y.; Zhou,B.; Wang,J.; Chai,Y.; Shen,Y.; Chen,X.; Ma,C.; Hong,W.; Chen,Y.; Zhang,Y.; Duan,L.; Chen,P.; Jiang,J.; Li,L.; Poon,L.M.; Webby,R.J.; Smith,D.K.; Leung,G.M.; Peiris,J.M.; Holmes,E.C.; Guan,Y.; Zhu,H.				2014-07-22	passage details: E1		2015-01-09
EPI_ISL_180095	EPI593348|A/chicken/Shantou/4832/2014	A/chicken/Shantou/4832/2014	A / H7N9	LPAI	passage details: E1	Asia / China	Chicken				Lam,T.Y.; Zhou,B.; Wang,J.; Chai,Y.; Shen,Y.; Chen,X.; Ma,C.; Hong,W.; Chen,Y.; Zhang,Y.; Duan,L.; Chen,P.; Jiang,J.; Li,L.; Poon,L.M.; Webby,R.J.; Smith,D.K.; Leung,G.M.; Peiris,J.M.; Holmes,E.C.; Guan,Y.; Zhu,H.				2014-07-22	passage details: E1		2015-01-09
EPI_ISL_180094	EPI593341|A/chicken/Shantou/4824/2014	A/chicken/Shantou/4824/2014	A / H7N9	LPAI	passage details: E1	Asia / China	Chicken				Lam,T.Y.; Zhou,B.; Wang,J.; Chai,Y.; Shen,Y.; Chen,X.; Ma,C.; Hong,W.; Chen,Y.; Zhang,Y.; Duan,L.; Chen,P.; Jiang,J.; Li,L.; Poon,L.M.; Webby,R.J.; Smith,D.K.; Leung,G.M.; Peiris,J.M.; Holmes,E.C.; Guan,Y.; Zhu,H.				2014-07-22	passage details: E1		2015-01-09
EPI_ISL_180093	EPI593319|A/chicken/Shantou/4325/2014	A/chicken/Shantou/4325/2014	A / H7N9	LPAI	passage details: E1	Asia / China	Chicken				Lam,T.Y.; Zhou,B.; Wang,J.; Chai,Y.; Shen,Y.; Chen,X.; Ma,C.; Hong,W.; Chen,Y.; Zhang,Y.; Duan,L.; Chen,P.; Jiang,J.; Li,L.; Poon,L.M.; Webby,R.J.; Smith,D.K.; Leung,G.M.; Peiris,J.M.; Holmes,E.C.; Guan,Y.; Zhu,H.				2014-07-01	passage details: E1		2015-01-09
EPI_ISL_180091	EPI593312|A/chicken/Shantou/3057/2014	A/chicken/Shantou/3057/2014	A / H7N9	LPAI	passage details: E1	Asia / China	Chicken				Lam,T.Y.; Zhou,B.; Wang,J.; Chai,Y.; Shen,Y.; Chen,X.; Ma,C.; Hong,W.; Chen,Y.; Zhang,Y.; Duan,L.; Chen,P.; Jiang,J.; Li,L.; Poon,L.M.; Webby,R.J.; Smith,D.K.; Leung,G.M.; Peiris,J.M.; Holmes,E.C.; Guan,Y.; Zhu,H.				2014-05-06	passage details: E1		2015-01-09
EPI_ISL_180090	EPI593306|A/silkie chicken/Shantou/2056/2014	A/silkie chicken/Shantou/2056/2014	A / H7N9	LPAI	passage details: E1	Asia / China	Chicken				Lam,T.Y.; Zhou,B.; Wang,J.; Chai,Y.; Shen,Y.; Chen,X.; Ma,C.; Hong,W.; Chen,Y.; Zhang,Y.; Duan,L.; Chen,P.; Jiang,J.; Li,L.; Poon,L.M.; Webby,R.J.; Smith,D.K.; Leung,G.M.; Peiris,J.M.; Holmes,E.C.; Guan,Y.; Zhu,H.				2014-03-25	passage details: E1		2015-01-09
EPI_ISL_180089	EPI593300|A/silkie chicken/Shantou/2054/2014	A/silkie chicken/Shantou/2054/2014	A / H7N9	LPAI	passage details: E1	Asia / China	Chicken				Lam,T.Y.; Zhou,B.; Wang,J.; Chai,Y.; Shen,Y.; Chen,X.; Ma,C.; Hong,W.; Chen,Y.; Zhang,Y.; Duan,L.; Chen,P.; Jiang,J.; Li,L.; Poon,L.M.; Webby,R.J.; Smith,D.K.; Leung,G.M.; Peiris,J.M.; Holmes,E.C.; Guan,Y.; Zhu,H.				2014-03-25	passage details: E1		2015-01-09
EPI_ISL_180088	EPI593294|A/silkie chicken/Shantou/2050/2014	A/silkie chicken/Shantou/2050/2014	A / H7N9	LPAI	passage details: E1	Asia / China	Chicken				Lam,T.Y.; Zhou,B.; Wang,J.; Chai,Y.; Shen,Y.; Chen,X.; Ma,C.; Hong,W.; Chen,Y.; Zhang,Y.; Duan,L.; Chen,P.; Jiang,J.; Li,L.; Poon,L.M.; Webby,R.J.; Smith,D.K.; Leung,G.M.; Peiris,J.M.; Holmes,E.C.; Guan,Y.; Zhu,H.				2014-03-25	passage details: E1		2015-01-09
EPI_ISL_180085	EPI593278|A/chicken/Jiangxi/15524/2014	A/chicken/Jiangxi/15524/2014	A / H7N9	LPAI	passage details: E1	Asia / China	Chicken				Lam,T.Y.; Zhou,B.; Wang,J.; Chai,Y.; Shen,Y.; Chen,X.; Ma,C.; Hong,W.; Chen,Y.; Zhang,Y.; Duan,L.; Chen,P.; Jiang,J.; Li,L.; Poon,L.M.; Webby,R.J.; Smith,D.K.; Leung,G.M.; Peiris,J.M.; Holmes,E.C.; Guan,Y.; Zhu,H.				2014-05-05	passage details: E1		2015-01-09
EPI_ISL_180081	EPI593244|A/duck/Jiangxi/15044/2014	A/duck/Jiangxi/15044/2014	A / H7N9	LPAI	passage details: E1	Asia / China	Chicken				Lam,T.Y.; Zhou,B.; Wang,J.; Chai,Y.; Shen,Y.; Chen,X.; Ma,C.; Hong,W.; Chen,Y.; Zhang,Y.; Duan,L.; Chen,P.; Jiang,J.; Li,L.; Poon,L.M.; Webby,R.J.; Smith,D.K.; Leung,G.M.; Peiris,J.M.; Holmes,E.C.; Guan,Y.; Zhu,H.				2014-04-27	passage details: E1		2015-01-09
EPI_ISL_180080	EPI593237|A/chicken/Shantou/2562/2014	A/chicken/Shantou/2562/2014	A / H7N9	LPAI	passage details: E1	Asia / China	Chicken				Lam,T.Y.; Zhou,B.; Wang,J.; Chai,Y.; Shen,Y.; Chen,X.; Ma,C.; Hong,W.; Chen,Y.; Zhang,Y.; Duan,L.; Chen,P.; Jiang,J.; Li,L.; Poon,L.M.; Webby,R.J.; Smith,D.K.; Leung,G.M.; Peiris,J.M.; Holmes,E.C.; Guan,Y.; Zhu,H.				2014-04-16	passage details: E1		2015-01-09
EPI_ISL_180079	EPI593230|A/chicken/Shantou/2556/2014	A/chicken/Shantou/2556/2014	A / H7N9	LPAI	passage details: E1	Asia / China	Chicken				Lam,T.Y.; Zhou,B.; Wang,J.; Chai,Y.; Shen,Y.; Chen,X.; Ma,C.; Hong,W.; Chen,Y.; Zhang,Y.; Duan,L.; Chen,P.; Jiang,J.; Li,L.; Poon,L.M.; Webby,R.J.; Smith,D.K.; Leung,G.M.; Peiris,J.M.; Holmes,E.C.; Guan,Y.; Zhu,H.				2014-04-16	passage details: E1		2015-01-09
EPI_ISL_180078	EPI593223|A/chicken/Shantou/2550/2014	A/chicken/Shantou/2550/2014	A / H7N9	LPAI	passage details: E1	Asia / China	Chicken				Lam,T.Y.; Zhou,B.; Wang,J.; Chai,Y.; Shen,Y.; Chen,X.; Ma,C.; Hong,W.; Chen,Y.; Zhang,Y.; Duan,L.; Chen,P.; Jiang,J.; Li,L.; Poon,L.M.; Webby,R.J.; Smith,D.K.; Leung,G.M.; Peiris,J.M.; Holmes,E.C.; Guan,Y.; Zhu,H.				2014-04-16	passage details: E1		2015-01-09
EPI_ISL_180077	EPI593188|A/chicken/Jiangxi/14554/2014	A/chicken/Jiangxi/14554/2014	A / H7N9	LPAI	passage details: E1	Asia / China	Chicken				Lam,T.Y.; Zhou,B.; Wang,J.; Chai,Y.; Shen,Y.; Chen,X.; Ma,C.; Hong,W.; Chen,Y.; Zhang,Y.; Duan,L.; Chen,P.; Jiang,J.; Li,L.; Poon,L.M.; Webby,R.J.; Smith,D.K.; Leung,G.M.; Peiris,J.M.; Holmes,E.C.; Guan,Y.; Zhu,H.				2014-04-20	passage details: E1		2015-01-09
EPI_ISL_180076	EPI593216|A/chicken/Shantou/2546/2014	A/chicken/Shantou/2546/2014	A / H7N9	LPAI	passage details: E1	Asia / China	Chicken				Lam,T.Y.; Zhou,B.; Wang,J.; Chai,Y.; Shen,Y.; Chen,X.; Ma,C.; Hong,W.; Chen,Y.; Zhang,Y.; Duan,L.; Chen,P.; Jiang,J.; Li,L.; Poon,L.M.; Webby,R.J.; Smith,D.K.; Leung,G.M.; Peiris,J.M.; Holmes,E.C.; Guan,Y.; Zhu,H.				2014-04-16	passage details: E1		2015-01-09
EPI_ISL_180075	EPI593209|A/chicken/Shantou/2539/2014	A/chicken/Shantou/2539/2014	A / H7N9	LPAI	passage details: E1	Asia / China	Chicken				Lam,T.Y.; Zhou,B.; Wang,J.; Chai,Y.; Shen,Y.; Chen,X.; Ma,C.; Hong,W.; Chen,Y.; Zhang,Y.; Duan,L.; Chen,P.; Jiang,J.; Li,L.; Poon,L.M.; Webby,R.J.; Smith,D.K.; Leung,G.M.; Peiris,J.M.; Holmes,E.C.; Guan,Y.; Zhu,H.				2014-04-16	passage details: E1		2015-01-09
EPI_ISL_180074	EPI593202|A/chicken/Shantou/2538/2014	A/chicken/Shantou/2538/2014	A / H7N9	LPAI	passage details: E1	Asia / China	Chicken				Lam,T.Y.; Zhou,B.; Wang,J.; Chai,Y.; Shen,Y.; Chen,X.; Ma,C.; Hong,W.; Chen,Y.; Zhang,Y.; Duan,L.; Chen,P.; Jiang,J.; Li,L.; Poon,L.M.; Webby,R.J.; Smith,D.K.; Leung,G.M.; Peiris,J.M.; Holmes,E.C.; Guan,Y.; Zhu,H.				2014-04-16	passage details: E1		2015-01-09
EPI_ISL_180073	EPI593195|A/chicken/Shantou/2537/2014	A/chicken/Shantou/2537/2014	A / H7N9	LPAI	passage details: E1	Asia / China	Chicken				Lam,T.Y.; Zhou,B.; Wang,J.; Chai,Y.; Shen,Y.; Chen,X.; Ma,C.; Hong,W.; Chen,Y.; Zhang,Y.; Duan,L.; Chen,P.; Jiang,J.; Li,L.; Poon,L.M.; Webby,R.J.; Smith,D.K.; Leung,G.M.; Peiris,J.M.; Holmes,E.C.; Guan,Y.; Zhu,H.				2014-04-16	passage details: E1		2015-01-09
EPI_ISL_180072	EPI593181|A/chicken/Jiangxi/14535/2014	A/chicken/Jiangxi/14535/2014	A / H7N6	LPAI	passage details: E1	Asia / China	Chicken				Lam,T.Y.; Zhou,B.; Wang,J.; Chai,Y.; Shen,Y.; Chen,X.; Ma,C.; Hong,W.; Chen,Y.; Zhang,Y.; Duan,L.; Chen,P.; Jiang,J.; Li,L.; Poon,L.M.; Webby,R.J.; Smith,D.K.; Leung,G.M.; Peiris,J.M.; Holmes,E.C.; Guan,Y.; Zhu,H.				2014-04-20	passage details: E1		2015-01-09
EPI_ISL_180071	EPI593174|A/chicken/Jiangxi/14530/2014	A/chicken/Jiangxi/14530/2014	A / H7N9	LPAI	passage details: E1	Asia / China	Chicken				Lam,T.Y.; Zhou,B.; Wang,J.; Chai,Y.; Shen,Y.; Chen,X.; Ma,C.; Hong,W.; Chen,Y.; Zhang,Y.; Duan,L.; Chen,P.; Jiang,J.; Li,L.; Poon,L.M.; Webby,R.J.; Smith,D.K.; Leung,G.M.; Peiris,J.M.; Holmes,E.C.; Guan,Y.; Zhu,H.				2014-04-20	passage details: E1		2015-01-09
EPI_ISL_180037	EPI593167|A/chicken/Jiangxi/14518/2014	A/chicken/Jiangxi/14518/2014	A / H7N9	LPAI	passage details: E1	Asia / China	Chicken				Lam,T.Y.; Zhou,B.; Wang,J.; Chai,Y.; Shen,Y.; Chen,X.; Ma,C.; Hong,W.; Chen,Y.; Zhang,Y.; Duan,L.; Chen,P.; Jiang,J.; Li,L.; Poon,L.M.; Webby,R.J.; Smith,D.K.; Leung,G.M.; Peiris,J.M.; Holmes,E.C.; Guan,Y.; Zhu,H.				2014-04-20	passage details: E1		2015-01-09
EPI_ISL_176127	EPI594318|A/chicken/Jiangxi/10959/2014	A/chicken/Jiangxi/10959/2014	A / H7N9	LPAI	passage details: E1	Asia / China	Chicken				Lam,T.Y.; Zhou,B.; Wang,J.; Chai,Y.; Shen,Y.; Chen,X.; Ma,C.; Hong,W.; Chen,Y.; Zhang,Y.; Duan,L.; Chen,P.; Jiang,J.; Li,L.; Poon,L.M.; Webby,R.J.; Smith,D.K.; Leung,G.M.; Peiris,J.M.; Holmes,E.C.; Guan,Y.; Zhu,H.				2014-02-18	passage details: E1		2015-01-09
EPI_ISL_176126	EPI594311|A/chicken/Jiangxi/10958/2014	A/chicken/Jiangxi/10958/2014	A / H7N9	LPAI	passage details: E1	Asia / China	Chicken				Lam,T.Y.; Zhou,B.; Wang,J.; Chai,Y.; Shen,Y.; Chen,X.; Ma,C.; Hong,W.; Chen,Y.; Zhang,Y.; Duan,L.; Chen,P.; Jiang,J.; Li,L.; Poon,L.M.; Webby,R.J.; Smith,D.K.; Leung,G.M.; Peiris,J.M.; Holmes,E.C.; Guan,Y.; Zhu,H.				2014-02-18	passage details: E1		2015-01-09
EPI_ISL_176125	EPI594304|A/chicken/Jiangxi/10957/2014	A/chicken/Jiangxi/10957/2014	A / H7N9	LPAI	passage details: E1	Asia / China	Chicken				Lam,T.Y.; Zhou,B.; Wang,J.; Chai,Y.; Shen,Y.; Chen,X.; Ma,C.; Hong,W.; Chen,Y.; Zhang,Y.; Duan,L.; Chen,P.; Jiang,J.; Li,L.; Poon,L.M.; Webby,R.J.; Smith,D.K.; Leung,G.M.; Peiris,J.M.; Holmes,E.C.; Guan,Y.; Zhu,H.				2014-02-18	passage details: E1		2015-01-09
EPI_ISL_176124	EPI594297|A/chicken/Jiangxi/10956/2014	A/chicken/Jiangxi/10956/2014	A / H7N9	LPAI	passage details: E1	Asia / China	Chicken				Lam,T.Y.; Zhou,B.; Wang,J.; Chai,Y.; Shen,Y.; Chen,X.; Ma,C.; Hong,W.; Chen,Y.; Zhang,Y.; Duan,L.; Chen,P.; Jiang,J.; Li,L.; Poon,L.M.; Webby,R.J.; Smith,D.K.; Leung,G.M.; Peiris,J.M.; Holmes,E.C.; Guan,Y.; Zhu,H.				2014-02-18	passage details: E1		2015-01-09
EPI_ISL_176123	EPI594290|A/chicken/Jiangxi/10955/2014	A/chicken/Jiangxi/10955/2014	A / H7N9	LPAI	passage details: E1	Asia / China	Chicken				Lam,T.Y.; Zhou,B.; Wang,J.; Chai,Y.; Shen,Y.; Chen,X.; Ma,C.; Hong,W.; Chen,Y.; Zhang,Y.; Duan,L.; Chen,P.; Jiang,J.; Li,L.; Poon,L.M.; Webby,R.J.; Smith,D.K.; Leung,G.M.; Peiris,J.M.; Holmes,E.C.; Guan,Y.; Zhu,H.				2014-02-18	passage details: E1		2015-01-09
EPI_ISL_176122	EPI594276|A/chicken/Jiangxi/10953/2014	A/chicken/Jiangxi/10953/2014	A / H7N9	LPAI	passage details: E1	Asia / China	Chicken				Lam,T.Y.; Zhou,B.; Wang,J.; Chai,Y.; Shen,Y.; Chen,X.; Ma,C.; Hong,W.; Chen,Y.; Zhang,Y.; Duan,L.; Chen,P.; Jiang,J.; Li,L.; Poon,L.M.; Webby,R.J.; Smith,D.K.; Leung,G.M.; Peiris,J.M.; Holmes,E.C.; Guan,Y.; Zhu,H.				2014-02-18	passage details: E1		2015-01-09
EPI_ISL_176121	EPI594283|A/chicken/Jiangxi/10954/2014	A/chicken/Jiangxi/10954/2014	A / H7N9	LPAI	passage details: E1	Asia / China	Chicken				Lam,T.Y.; Zhou,B.; Wang,J.; Chai,Y.; Shen,Y.; Chen,X.; Ma,C.; Hong,W.; Chen,Y.; Zhang,Y.; Duan,L.; Chen,P.; Jiang,J.; Li,L.; Poon,L.M.; Webby,R.J.; Smith,D.K.; Leung,G.M.; Peiris,J.M.; Holmes,E.C.; Guan,Y.; Zhu,H.				2014-02-18	passage details: E1		2015-01-09
EPI_ISL_176120	EPI594269|A/chicken/Jiangxi/10950/2014	A/chicken/Jiangxi/10950/2014	A / H7N9	LPAI	passage details: E1	Asia / China	Chicken				Lam,T.Y.; Zhou,B.; Wang,J.; Chai,Y.; Shen,Y.; Chen,X.; Ma,C.; Hong,W.; Chen,Y.; Zhang,Y.; Duan,L.; Chen,P.; Jiang,J.; Li,L.; Poon,L.M.; Webby,R.J.; Smith,D.K.; Leung,G.M.; Peiris,J.M.; Holmes,E.C.; Guan,Y.; Zhu,H.				2014-02-18	passage details: E1		2015-01-09
EPI_ISL_176119	EPI594262|A/chicken/Jiangxi/10948/2014	A/chicken/Jiangxi/10948/2014	A / H7N9	LPAI	passage details: E1	Asia / China	Chicken				Lam,T.Y.; Zhou,B.; Wang,J.; Chai,Y.; Shen,Y.; Chen,X.; Ma,C.; Hong,W.; Chen,Y.; Zhang,Y.; Duan,L.; Chen,P.; Jiang,J.; Li,L.; Poon,L.M.; Webby,R.J.; Smith,D.K.; Leung,G.M.; Peiris,J.M.; Holmes,E.C.; Guan,Y.; Zhu,H.				2014-02-18	passage details: E1		2015-01-09
EPI_ISL_176118	EPI594255|A/chicken/Jiangxi/10947/2014	A/chicken/Jiangxi/10947/2014	A / H7N9	LPAI	passage details: E1	Asia / China	Chicken				Lam,T.Y.; Zhou,B.; Wang,J.; Chai,Y.; Shen,Y.; Chen,X.; Ma,C.; Hong,W.; Chen,Y.; Zhang,Y.; Duan,L.; Chen,P.; Jiang,J.; Li,L.; Poon,L.M.; Webby,R.J.; Smith,D.K.; Leung,G.M.; Peiris,J.M.; Holmes,E.C.; Guan,Y.; Zhu,H.				2014-02-18	passage details: E1		2015-01-09
EPI_ISL_176117	EPI594248|A/chicken/Jiangxi/10946/2014	A/chicken/Jiangxi/10946/2014	A / H7N9	LPAI	passage details: E1	Asia / China	Chicken				Lam,T.Y.; Zhou,B.; Wang,J.; Chai,Y.; Shen,Y.; Chen,X.; Ma,C.; Hong,W.; Chen,Y.; Zhang,Y.; Duan,L.; Chen,P.; Jiang,J.; Li,L.; Poon,L.M.; Webby,R.J.; Smith,D.K.; Leung,G.M.; Peiris,J.M.; Holmes,E.C.; Guan,Y.; Zhu,H.				2014-02-18	passage details: E1		2015-01-09
EPI_ISL_176116	EPI594241|A/chicken/Jiangxi/10945/2014	A/chicken/Jiangxi/10945/2014	A / H7N9	LPAI	passage details: E1	Asia / China	Chicken				Lam,T.Y.; Zhou,B.; Wang,J.; Chai,Y.; Shen,Y.; Chen,X.; Ma,C.; Hong,W.; Chen,Y.; Zhang,Y.; Duan,L.; Chen,P.; Jiang,J.; Li,L.; Poon,L.M.; Webby,R.J.; Smith,D.K.; Leung,G.M.; Peiris,J.M.; Holmes,E.C.; Guan,Y.; Zhu,H.				2014-02-18	passage details: E1		2015-01-09
EPI_ISL_176115	EPI594234|A/chicken/Jiangxi/10943/2014	A/chicken/Jiangxi/10943/2014	A / H7N9	LPAI	passage details: E1	Asia / China	Chicken				Lam,T.Y.; Zhou,B.; Wang,J.; Chai,Y.; Shen,Y.; Chen,X.; Ma,C.; Hong,W.; Chen,Y.; Zhang,Y.; Duan,L.; Chen,P.; Jiang,J.; Li,L.; Poon,L.M.; Webby,R.J.; Smith,D.K.; Leung,G.M.; Peiris,J.M.; Holmes,E.C.; Guan,Y.; Zhu,H.				2014-02-18	passage details: E1		2015-01-09
EPI_ISL_176114	EPI594227|A/chicken/Jiangxi/10939/2014	A/chicken/Jiangxi/10939/2014	A / H7N9	LPAI	passage details: E1	Asia / China	Chicken				Lam,T.Y.; Zhou,B.; Wang,J.; Chai,Y.; Shen,Y.; Chen,X.; Ma,C.; Hong,W.; Chen,Y.; Zhang,Y.; Duan,L.; Chen,P.; Jiang,J.; Li,L.; Poon,L.M.; Webby,R.J.; Smith,D.K.; Leung,G.M.; Peiris,J.M.; Holmes,E.C.; Guan,Y.; Zhu,H.				2014-02-18	passage details: E1		2015-01-09
EPI_ISL_176113	EPI594220|A/chicken/Jiangxi/10929/2014	A/chicken/Jiangxi/10929/2014	A / H7N9	LPAI	passage details: E1	Asia / China	Chicken				Lam,T.Y.; Zhou,B.; Wang,J.; Chai,Y.; Shen,Y.; Chen,X.; Ma,C.; Hong,W.; Chen,Y.; Zhang,Y.; Duan,L.; Chen,P.; Jiang,J.; Li,L.; Poon,L.M.; Webby,R.J.; Smith,D.K.; Leung,G.M.; Peiris,J.M.; Holmes,E.C.; Guan,Y.; Zhu,H.				2014-02-18	passage details: E1		2015-01-09
EPI_ISL_176051	EPI594213|A/chicken/Jiangxi/10897/2014	A/chicken/Jiangxi/10897/2014	A / H7N9	LPAI	passage details: E1	Asia / China	Chicken				Lam,T.Y.; Zhou,B.; Wang,J.; Chai,Y.; Shen,Y.; Chen,X.; Ma,C.; Hong,W.; Chen,Y.; Zhang,Y.; Duan,L.; Chen,P.; Jiang,J.; Li,L.; Poon,L.M.; Webby,R.J.; Smith,D.K.; Leung,G.M.; Peiris,J.M.; Holmes,E.C.; Guan,Y.; Zhu,H.				2014-02-18	passage details: E1		2015-01-09
EPI_ISL_176050	EPI594206|A/chicken/Jiangxi/10896/2014	A/chicken/Jiangxi/10896/2014	A / H7N9	LPAI	passage details: E1	Asia / China	Chicken				Lam,T.Y.; Zhou,B.; Wang,J.; Chai,Y.; Shen,Y.; Chen,X.; Ma,C.; Hong,W.; Chen,Y.; Zhang,Y.; Duan,L.; Chen,P.; Jiang,J.; Li,L.; Poon,L.M.; Webby,R.J.; Smith,D.K.; Leung,G.M.; Peiris,J.M.; Holmes,E.C.; Guan,Y.; Zhu,H.				2014-02-18	passage details: E1		2015-01-09
EPI_ISL_176049	EPI594199|A/chicken/Jiangxi/10895/2014	A/chicken/Jiangxi/10895/2014	A / H7N9	LPAI	passage details: E1	Asia / China	Chicken				Lam,T.Y.; Zhou,B.; Wang,J.; Chai,Y.; Shen,Y.; Chen,X.; Ma,C.; Hong,W.; Chen,Y.; Zhang,Y.; Duan,L.; Chen,P.; Jiang,J.; Li,L.; Poon,L.M.; Webby,R.J.; Smith,D.K.; Leung,G.M.; Peiris,J.M.; Holmes,E.C.; Guan,Y.; Zhu,H.				2014-02-18	passage details: E1		2015-01-09
EPI_ISL_176048	EPI594192|A/chicken/Jiangxi/10894/2014	A/chicken/Jiangxi/10894/2014	A / H7N9	LPAI	passage details: E1	Asia / China	Chicken				Lam,T.Y.; Zhou,B.; Wang,J.; Chai,Y.; Shen,Y.; Chen,X.; Ma,C.; Hong,W.; Chen,Y.; Zhang,Y.; Duan,L.; Chen,P.; Jiang,J.; Li,L.; Poon,L.M.; Webby,R.J.; Smith,D.K.; Leung,G.M.; Peiris,J.M.; Holmes,E.C.; Guan,Y.; Zhu,H.				2014-02-18	passage details: E1		2015-01-09
EPI_ISL_176047	EPI594185|A/chicken/Jiangxi/10885/2014	A/chicken/Jiangxi/10885/2014	A / H7N9	LPAI	passage details: E1	Asia / China	Chicken				Lam,T.Y.; Zhou,B.; Wang,J.; Chai,Y.; Shen,Y.; Chen,X.; Ma,C.; Hong,W.; Chen,Y.; Zhang,Y.; Duan,L.; Chen,P.; Jiang,J.; Li,L.; Poon,L.M.; Webby,R.J.; Smith,D.K.; Leung,G.M.; Peiris,J.M.; Holmes,E.C.; Guan,Y.; Zhu,H.				2014-02-18	passage details: E1		2015-01-09
EPI_ISL_176046	EPI594178|A/chicken/Jiangxi/10882/2014	A/chicken/Jiangxi/10882/2014	A / H7N9	LPAI	passage details: E1	Asia / China	Chicken				Lam,T.Y.; Zhou,B.; Wang,J.; Chai,Y.; Shen,Y.; Chen,X.; Ma,C.; Hong,W.; Chen,Y.; Zhang,Y.; Duan,L.; Chen,P.; Jiang,J.; Li,L.; Poon,L.M.; Webby,R.J.; Smith,D.K.; Leung,G.M.; Peiris,J.M.; Holmes,E.C.; Guan,Y.; Zhu,H.				2014-02-18	passage details: E1		2015-01-09
EPI_ISL_176045	EPI594171|A/chicken/Jiangxi/10877/2014	A/chicken/Jiangxi/10877/2014	A / H7N9	LPAI	passage details: E1	Asia / China	Chicken				Lam,T.Y.; Zhou,B.; Wang,J.; Chai,Y.; Shen,Y.; Chen,X.; Ma,C.; Hong,W.; Chen,Y.; Zhang,Y.; Duan,L.; Chen,P.; Jiang,J.; Li,L.; Poon,L.M.; Webby,R.J.; Smith,D.K.; Leung,G.M.; Peiris,J.M.; Holmes,E.C.; Guan,Y.; Zhu,H.				2014-02-18	passage details: E1		2015-01-09
EPI_ISL_176044	EPI594164|A/chicken/Jiangxi/10875/2014	A/chicken/Jiangxi/10875/2014	A / H7N9	LPAI	passage details: E1	Asia / China	Chicken				Lam,T.Y.; Zhou,B.; Wang,J.; Chai,Y.; Shen,Y.; Chen,X.; Ma,C.; Hong,W.; Chen,Y.; Zhang,Y.; Duan,L.; Chen,P.; Jiang,J.; Li,L.; Poon,L.M.; Webby,R.J.; Smith,D.K.; Leung,G.M.; Peiris,J.M.; Holmes,E.C.; Guan,Y.; Zhu,H.				2014-02-18	passage details: E1		2015-01-09
EPI_ISL_176043	EPI594157|A/chicken/Jiangxi/10874/2014	A/chicken/Jiangxi/10874/2014	A / H7N9	LPAI	passage details: E1	Asia / China	Chicken				Lam,T.Y.; Zhou,B.; Wang,J.; Chai,Y.; Shen,Y.; Chen,X.; Ma,C.; Hong,W.; Chen,Y.; Zhang,Y.; Duan,L.; Chen,P.; Jiang,J.; Li,L.; Poon,L.M.; Webby,R.J.; Smith,D.K.; Leung,G.M.; Peiris,J.M.; Holmes,E.C.; Guan,Y.; Zhu,H.				2014-02-18	passage details: E1		2015-01-09
EPI_ISL_176042	EPI594150|A/chicken/Jiangxi/10873/2014	A/chicken/Jiangxi/10873/2014	A / H7N9	LPAI	passage details: E1	Asia / China	Chicken				Lam,T.Y.; Zhou,B.; Wang,J.; Chai,Y.; Shen,Y.; Chen,X.; Ma,C.; Hong,W.; Chen,Y.; Zhang,Y.; Duan,L.; Chen,P.; Jiang,J.; Li,L.; Poon,L.M.; Webby,R.J.; Smith,D.K.; Leung,G.M.; Peiris,J.M.; Holmes,E.C.; Guan,Y.; Zhu,H.				2014-02-18	passage details: E1		2015-01-09
EPI_ISL_176041	EPI594143|A/chicken/Jiangxi/10871/2014	A/chicken/Jiangxi/10871/2014	A / H7N9	LPAI	passage details: E1	Asia / China	Chicken				Lam,T.Y.; Zhou,B.; Wang,J.; Chai,Y.; Shen,Y.; Chen,X.; Ma,C.; Hong,W.; Chen,Y.; Zhang,Y.; Duan,L.; Chen,P.; Jiang,J.; Li,L.; Poon,L.M.; Webby,R.J.; Smith,D.K.; Leung,G.M.; Peiris,J.M.; Holmes,E.C.; Guan,Y.; Zhu,H.				2014-02-18	passage details: E1		2015-01-09
EPI_ISL_176040	EPI594136|A/chicken/Jiangxi/10870/2014	A/chicken/Jiangxi/10870/2014	A / H7N9	LPAI	passage details: E1	Asia / China	Chicken				Lam,T.Y.; Zhou,B.; Wang,J.; Chai,Y.; Shen,Y.; Chen,X.; Ma,C.; Hong,W.; Chen,Y.; Zhang,Y.; Duan,L.; Chen,P.; Jiang,J.; Li,L.; Poon,L.M.; Webby,R.J.; Smith,D.K.; Leung,G.M.; Peiris,J.M.; Holmes,E.C.; Guan,Y.; Zhu,H.				2014-02-18	passage details: E1		2015-01-09
EPI_ISL_176039	EPI583946|A/chicken/Jiangxi/10784/2014	A/chicken/Jiangxi/10784/2014	A / H7N7	LPAI	passage details: E1	Asia / China	Chicken				Lam,T.Y.; Zhou,B.; Wang,J.; Chai,Y.; Shen,Y.; Chen,X.; Ma,C.; Hong,W.; Chen,Y.; Zhang,Y.; Duan,L.; Chen,P.; Jiang,J.; Li,L.; Poon,L.M.; Webby,R.J.; Smith,D.K.; Leung,G.M.; Peiris,J.M.; Holmes,E.C.; Guan,Y.; Zhu,H.				2014-02-18	passage details: E1		2015-01-09
EPI_ISL_176038	EPI583939|A/chicken/Jiangxi/10573/2014	A/chicken/Jiangxi/10573/2014	A / H7N9	LPAI	passage details: E1	Asia / China	Chicken				Lam,T.Y.; Zhou,B.; Wang,J.; Chai,Y.; Shen,Y.; Chen,X.; Ma,C.; Hong,W.; Chen,Y.; Zhang,Y.; Duan,L.; Chen,P.; Jiang,J.; Li,L.; Poon,L.M.; Webby,R.J.; Smith,D.K.; Leung,G.M.; Peiris,J.M.; Holmes,E.C.; Guan,Y.; Zhu,H.				2014-02-18	passage details: E1		2015-01-09
EPI_ISL_176037	EPI583932|A/chicken/Jiangxi/10552/2014	A/chicken/Jiangxi/10552/2014	A / H7N9	LPAI	passage details: E1	Asia / China	Chicken				Lam,T.Y.; Zhou,B.; Wang,J.; Chai,Y.; Shen,Y.; Chen,X.; Ma,C.; Hong,W.; Chen,Y.; Zhang,Y.; Duan,L.; Chen,P.; Jiang,J.; Li,L.; Poon,L.M.; Webby,R.J.; Smith,D.K.; Leung,G.M.; Peiris,J.M.; Holmes,E.C.; Guan,Y.; Zhu,H.				2014-02-18	passage details: E1		2015-01-09
EPI_ISL_176036	EPI583925|A/chicken/Jiangxi/9558/2014	A/chicken/Jiangxi/9558/2014	A / H7N9	LPAI	passage details: E1	Asia / China	Chicken				Lam,T.Y.; Zhou,B.; Wang,J.; Chai,Y.; Shen,Y.; Chen,X.; Ma,C.; Hong,W.; Chen,Y.; Zhang,Y.; Duan,L.; Chen,P.; Jiang,J.; Li,L.; Poon,L.M.; Webby,R.J.; Smith,D.K.; Leung,G.M.; Peiris,J.M.; Holmes,E.C.; Guan,Y.; Zhu,H.				2014-02-16	passage details: E1		2015-01-09
EPI_ISL_176035	EPI583918|A/chicken/Jiangxi/9534/2014	A/chicken/Jiangxi/9534/2014	A / H7N9	LPAI	passage details: E1	Asia / China	Chicken				Lam,T.Y.; Zhou,B.; Wang,J.; Chai,Y.; Shen,Y.; Chen,X.; Ma,C.; Hong,W.; Chen,Y.; Zhang,Y.; Duan,L.; Chen,P.; Jiang,J.; Li,L.; Poon,L.M.; Webby,R.J.; Smith,D.K.; Leung,G.M.; Peiris,J.M.; Holmes,E.C.; Guan,Y.; Zhu,H.				2014-02-16	passage details: E1		2015-01-09
EPI_ISL_176034	EPI583911|A/chicken/Jiangxi/9508/2014	A/chicken/Jiangxi/9508/2014	A / H7N9	LPAI	passage details: E1	Asia / China	Chicken				Lam,T.Y.; Zhou,B.; Wang,J.; Chai,Y.; Shen,Y.; Chen,X.; Ma,C.; Hong,W.; Chen,Y.; Zhang,Y.; Duan,L.; Chen,P.; Jiang,J.; Li,L.; Poon,L.M.; Webby,R.J.; Smith,D.K.; Leung,G.M.; Peiris,J.M.; Holmes,E.C.; Guan,Y.; Zhu,H.				2014-02-16	passage details: E1		2015-01-09
EPI_ISL_176033	EPI583905|A/silkie chicken/Jiangxi/9476/2014	A/silkie chicken/Jiangxi/9476/2014	A / H7N9	LPAI	passage details: E1	Asia / China	Chicken				Lam,T.Y.; Zhou,B.; Wang,J.; Chai,Y.; Shen,Y.; Chen,X.; Ma,C.; Hong,W.; Chen,Y.; Zhang,Y.; Duan,L.; Chen,P.; Jiang,J.; Li,L.; Poon,L.M.; Webby,R.J.; Smith,D.K.; Leung,G.M.; Peiris,J.M.; Holmes,E.C.; Guan,Y.; Zhu,H.				2014-02-16	passage details: E1		2015-01-09
EPI_ISL_176032	EPI583899|A/silkie chicken/Jiangxi/9472/2014	A/silkie chicken/Jiangxi/9472/2014	A / H7N9	LPAI	passage details: E1	Asia / China	Chicken				Lam,T.Y.; Zhou,B.; Wang,J.; Chai,Y.; Shen,Y.; Chen,X.; Ma,C.; Hong,W.; Chen,Y.; Zhang,Y.; Duan,L.; Chen,P.; Jiang,J.; Li,L.; Poon,L.M.; Webby,R.J.; Smith,D.K.; Leung,G.M.; Peiris,J.M.; Holmes,E.C.; Guan,Y.; Zhu,H.				2014-02-16	passage details: E1		2015-01-09
EPI_ISL_176031	EPI583893|A/silkie chicken/Jiangxi/9469/2014	A/silkie chicken/Jiangxi/9469/2014	A / H7N9	LPAI	passage details: E1	Asia / China	Chicken				Lam,T.Y.; Zhou,B.; Wang,J.; Chai,Y.; Shen,Y.; Chen,X.; Ma,C.; Hong,W.; Chen,Y.; Zhang,Y.; Duan,L.; Chen,P.; Jiang,J.; Li,L.; Poon,L.M.; Webby,R.J.; Smith,D.K.; Leung,G.M.; Peiris,J.M.; Holmes,E.C.; Guan,Y.; Zhu,H.				2014-02-16	passage details: E1		2015-01-09
EPI_ISL_1374070	EPI1853931|19.1	A/chicken/Liaoning/SD026/2019	A / H7N9	HPAI	E2	Asia / China / Liaoning	Chicken	Shi Jianzhong (Harbin Veterinary Research Institute (CAAS) / Ministry of Agriculture)	Harbin Veterinary Research Institute (CAAS)		Jianzhong Shi,Xin Yin,Yujie Hou,Jingzhen Fang,Dongxue Wang	Xinkui Zhang, Yujia Yang, Xinyu Han, Dandan Wei, Beibei Niu, Qiuhong Huang, Yan Li, Huifang Yin, Xianpeng Zhang, Ming Liao, Weixin Jia Unique phenomenon of H5 highly pathogenic avian influenza virus in China: co-circulation of Clade 2.3.4.4b H5N1 and H5N6 results in diversity of H5 Virus https://doi.org/10.1080/22221751.2025.2502005 Emerging Microbes &amp; Infections, (): , , 2025 Xin Yin, Guohua…	Harbin Veterinary Research Institute (CAAS)		2019-12-01		2021-03-27	2021-03-27
EPI_ISL_1374069	EPI1853923|18.1	A/chicken/Liaoning/SD025/2019	A / H7N9	HPAI	E2	Asia / China / Liaoning	Chicken	Shi Jianzhong (Harbin Veterinary Research Institute (CAAS) / Ministry of Agriculture)	Harbin Veterinary Research Institute (CAAS)		Jianzhong Shi,Xin Yin,Yujie Hou,Jingzhen Fang,Dongxue Wang	Xin Yin, Guohua Deng, Xianying Zeng, Pengfei Cui, Yujie Hou, Yanjing Liu, Jingzhen Fang, Shuxin Pan, Dongxue Wang, Xiaohan Chen, Yaping Zhang, Xiurong Wang, Guobin Tian, Yanbing Li, Yan Chen, Liling Liu, Yasuo Suzuki, Yuntao Guan, Chengjun Li, Jianzhong Shi, Hualan Chen Genetic and biological properties of H7N9 avian influenza viruses detected after application of the H7N9 poultry vaccine in Chin…	Harbin Veterinary Research Institute (CAAS)		2019-11-01		2021-03-27	2021-03-27
EPI_ISL_1374068	EPI1853915|17.1	A/chicken/Hebei/S1177/2019	A / H7N9	HPAI	E2	Asia / China / Hebei	Chicken	Shi Jianzhong (Harbin Veterinary Research Institute (CAAS) / Ministry of Agriculture)	Harbin Veterinary Research Institute (CAAS)		Jianzhong Shi,Xin Yin,Yujie Hou,Jingzhen Fang,Dongxue Wang	Xin Yin, Guohua Deng, Xianying Zeng, Pengfei Cui, Yujie Hou, Yanjing Liu, Jingzhen Fang, Shuxin Pan, Dongxue Wang, Xiaohan Chen, Yaping Zhang, Xiurong Wang, Guobin Tian, Yanbing Li, Yan Chen, Liling Liu, Yasuo Suzuki, Yuntao Guan, Chengjun Li, Jianzhong Shi, Hualan Chen Genetic and biological properties of H7N9 avian influenza viruses detected after application of the H7N9 poultry vaccine in Chin…	Harbin Veterinary Research Institute (CAAS)		2019-04-01		2021-03-27	2021-03-27
EPI_ISL_1374067	EPI1853907|16.1	A/chicken/Hebei/S1140/2019	A / H7N9	HPAI	E2	Asia / China / Hebei	Chicken	Shi Jianzhong (Harbin Veterinary Research Institute (CAAS) / Ministry of Agriculture)	Harbin Veterinary Research Institute (CAAS)		Jianzhong Shi,Xin Yin,Yujie Hou,Jingzhen Fang,Dongxue Wang	Xinkui Zhang, Yujia Yang, Xinyu Han, Dandan Wei, Beibei Niu, Qiuhong Huang, Yan Li, Huifang Yin, Xianpeng Zhang, Ming Liao, Weixin Jia Unique phenomenon of H5 highly pathogenic avian influenza virus in China: co-circulation of Clade 2.3.4.4b H5N1 and H5N6 results in diversity of H5 Virus https://doi.org/10.1080/22221751.2025.2502005 Emerging Microbes &amp; Infections, (): , , 2025 Xin Yin, Guohua…	Harbin Veterinary Research Institute (CAAS)		2019-04-01		2021-03-27	2021-03-27
[truncated: 77 more rows]

## Sheet: Supplementary Table S3
Supplementary Table S3. Avian Influenza Virus H7 sequence metadata from South East Asia
[truncated: 15 more rows]
